# Supplementary material for: Chronic bee paralysis virus exploits host antimicrobial peptides and alters gut microbiota composition to facilitate viral infection
Source: ISME J. 2024 Mar 22;18(1):wrae051. doi: 10.1093/ismejo/wrae051 (PMC11014883; doi:10.1093/ismejo/wrae051)
Supplement: Supplementary_Table_S4-S8_wrae051 [file supplementary_table_s4-s8_wrae051.xls]

## Sheet: Table S4
Table S4.The relative abundance of gut microbiome in bees after CBPV infection
species	Am.CK.1	Am.CK.2	Am.CK.3	Am.CBPV.2	Am.CBPV.1	Am.CBPV.3
Lactobacillus helsingborgensis	0.036515	0.00668018	0.00151347	6.33e-06	0	0
Apibacter mensalis	0	0	0	0	0	0
Kozakia baliensis	0.00316518	0.000528498	0.000502153	0.0672004	0.0363258	0.0249407
Curtobacterium sp. S6	0	5.26e-07	1.14e-07	1.69e-07	0	5.87e-07
Lactobacillus apis	0.0664716	0.0280776	0.0223638	4.17e-06	5.29e-08	2.67e-07
Pantoea wallisii	6.59e-07	0	4.38e-06	1.24e-05	1.87e-05	2.74e-05
Tatumella sp. OPLPL6	8.41e-07	0	0	0.0297029	2.68e-07	0.0111826
bacteria symbiont BFo2 of Frankliniella occidentalis	3.8e-07	0	0	0.00334306	2.92e-07	0.00278306
Asaia prunellae	0.00036714	0.00213998	0.000767434	0.00797336	0.0042739	0.00295101
Asaia astilbis	0.000415695	0.00182279	0.000684019	0.0101094	0.00547656	0.00375833
Lactobacillus sp. wkB10	0.00276185	0.00369602	0.000625071	6.11e-06	0	0
Asaia bogorensis	0.000176602	0.00247764	0.000885454	0.00428619	0.0023357	0.001591
[Candida] tanzawaensis	0.0086613	6.81e-05	0.00686063	0.0276541	0.000779358	0.000306293
Enterobacter sp. Ag1	1.31e-07	0	4.27e-07	3.53e-07	4.71e-07	6.31e-07
Gilliamella apicola	0.000311162	0.000459711	0.043583	6.34e-06	0.00015733	1.37e-06
Klebsiella aerogenes	0.000225156	0.000194699	3.19e-05	0.00141035	0.00210568	0.0031624
Lactobacillus sp. wkB8	0.0237787	0.00439054	0.00104545	5.53e-06	0	0
Snodgrassella alvi	0.000267218	0.365954	0.0778457	1.5e-05	0.227568	1.89e-06
Enterobacter cloacae	0.000367932	0.000192765	0.00100653	0.0103571	0.0156985	0.0246299
Bifidobacterium asteroides	9.67e-07	0.013732	0.00339387	5.3e-07	0	0
Serratia marcescens	0.0154342	0.000209544	0.0840575	4.56e-05	1.81e-05	5.29e-05
Cedecea neteri	1.17e-07	1.28e-05	4.84e-06	9.8e-06	1.37e-05	2.72e-05
Rosenbergiella nectarea	3.16e-06	0	3.38e-06	0.00107849	4.02e-07	0.000772433
Commensalibacter sp. MX01	0.125596	0.0971394	0.000105067	0.0032915	0	0.00058463
Commensalibacter intestini	0.167683	0.128574	0.000127889	0.00519117	0.000455988	0.00107693
Lactobacillus melliventris	0.00611022	0.0107471	0.00653592	0.000148435	0	1.23e-07
Enterobacter hormaechei	3.05e-06	0	1.41e-05	0.00659776	0.0100407	0.0159359
Lactobacillus bombicola	0.000947003	0.000390656	0.000219872	2.64e-07	0	0
Saccharibacter sp. AM169	0	0.00061546	0.00247641	5.84e-07	5.56e-05	1.08e-06
Asaia platycodi	0.000267216	0.00373907	0.00134395	0.00671848	0.00353088	0.00245617
Neoasaia chiangmaiensis	0.000561643	5.64e-05	0.000109699	0.0134376	0.00734919	0.00503161
Lactobacillus kunkeei	8.16e-05	0.000642252	0.00283045	4.3e-05	6.77e-05	1.4e-07
Staphylococcus saprophyticus	1.65e-06	0	0	0.0136611	0.000113979	0.000391502
Klebsiella pneumoniae	0.000131539	3.47e-06	0.000626643	0.00148333	0.00222529	0.00345524
Bartonella apis	1.83e-07	8.46e-08	2.9e-06	0	0	0

## Sheet: Table S5
Table S5.The relative abundance of KEGG pathway in gut microbiome of bees after CBPV infection
KO_Pathway_Level2	Am.CK.2	Am.CK.1	Am.CK.3	Am.CBPV.2	Am.CBPV.1	Am.CBPV.3
Genetic Information Processing; Folding, sorting and degradation	0.014882	0.0138404	0.0102469	0.014391	0.0125798	0.0111085
Metabolism; Energy metabolism	0.0354883	0.0333497	0.0268119	0.0314747	0.0324297	0.03185
Metabolism; Biosynthesis of other secondary metabolites	0.0107387	0.00956684	0.00810234	0.00915051	0.00909594	0.00815728
Organismal Systems; Immune system	0.00114023	0.00132589	0.000842686	0.00206973	0.00121558	0.00103619
Organismal Systems; Nervous system	0.000600287	0.00114037	0.00152093	0.00214735	0.000885989	0.000484213
Metabolism; Metabolism of terpenoids and polyketides	0.00937469	0.00743565	0.00688705	0.00772684	0.00829172	0.00691699
Organismal Systems; Environmental adaptation	0.00146883	0.00196322	0.00170879	0.00183372	0.00147303	0.00152954
Environmental Information Processing; Signal transduction	0.0185659	0.0197238	0.0246721	0.0225494	0.0246067	0.0281805
Cellular Processes; Cellular community - prokaryotes	0.0127704	0.0134237	0.0238991	0.019528	0.0236505	0.0298712
Genetic Information Processing; Translation	0.0296333	0.0294853	0.0168642	0.0255834	0.0228195	0.0191149
Cellular Processes; Cell growth and death	0.00676314	0.00701407	0.00489452	0.00725124	0.00523955	0.00424759
Environmental Information Processing; Membrane transport	0.0347386	0.0397708	0.0514034	0.0363648	0.0456871	0.0578517
Metabolism; Carbohydrate metabolism	0.0454486	0.0541551	0.0526939	0.0498072	0.0529452	0.0623106
Genetic Information Processing; Transcription	0.00144391	0.00222208	0.00148111	0.00282017	0.00106691	0.00100033
Metabolism; Amino acid metabolism	0.0488705	0.0410713	0.044093	0.0453026	0.0490708	0.0466502
Organismal Systems; Aging	0.00241564	0.00217462	0.00199926	0.0024218	0.00199672	0.00155108
Cellular Processes; Cell motility	0.000435748	0.00156959	0.00787904	0.00824315	0.010202	0.0165679
Organismal Systems; Endocrine system	0.00261175	0.00345578	0.00306377	0.0036516	0.00261964	0.00243383
Metabolism; Metabolism of cofactors and vitamins	0.045704	0.0389032	0.0340589	0.0401591	0.0410537	0.0376144
Cellular Processes; Transport and catabolism	0.00100973	0.00191938	0.0025916	0.00431611	0.00131111	0.00122788
Metabolism; Metabolism of other amino acids	0.0120865	0.012406	0.012814	0.0142905	0.0137926	0.0152485
Metabolism; Lipid metabolism	0.0145602	0.0141924	0.0146248	0.0138999	0.0132489	0.0128356
Metabolism; Nucleotide metabolism	0.0267685	0.0253336	0.0212375	0.0238452	0.0233561	0.0217513
Metabolism; Xenobiotics biodegradation and metabolism	0.00578813	0.00484255	0.007663	0.00569248	0.00616015	0.00634632
Metabolism; Glycan biosynthesis and metabolism	0.0121437	0.0104099	0.0100044	0.0107402	0.0111752	0.0102533
Genetic Information Processing; Replication and repair	0.0185966	0.0171768	0.0117539	0.0136131	0.0141546	0.0121644

## Sheet: Table S6
Table S6.The relative abundance of CAZy function annotation in gut microbiome of bees after CBPV infection
CAZy_Modules	Am.CK.2	Am.CK.3	Am.CK.1	Am.CBPV.2	Am.CBPV.1	Am.CBPV.3
PL:Polysaccharide Lyases	4.86531e-05	8.75215e-05	0.000190731	0.000194321	0.000288336	0.000485464
GT:Glycosyl Transferases	0.0128909	0.00935185	0.0127646	0.0129088	0.0115576	0.011551
GH:Glycoside Hydrolases	0.00969907	0.0122175	0.0117236	0.0117411	0.0127817	0.0168751
CBM:Carbohydrate-Binding Modules	0.00182816	0.0039337	0.00183098	0.00259218	0.00348509	0.00452686
CE:Carbohydrate Esterases	0.00156631	0.0015763	0.00162518	0.00185819	0.0018141	0.00207137
AA:Auxiliary Activities	0.000199477	0.000748957	0.000172106	0.000565948	0.000535319	0.000535909

## Sheet: Table S7
Table S7.The FPKM values of expressed genes in bees after CBPV infection
#ID	gene_name	T01_FPKM	T01_count	T02_FPKM	T02_count	T03_FPKM	T03_count	T04_FPKM	T04_count	T05_FPKM	T05_count	T06_FPKM	T06_count	T07_FPKM	T07_count	T08_FPKM	T08_count	T09_FPKM	T09_count	T10_FPKM	T10_count	T11_FPKM	T11_count	T12_FPKM	T12_count	T13_FPKM	T13_count	T14_FPKM	T14_count	T15_FPKM	T15_count	T16_FPKM	T16_count	T17_FPKM	T17_count	T18_FPKM	T18_count	T19_FPKM	T19_count	T20_FPKM	T20_count	T21_FPKM	T21_count	T22_FPKM	T22_count	T23_FPKM	T23_count	T24_FPKM	T24_count
GB44067	GB44067	24.9463	6526	22.2964	6847	28.3649	7480	24.1465	6645	20.0972	5241	30.8154	7403	35.644	8115	32.4443	6086	33.6395	7000	24.7213	6632	36.377	8170	34.4639	6354	23.7049	4577	21.7071	5736	27.9709	5911	23.3996	6375	32.4111	6686	29.6132	5480	32.9617	5858	36.7282	7494	30.0402	7727	30.8421	6997	31.0776	5897	27.6109	6549
GB55607	GB55607	6.24736	355	4.27173	278	6.18719	412	5.41129	349	4.79662	265	6.15536	405	5.25675	255	6.14121	359	7.86106	463	5.51312	306	9.03972	531	6.48007	352	5.9692	279	7.70709	394	6.82606	368	7.63731	465	7.19055	419	7.23419	395	5.92982	276	7.19249	420	6.8186	392	7.7097	430	6.48375	389	8.56268	495
GB48336	GB48336	9.78745	2340	6.15735	1624	6.43381	1729	10.2821	2515	6.04466	1364	10.698	3035	8.70565	2250	7.97957	1849	6.22499	1515	9.65653	2342	6.61731	1754	9.77323	2057	9.6635	1770	9.30491	1886	10.29	2359	9.39845	2131	7.51499	1742	7.03463	1648	9.08422	1551	12.6621	2817	7.87352	1891	10.9011	2369	8.87676	2072	13.2035	2925
GB42701	GB42701	1.26095	108	1.30839	125	0.996421	95	1.34688	109	1.67998	126	1.38668	138	1.10325	116	2.01633	177	2.87761	247	1.44084	122	0.957648	86	1.99094	143	3.09695	213	1.75505	131	3.28971	241	0.829351	67	0.935283	78	2.84256	232	1.9203	121	1.99393	162	2.64411	226	0.946116	77	0.906379	77	0.908448	65
GB47298	GB47298	0.176098	1	0.004798	1	0.003939	1	0.143922	1	0.00877	1	0.002582	1	0.003057	1	0.155825	1	0.00812	1	0.003894	1	0.008704	1	0.006844	1	0.006784	1	0.198241	1	0.006042	1	0.007879	1	0.14384	1	0.008036	1	0.003929	1	0.003298	1	0.006701	1	0.024586	1	0.000763	1	0.003659	1
GB44026	GB44026	0.669141	56	0.959752	51	0.366179	51	0.832775	69	0.522957	50	0.623306	26	0.631821	59	0.415108	29	0.354598	27	0.508985	43	0.550285	22	0.577987	62	0.199707	15	0.370884	19	1.13622	44	0.317059	38	0.039491	5	0.585222	51	0.652402	43	0.390091	15	0.557631	48	1.09083	65	0.37414	32	0.625874	34
GB52580	GB52580	0	0	0	0	0	0	0	0	0	0	0	0	0	0	0	0	0	0	0	0	0	0	0	0	0	0	0	0	0	0	0	0	0	0	0	0	0	0	0	0	0	0	0	0	0	0	0	0
Apis_mellifera_newGene_7187	--	0.028117	2	0.048198	3	0	0	0.143836	8	0.251292	8	0.033198	2	1.48526	49	0.067183	3	0.062556	4	0.37979	19	0	0	0	0	0.467257	13	0.048257	3	0.287604	13	0.224079	12	0.121304	7	0.036243	2	0.256797	10	0.091485	5	0	0	0	0	0	0	0	0
GB53999	GB53999	0	0	0.02043	1	0	0	0	0	0	0	0	0	0	0	0	0	0	0	0	0	0	0	0	0	0	0	0	0	0	0	0	0	0	0	0	0	0	0	0	0	0	0	0	0	0	0	0	0
GB40735	GB40735	2270.56	204432	1619.89	166669	2122.98	219578	2219.19	221585	2534.74	217197	2169.86	224092	1545.04	170381	1889.48	167536	1758.17	163057	1879.03	167127	1749.43	164197	1608.43	135649	1087.52	81650	1433.77	113840	1192.19	98679	1728.41	158722	2372.56	216126	1344.45	120082	1333.42	90699	1746.21	155068	1252.86	110639	1329.08	115758	1773.32	154931	1633.68	143734
GB46061	GB46061	13.4797	1257	10.399	1078	11.5484	1223	10.126	1015	11.748	1032	13.582	1433	15.8423	1771	15.1356	1369	15.6676	1479	12.8678	1143	12.9836	1241	13.8836	1191	16.3158	1261	14.5899	1179	15.3626	1287	16.1219	1509	12.97	1208	12.8732	1146	13.5368	936	16.1976	1468	13.4474	1204	13.7776	1216	18.7264	1669	19.3732	1733
Apis_mellifera_newGene_6871	--	0.725351	56	0.277707	24	0	0	0.3013	26	0.652822	48	0.932877	83	0.584088	55	0.629781	48	0.392689	31	0.491144	37	0.375827	30	0.437094	32	0.463166	30	0.76079	52	0.433971	31	0.258478	21	0.264172	21	0.456237	34	0.172402	10	0.467966	36	0.403988	31	0.28407	21	0.675354	51	0.177848	14
GB47412	GB47412	0	0	0	0	0.012946	1	0.051345	2	0.063259	2	0	0	0	0	0	0	0	0	0	0	0.021132	1	0.149908	4	0.050724	2	0	0	0.041601	2	0	0	0	0	0.073364	2	0.017144	1	0	0	0.029048	1	0	0	0	0	0	0
GB46291	GB46291	36.3551	1946	36.3884	2175	38.0182	2318	34.3006	1985	30.5112	1554	36.8418	2243	35.4384	2303	37.5582	1972	45.3279	2472	38.8288	2004	56.9803	3164	44.5846	2222	33.5088	1451	45.3017	2117	42.8487	2070	38.8184	2113	41.3368	2239	42.3904	2179	39.8314	1591	47.179	2475	39.6523	2053	39.4889	2016	42.5101	2169	45.7252	2379
GB46102	GB46102	24.4844	2459	15.3887	2721	26.6382	3069	19.5273	2902	23.7535	2268	27.1087	3132	34.4215	4191	27.7922	2739	18.0722	2912	26.9077	2603	35.243	3369	32.1062	3001	26.0206	2151	31.4539	2766	19.3172	2760	13.5468	2161	23.4519	2383	26.7329	2587	29.339	2208	18.2201	2817	31.6343	2804	30.6328	2690	16.4925	2506	17.0438	2604
GB46661	GB46661	1.79414	196	2.55504	338	2.90354	375	1.99474	250	2.13106	221	2.15397	298	3.07964	404	2.59085	325	3.24907	385	2.77955	316	3.01588	370	3.03472	307	2.07011	223	3.51878	405	1.97752	221	2.11076	236	2.93075	351	2.16288	265	2.74502	223	3.94844	452	2.68277	299	2.66898	280	3.39653	378	2.88188	339
Apis_mellifera_newGene_2625	--	0.596931	43	0.223515	18	0.140798	12	0	0	0	0	0	0	0.377319	33	0	0	0	0	0	0	0	0	0.13399	9	0	0	0.355492	23	0	0	0	0	0.094111	7	0	0	0	0	0.210952	15	0	0	0	0	0	0	0.118063	9
Apis_mellifera_newGene_8255	--	0.092187	4	0.270222	10	0.193178	8	0.558261	18	0.22687	8	0.253551	9	0.543086	19	0.417748	14	0.610546	21	0.044318	2	0.116546	4	0.373792	10	0	0	0.259251	8	0.280051	8	0.246341	8	0.1116	4	0.352274	12	0.275957	6	0.890476	25	0.156345	5	0.593808	20	0.095354	4	0.208907	6
GB53118	GB53118	7.39005	515	6.30161	495	5.54265	483	7.24661	567	4.8283	336	6.33943	517	7.58729	651	7.67471	529	6.01963	470	5.98779	433	7.89468	572	4.89191	341	9.22684	568	7.06057	451	7.52043	503	4.4978	332	5.99779	459	6.77553	477	8.55933	458	9.83153	701	5.34915	374	6.22793	448	5.31393	375	5.60321	402
GB51256	GB51256	9.4208	600	9.25311	663	9.40537	688	8.11752	562	8.84107	536	8.86285	646	10.8598	839	7.93564	496	10.1648	663	10.2823	631	10.5154	695	9.20371	546	9.65138	503	11.3953	636	9.51222	550	8.87749	574	9.32379	600	9.44722	581	12.1239	579	10.7911	676	12.9106	799	10.7721	657	11.0722	681	11.467	709
GB49055	GB49055	1.12084	91	1.90723	168	0.660197	60	0.391495	33	1.88494	142	0.936237	109	2.09254	201	1.88848	136	1.47755	119	0.717352	52	2.26386	186	0.919132	64	1.22782	73	1.81511	122	0.605242	44	1.52627	98	1.97388	155	0.813069	60	1.45501	84	1.64769	128	1.26584	87	0.607625	45	2.3822	170	0.704831	51
GB42398	GB42398	200.956	11792	189.435	12726	201.194	13805	234.844	14842	275.881	14350	194.544	13309	211.269	14211	262.641	15210	284.199	15926	252.335	14229	225.356	13260	245.325	13052	178.097	8254	191.274	10015	197.062	10698	325.032	14648	287.181	16438	218.102	12575	154.709	6696	145.633	8556	219.418	11707	204.696	10798	207.869	11999	257.352	13636
Apis_mellifera_newGene_6570	--	0.175774	18	0.266182	36	0.143118	17	0.087191	16	0.324764	37	0.087418	14	0.485209	67	0.135277	14	0.294042	45	0.110465	21	0.154398	17	0.120924	16	0.081278	13	0.251852	32	0.101988	10	0.203467	22	0.184188	19	0.090246	17	0.303094	27	0.096155	18	0.260525	41	0.308004	45	0	0	0.140949	14
GB48380	GB48380	10.384	683	8.23794	622	8.60654	649	7.92919	554	7.60187	470	9.86425	746	11.7992	962	8.61897	575	11.1147	758	8.51101	621	9.89528	663	8.73309	541	8.67914	572	9.47667	674	9.81423	668	9.1383	617	9.06769	606	7.27216	461	8.86108	443	10.3586	686	8.38399	544	8.67744	574	9.85004	658	8.48239	566
GB45469	GB45469	2.82192	356	0.489921	70	0.474106	77	1.29857	166	2.18969	200	1.09812	111	3.58046	668	1.12695	169	0.47899	50	1.11113	149	0.903561	131	0.875435	110	2.27544	316	2.17649	282	2.00953	147	1.93351	181	1.07384	86	1.98584	318	1.30757	120	0.240011	22	2.0272	155	0.658272	63	1.88021	59	1.10692	68
GB42253	GB42253	0.310895	109	0.480886	189	0.422297	170	0.475547	181	0.413557	138	0.345582	138	0.185558	79	0.25386	87	0.275063	98	0.336627	113	0.507168	184	0.579937	116	0.360438	104	0.273885	84	0.487232	155	0.4657	166	0.39548	102	0.277205	94	0.574398	150	0.388753	134	0.507035	172	0.698504	234	0.216208	73	0.429809	146
Apis_mellifera_newGene_8241	--	0.11624	7	0	0	0.093588	6	0.11677	8	0.100733	6	0.149569	10	0.301821	21	0.357773	20	0	0	0.075226	5	0	0	0.089146	5	0.044357	3	0.081483	4	0.164532	9	0.081893	5	0.10685	6	0.037625	3	0.107562	5	0.053174	3	0.259109	14	0.078538	5	0	0	0.166893	9
Apis_mellifera_newGene_6684	--	0	0	0	0	0	0	0	0	0	0	0	0	0	0	0	0	0	0	0	0	0	0	0	0	0	0	0	0	0	0	0	0	0	0	0	0	0	0	0.811706	18	0	0	0	0	0	0	0	0
GB42278	GB42278	0.001766	1	0.317124	8	0.836529	19	0.04576	1	0.944253	18	0.366263	9	0.052578	2	0.006714	1	0.270581	6	0	0	0.007666	1	0.013688	1	0.117096	2	3.23379	56	0.605802	11	0.002914	1	0.871428	18	0.636393	13	0.450113	7	0.588346	12	0.802258	16	0.031765	1	0.029709	1	0.005779	1
GB46008	GB46008	32.5051	756	27.3809	664	21.6096	578	21.7834	533	25.4666	578	22.4349	666	26.1735	733	32.1565	758	25.511	629	28.4836	638	27.4653	650	28.2968	638	21.8852	459	25.9865	556	26.2155	589	25.2016	594	27.2685	630	29.7797	624	26.0136	444	31.8599	713	27.2993	586	29.0424	637	28.8464	673	22.3814	537
GB53768	GB53768	4.43877	530	6.39789	765	4.67235	660	6.23962	736	5.20314	542	7.90317	958	6.23674	910	6.49065	732	5.70038	639	8.82205	893	6.03707	717	5.29049	564	7.56679	667	4.33613	477	7.77188	738	4.95855	577	5.3958	686	4.43194	491	7.49383	585	5.3814	569	6.45742	712	4.59582	547	3.44794	419	3.34729	378
GB42934	GB42934	5.24275	138	5.51866	168	6.24631	189	5.63243	162	4.78298	119	5.5711	172	8.0358	261	6.43662	173	5.85422	165	5.39988	145	8.13116	232	6.38688	163	7.52086	168	5.02565	117	5.76067	143	6.51031	181	5.92296	166	7.6703	193	7.35689	141	5.12359	133	6.48421	168	7.17492	180	9.74041	248	6.86255	182
GB50689	GB50689	1.39289	88	1.05883	69	1.01049	78	1.22993	78	1.78831	79	1.55298	103	1.57989	121	2.78226	149	1.97106	128	2.05806	115	1.56073	84	2.58841	139	1.41511	85	2.26105	92	1.56239	89	1.39995	85	2.60771	164	1.73171	96	2.25622	79	2.47046	119	2.01977	115	2.86738	193	2.07396	122	1.76649	124
GB51889	GB51889	26.79	1287	27.1284	1489	23.7692	1313	23.0974	1207	22.646	1037	24.8399	1368	28.9716	1689	27.6675	1306	26.7161	1316	27.8593	1291	20.8247	1039	30.8206	1380	22.9513	904	26.568	1120	27.8879	1218	24.4716	1195	26.1362	1270	22.2658	1033	26.9256	971	28.4037	1343	33.7725	1578	29.9158	1378	36.2846	1685	24.8422	1160
GB52489	GB52489	57.0661	2511	29.9362	1553	46.6804	3286	43.4352	3037	57.1111	2443	53.11	2659	48.439	3934	67.9814	4386	67.5277	3767	50.8819	2550	119.926	7507	79.1798	3412	85.2185	3938	182.29	8637	125.85	5182	60.4279	2794	75.1767	3574	70.1548	4495	112.992	3890	197.628	9094	112.772	5455	65.8301	3286	113.704	5196	81.9315	3624
GB46833	GB46833	12.585	268	10.6475	265	11.4706	286	12.5232	291	10.6273	224	12.0114	295	12.74	330	9.92614	200	10.5338	234	12.2266	251	11.5242	251	9.799	199	12.1424	215	10.3171	195	11.1661	219	11.5776	247	10.4469	227	12.1874	247	13.1341	219	11.9721	256	10.8599	238	9.8598	204	9.95525	210	11.2664	239
GB53314	GB53314	35.7471	3394	78.0113	7419	82.751	8619	60.8022	5995	72.8751	6186	87.4328	8772	57.7189	6276	43.6943	3784	57.2315	5224	68.362	5728	68.1981	6152	68.5081	5335	39.8597	2973	45.1907	3437	60.755	4770	64.8917	5575	67.3772	6094	46.1872	3927	51.7214	3260	41.107	3378	58.6092	4805	72.4022	6103	65.4892	5602	60.2409	5027
GB41427	GB41427	149.985	10328	115.62	8540	107.365	8270	82.4112	7447	51.1878	3779	86.1018	7660	97.2478	7955	86.5888	7026	128.732	10848	91.407	5825	65.5622	5251	107.062	8036	89.7415	5316	118.186	7171	126.241	8165	92.3986	6478	99.4802	6963	110.856	7436	95.336	4673	85.2712	5631	133.072	8944	106.438	7501	63.2154	5150	81.2711	6217
GB45659	GB45659	0	0	0.151736	8	0.119351	6	0.022054	2	0.100752	5	0	0	0.079076	5	0.012695	1	0	0	0	0	0	0	0.002919	1	0.203754	8	0.105784	4	0	0	0	0	0.024045	2	0.024845	2	0.049341	2	0	0	0	0	0.02769	2	0.126539	6	0.073873	4
GB47931	GB47931	19.1214	1492	18.578	1734	24.4799	2464	39.0435	3718	27.192	2281	35.5056	3421	33.205	4272	31.5055	2593	23.055	2541	26.0442	2897	34.9692	2823	37.1239	3050	20.4856	1533	13.3772	1483	19.5961	1633	17.7705	1459	49.3349	4098	21.2313	1788	15.049	1324	21.2582	1908	36.4021	3195	13.9896	1579	44.1105	3313	13.0887	1568
GB54429	GB54429	0.305235	13	0.082125	4	0.48731	23	0.246425	10	0.107419	6	0.681247	26	0.672308	32	0.647935	22	0.620142	24	0.675294	25	0.308484	10	0.184906	8	0.440634	15	0.844683	30	0.326668	9	0.15916	7	0.194269	10	0.583048	20	0.385142	11	0.986827	42	0.863655	29	0.337549	12	0.287037	13	0.364255	13
GB43069	GB43069	0	0	0	0	0	0	0	0	0	0	0	0	0	0	0	0	0	0	0	0	0	0	0	0	0	0	0	0	0	0	0	0	0	0	0	0	0	0	0	0	0	0	0	0	0	0	0	0
GB46097	GB46097	0	0	0	0	0	0	0	0	0	0	0	0	0	0	0	0	0	0	0	0	0	0	0	0	0	0	0	0	0	0	0	0	0	0	0	0	0	0	0	0	0	0	0	0	0	0	0	0
GB47821	GB47821	0.852376	19	3.13704	81	2.12298	50	1.64001	41	2.1388	47	4.64345	125	6.08918	174	4.11399	96	1.639	36	3.42558	78	2.50614	57	1.04508	24	2.27096	39	1.7282	31	2.73863	49	3.21158	78	1.26434	29	1.74474	36	4.03679	71	4.61086	104	1.92595	40	5.79692	130	4.35452	97	1.84259	38
Apis_mellifera_newGene_1990	--	0.063479	4	0.174802	11	0.109859	7	0.266082	16	0	0	0.35748	23	0	0	0.049409	3	0	0	0	0	0.182853	11	0	0	0.961205	43	0	0	0.30547	16	0.045181	3	0	0	0	0	0	0	0	0	0	0	0.250498	13	0	0	0	0
GB45619	GB45619	0.089217	4	0.575083	24	0.216737	9	0.38131	15	0.293519	12	0.646606	27	0.236204	11	0.776389	26	0.420461	15	0.435792	17	0.794724	32	0.476287	15	0.55018	20	0.467958	15	0.325102	10	0.646045	24	0.363475	14	0.306214	12	0.280477	8	0.457708	15	0.405458	15	0.176738	7	0.253004	8	0.149763	5
GB44174	GB44174	4.31242	1734	7.64274	3313	7.68762	3603	7.02866	2929	7.35093	2797	7.69014	3415	9.47352	4648	7.88718	3013	8.39104	3430	8.46142	3111	8.88003	3649	7.20576	2650	9.81721	3294	9.31905	3197	9.23903	3274	7.6779	3232	7.08407	3089	8.20212	3133	8.59746	2495	7.49086	2831	7.2623	2794	7.04697	2615	8.56794	3221	8.30643	3557
GB49006	GB49006	0	0	0	0	0	0	0	0	0	0	0	0	0	0	0	0	0	0	0	0	0	0	0	0	0	0	0	0	0	0	0	0	0	0	0	0	0	0	0	0	0	0	0	0	0	0	0	0
Apis_mellifera_newGene_4370	--	0.341595	27	0.932695	56	1.00333	57	1.01302	77	0.561468	39	0.92877	80	1.16098	106	1.56568	108	0.718178	56	1.14695	77	1.08189	79	1.38082	65	1.10998	64	0.263529	18	0.913632	60	1.55284	119	0.735122	52	0.62929	44	1.09472	57	0.76127	38	1.14305	67	2.08763	140	0.707468	52	1.6825	123
GB51085	GB51085	0	0	0.078402	7	0	0	0	0	0	0	0.025435	2	0.189688	16	0.089168	6	0.027944	2	0.044261	3	0.0846	7	0.078997	6	0.035579	2	0.033569	3	0	0	0.173214	13	0	0	0.03018	2	0.078489	5	0.118276	8	0	0	0	0	0	0	0	0
GB51086	GB51086	482.08	14247	441.196	18043	389.892	15415	438.916	17471	500.509	16144	389.121	16754	388.716	16868	561.753	16368	466.858	18021	517.084	18719	400.954	15721	433.142	14100	384.741	10532	442.81	11858	479.84	16492	570.105	21675	555.426	16771	505.428	17807	446.111	12602	464.766	14309	442.858	16181	404.575	14124	566.759	16615	443.242	15779
GB41265	GB41265	3.90227	327	3.75623	340	2.61697	263	3.49934	326	2.8914	239	3.5707	319	3.61727	378	3.04564	242	3.8872	321	3.89359	311	4.02505	333	3.94396	324	5.80767	378	4.79974	373	5.2811	387	3.00573	269	4.06766	353	3.05128	238	5.03114	300	4.19939	343	5.15963	415	4.56708	378	3.87549	301	4.1439	331
GB43349	GB43349	0.007842	1	0.141795	2	0.193686	3	0.085943	2	0	0	0.01553	1	0	0	0.055855	1	0	0	0.002502	1	0	0	0.080933	1	0	0	0.041269	1	0.096199	1	0.020476	1	0.066022	1	0.036229	1	0	0	0.193104	3	0.111054	2	0.15098	2	0.323192	4	0.056464	1
GB46704	GB46704	0.310668	2	0.106695	1	0.028728	1	0.255403	2	0.257033	2	0	0	0.10263	1	0.226397	1	0.227364	2	0	0	0.196458	1	0.172225	1	0.691054	3	0.123205	1	0	0	0.121733	1	0.180513	1	0	0	0.589741	2	0.672066	3	0.369543	2	0.504054	3	0.759685	4	0.666335	3
GB54890	GB54890	7.94865	539	6.40848	525	5.45636	432	5.52249	456	5.75686	391	5.81733	447	10.4914	995	5.70627	428	7.2433	537	6.19311	438	6.48412	489	6.86497	427	7.29859	391	4.79884	298	4.98807	360	5.8213	426	5.93251	454	5.52259	395	6.68451	325	2.68321	200	4.00411	274	3.89313	292	3.95512	303	4.04656	297
GB52237	GB52237	0.910261	161	1.07373	214	1.09521	223	0.964069	186	1.77126	299	1.51865	308	1.29567	279	1.17687	205	1.56236	284	0.810445	139	1.53325	282	0.917709	152	2.30342	334	1.64125	255	1.16047	187	1.13171	204	2.38598	427	1.39573	239	1.40966	188	1.45453	254	1.59719	275	1.41027	240	3.18309	545	2.20513	380
GB54547	GB54547	0	0	0	0	0	0	0	0	0	0	0	0	0	0	0	0	0	0	0.104061	5	0	0	0.320538	12	0	0	0	0	0	0	0	0	0	0	0	0	0	0	0	0	0.525529	21	0	0	0	0	0	0
GB41865	GB41865	5.36413	479	4.48061	484	6.87313	671	6.79357	631	5.14264	407	6.85538	747	7.21364	787	5.89825	508	5.02109	500	4.49748	415	5.08981	457	5.52562	497	5.90301	458	6.6615	568	5.70096	530	5.81972	552	4.25898	412	6.96353	576	6.84111	476	6.06931	547	6.57601	593	5.35268	479	6.822	563	5.80641	529
Apis_mellifera_newGene_1107	--	0	0	0.106971	7	0	0	0	0	0	0	0.022747	2	0.037353	2	0.022273	1	0	0	0.11758	7	0	0	0.143842	8	0.351712	17	0.099846	6	0.073894	4	0.302184	15	0.032194	2	0.11457	6	0	0	0.177027	11	0.338487	17	0.136819	7	0	0	0	0
GB48304	GB48304	57.933	4246	62.3944	5327	48.7754	4062	35.3171	2785	50.9543	3685	52.2606	4347	48.0195	4229	54.5456	3933	75.253	5433	82.0383	5796	69.7849	5249	70.3767	4716	60.2839	3477	66.5738	4472	63.136	4161	68.6329	5075	66.4474	5088	54.2392	3723	61.9619	3632	67.7202	4902	83.514	5897	93.0688	6566	69.6438	4945	64.5827	4557
GB50203	GB50203	6.6e-05	1	7.4e-05	1	0.002834	1	7e-05	1	9.5e-05	1	0.000107	1	7.7e-05	1	0.000106	1	1.3e-05	1	4.2e-05	1	4.4e-05	1	1.6e-05	1	0.00014	1	7.6e-05	1	9.4e-05	1	0.00017	1	8.1e-05	1	0.005594	1	6.6e-05	1	3.2e-05	1	9.4e-05	1	4.6e-05	1	1.4e-05	1	0.000152	1
GB45186	GB45186	0.036761	2	1.13842	38	0.018076	1	0.016178	1	0.021718	1	0	0	1.04988	38	0.033599	1	0.092291	3	0.840065	24	0.003997	1	0.432872	12	0	0	0.014398	1	0.026581	1	0.027424	1	2.63764	79	0.271039	8	0.341247	8	0.058273	2	0.880694	26	0.1627	5	0	0	0.695037	20
GB46966	GB46966	32.734	990	34.4451	1172	35.0467	1217	36.8154	1211	32.2849	930	31.8867	1104	32.4071	1189	29.4724	876	33.9141	1051	36.7192	1070	35.2654	1107	29.5043	831	31.6735	784	26.1998	695	26.9947	742	36.632	1125	26.5599	812	28.3149	827	34.6975	787	34.4719	1025	29.2977	861	28.89	838	27.1213	793	31.9027	938
GB48361	GB48361	0	0	0	0	0	0	0	0	0	0	0.114246	3	0	0	0.19093	3	0	0	0	0	0.186938	3	0	0	0.158747	3	0.588632	8	0	0	0	0	0.314742	5	0	0	0	0	0.310826	5	0.105793	2	0	0	0	0	0	0
GB55662	GB55662	5.96016	181	3.82978	130	3.42369	117	3.30189	109	3.28403	95	3.4811	122	5.45198	199	5.09228	152	3.88989	119	4.45978	130	5.80934	179	5.53428	157	4.30193	107	4.50526	121	6.38114	176	5.15614	158	4.18015	129	4.31036	126	4.84889	110	5.06956	152	5.20495	153	5.44083	159	6.28411	185	4.11379	119
GB46060	GB46060	9.14995	402	5.12138	254	8.11144	410	8.23383	394	7.2199	303	10.5992	534	7.67649	410	8.83486	382	9.93863	448	6.40181	272	6.70646	306	7.65996	314	7.16864	258	6.09307	235	8.39293	336	7.75946	347	7.26769	323	6.54715	278	9.26151	306	8.48946	367	11.7613	503	11.8832	501	10.6574	453	10.2868	440
GB48010	GB48010	4.64532	859	6.29315	995	6.30238	972	4.60478	854	5.24182	1045	4.5256	800	6.22289	1049	5.57944	718	4.3252	846	6.39217	759	7.24746	1065	7.09889	905	5.53011	822	7.20293	840	4.28635	724	6.29899	838	5.55555	779	4.96631	1000	5.72344	570	6.77281	897	5.21768	966	7.14224	883	7.31185	929	6.23276	862
GB42219	GB42219	0.633209	20	0.225749	8	0.550265	20	0.525694	18	0.709854	22	0.513837	19	0.347321	14	0.407599	13	0.305971	10	0.52115	16	0.631361	21	0.479717	15	0	0	0.111185	4	0	0	0.450462	15	1.28719	41	0.264952	9	0.0843	2	0.113768	4	0.443416	14	0.229929	7	0.702694	22	0.049078	2
GB40206	GB40206	6.01842	1038	3.10112	574	6.00376	1171	5.48395	1039	4.07238	698	4.77962	861	4.79137	951	3.35922	549	4.05041	752	4.11895	672	6.32214	1203	4.53715	716	7.16882	963	4.05091	609	4.26522	640	6.35128	1085	3.51276	597	3.25434	550	5.52853	736	3.41184	591	5.41321	859	5.32388	864	6.77768	1050	5.46124	857
GB45446	GB45446	1.30169	31	0.398153	16	1.35879	32	1.40889	29	0.923118	15	2.08405	52	0.777875	23	0.576578	15	0.411907	13	1.39522	35	1.17326	30	2.11179	44	1.76929	36	0.578532	16	0.681274	14	1.0713	20	1.03007	21	0.809432	19	1.62588	25	0.753684	23	1.00571	26	1.06467	30	0.840873	18	1.06041	25
GB40082	GB40082	0	0	0	0	0	0	0	0	0	0	0	0	0	0	0	0	0	0	0	0	0	0	0	0	0	0	0	0	0	0	0	0	0	0	0	0	0	0	0	0	0	0	0	0	0	0	0	0
GB44887	GB44887	0.033262	1	0	0	0.020519	1	0	0	0.121281	1	0	0	0.050121	1	0.031683	1	0.002058	1	0	0	0.000585	1	0.000526	1	0.030813	1	0.001458	1	0.123736	1	0.000588	1	0	0	0	0	0	0	0	0	0.000498	1	0.001168	1	0	0	0.099758	1
GB43056	GB43056	52.2634	749	28.2467	444	30.1724	485	31.8586	484	15.5174	207	15.0466	255	19.0587	323	15.7093	216	40.114	575	16.0223	234	0.40098	6	38.6788	547	27.8268	347	32.1858	404	37.0539	471	22.6873	349	13.3423	205	25.4053	343	21.7696	230	27.8364	389	0.219213	4	27.1202	364	23.3492	316	7.58963	104
GB44075	GB44075	0.042987	3	0.062579	4	0.06826	4	0	0	0	0	0.047889	3	0.104233	7	0	0	0	0	0	0	0	0	0.105313	5	0.048962	2	0.064817	3	0.04583	3	0	0	0.059499	3	0.024126	2	0	0	0.023721	2	0.0362	2	0	0	0	0	0.05159	3
GB51836	GB51836	7.14013	988	7.16851	1100	8.18841	1247	6.64535	957	7.73514	972	7.43917	1199	9.90315	1592	6.61137	918	7.9009	1062	8.03444	1101	7.83941	1140	10.1638	1249	12.6969	1408	7.64167	929	9.72504	1149	9.23702	1212	9.38994	1209	9.20689	1176	8.33517	887	7.35158	975	8.49275	1153	9.60523	1244	12.6033	1447	9.86155	1287
GB51668	GB51668	0.012375	1	1.21362	23	0.148705	3	0.019755	1	0.021351	1	0.333161	7	0.005249	1	0.013454	1	1.34212	23	1.9208	31	0.034813	1	1.60069	25	0.277382	4	0.00499	1	0.026053	1	1.9109	33	1.86964	32	0.015236	1	2.40892	30	0.203539	4	0.024413	1	0.167645	3	0.444981	8	0.009986	1
GB54475	GB54475	0	0	0	0	0	0	0	0	0	0	0	0	0	0	0	0	0	0	0	0	0	0	0	0	0	0	0	0	0	0	0	0	0	0	0	0	0	0	0	0	0	0	0	0	0	0	0	0
GB55137	GB55137	2.06914	323	1.15013	199	2.54584	481	0.27806	16	0	0	2.11875	369	3.33743	667	3.12539	501	1.76951	295	2.34538	372	0.870527	147	3.52599	537	3.72915	495	5.55017	746	0.365087	18	2.47595	409	0.745981	125	1.23236	179	0	0	5.66279	917	1.60056	212	3.69388	581	0.785115	125	1.38476	212
GB50168	GB50168	0	0	0	0	0	0	0	0	0	0	0	0	0	0	0	0	0	0	0	0	0	0	0	0	0	0	0	0	0	0	0	0	0	0	0	0	0	0	0	0	0	0	0	0	0	0	0	0
GB50414	GB50414	11.7014	386	8.65632	320	8.64167	329	8.12559	292	10.4361	325	12.5779	473	10.9974	447	10.1047	326	9.79596	330	10.9723	352	7.98908	273	12.2094	380	8.42574	229	9.40634	268	10.2524	311	10.7098	359	9.4195	315	7.69734	244	6.89972	171	8.53787	278	10.5584	341	11.0853	362	9.62159	311	10.6427	341
GB40512	GB40512	0.670864	4	0.50572	3	0.612795	4	0.46735	3	0.909359	5	0.826319	5	0.513976	3	1.1217	6	0.240041	2	0.300257	2	0.38455	2	1.07652	5	0.621893	3	0.649016	3	1.52873	7	0.940435	5	0.71388	4	0.424491	2	0.690054	3	0.23663	2	0.805683	4	0.584852	3	1.53954	7	0.750523	4
GB50514	GB50514	25.0177	2535	26.7226	3078	20.9202	2256	26.9339	2993	20.2457	1802	23.8598	2573	25.1527	2847	28.9834	2840	30.092	3207	28.5143	2760	30.8583	3276	22.7163	1972	26.6867	2055	25.2641	2079	25.3058	2156	25.2601	2390	24.4969	2300	23.694	2297	31.5356	2221	28.3828	2615	33.1777	3016	23.4306	2087	27.2288	2741	28.7388	2619
GB47846	GB47846	9.56924	1590	9.24175	1726	10.883	2080	10.896	1970	9.75124	1544	8.92762	1653	11.0147	2211	8.73505	1385	10.6861	1819	11.9184	1911	10.695	1739	11.6103	1694	9.90387	1349	12.5408	1800	11.2218	1696	11.5922	1959	10.3926	1658	9.73962	1564	10.3759	1246	11.0982	1719	11.8575	1917	12.9448	2063	11.1503	1792	11.8529	1915
GB51051	GB51051	0.336306	29	0	0	0	0	0	0	0	0	0.300829	30	0	0	0.001315	1	0	0	0	0	0.637286	57	0	0	0	0	0.743577	57	0.683851	54	0.288511	26	0.865054	76	0	0	0	0	0.450135	39	0.899677	76	0	0	0.072187	6	0	0
GB46398	GB46398	0	0	0.051007	3	0	0	0.077005	4	0.100112	5	0	0	0.039566	3	0	0	0	0	0.126795	6	0.113417	6	0.0358	2	0	0	0	0	0	0	0.087514	5	0.063851	3	0.125426	6	0	0	0.045347	3	0	0	0	0	0	0	0	0
GB53377	GB53377	3.38589	1002	3.37921	1125	3.99441	1359	3.62802	1168	4.30405	1213	3.89585	1321	4.39368	1578	4.179	1216	4.47848	1359	4.47238	1277	4.06042	1248	4.96374	1369	4.84745	1175	4.11961	1069	4.5712	1230	4.57047	1375	3.78731	1133	3.44154	984	4.51854	1003	4.41703	1286	5.3076	1483	4.39149	1246	4.6718	1337	4.76573	1371
GB43510	GB43510	8.18598	344	0.523181	25	0.593588	29	1.8361	84	4.13831	166	2.32569	112	2.7737	142	11.9578	494	4.77542	206	2.90724	118	4.40041	192	3.38562	133	0.710328	25	0.72965	27	0.580317	23	1.30557	56	5.50947	234	0.053298	3	0.721937	23	0.448728	19	1.4299	59	1.87237	76	2.22573	91	0.861017	36
GB43866	GB43866	4.33584	75	2.98875	61	6.21464	116	2.80925	53	5.77551	89	8.50041	158	8.54243	177	6.49781	112	7.57796	135	3.36277	57	4.66427	77	3.72319	60	2.99629	43	4.34662	68	4.75037	77	5.90955	101	5.519	94	7.22698	118	7.98124	97	5.94984	101	3.32212	57	3.6879	60	2.0648	33	7.16708	118
GB46369	GB46369	409.442	22561	523.629	34176	462.121	29212	536.333	31634	584.168	30790	417.777	26289	403.836	27092	436.375	23601	480.964	27092	540.834	28910	476.459	26914	442.585	22743	242.21	10984	426.523	21821	388.612	19403	557.653	31388	488.936	27488	481.495	25642	277.608	11505	302.228	16331	393.816	21109	359.869	19674	391.947	20987	353.898	18898
Apis_mellifera_newGene_6347	--	0	0	0	0	0	0	0	0	0	0	0	0	0	0	0	0	0	0	0	0	0	0	0	0	0	0	4.10244	281	0	0	0	0	0	0	0	0	0	0	0	0	0	0	0	0	0	0	0	0
GB52869	GB52869	0	0	0	0	0	0	0	0	0	0	0	0	0	0	0	0	0	0	0	0	0	0	0	0	0	0	0	0	0	0	0	0	0	0	0	0	0	0	0	0	0	0	0	0	0	0	0	0
GB44866	GB44866	0.147647	1	0.119199	10	0.136513	2	0.260768	12	0.250585	16	0.815476	52	0.169055	11	0.071283	6	0.113848	5	0.473945	30	0.26424	15	0.338118	21	0.239401	14	0.253501	7	0.0885	5	0.017092	1	0.232911	16	0.004754	1	0.093098	2	0.193458	5	0.421381	18	0.020865	2	0.010324	1	0.318762	13
GB48271	GB48271	1.5572	280	2.08492	369	1.58877	319	4.3758	666	3.67533	489	2.13488	498	1.95564	414	1.59721	295	2.47796	458	2.721	455	2.14728	413	3.18949	461	3.55489	485	2.82072	344	3.14331	542	3.34368	573	3.03286	444	3.22432	566	4.1974	447	2.8509	426	2.46838	385	2.83118	458	2.60446	417	3.27596	549
GB40064	GB40064	5.67608	445	10.3153	1004	7.49555	586	13.2698	961	4.97585	441	8.00931	769	9.78586	1009	5.31055	521	9.28526	626	8.53612	695	6.84364	668	5.85201	428	6.92502	551	3.78109	278	7.62351	655	6.72157	609	8.01363	804	8.48128	577	5.96643	433	3.8581	260	4.21792	464	3.78401	324	6.42543	526	3.23612	250
GB51142	GB51142	6.4649	312	3.86014	210	6.1753	343	5.73375	301	6.58905	303	7.56703	419	8.37114	491	4.13586	197	7.65354	379	8.40032	391	5.72515	287	7.35211	331	7.0044	277	5.47255	232	4.58826	202	7.22839	355	6.04189	295	5.2336	244	5.37719	195	6.74466	321	4.17373	196	7.05662	327	5.84095	273	7.31392	344
GB52816	GB52816	0	0	0.072116	1	0	0	0	0	0	0	0.139297	2	0	0	0	0	0.061742	1	0	0	0	0	0	0	0	0	0	0	0.075517	1	0.050887	1	0.067025	1	0	0	0.17593	1	0	0	0.07062	1	0	0	0	0	0	0
GB42044	GB42044	1.29504	45	0.700364	44	0.601846	39	3.11322	125	0.708296	21	0.382962	22	1.41783	79	1.11607	46	2.4632	91	0.812319	26	0.977525	48	1.70119	55	0.582795	23	0.748093	24	1.04207	49	1.08128	35	0.354954	18	0.427501	16	1.55712	47	1.44908	59	0.28089	12	1.4805	56	2.24222	90	0.651012	22
GB49829	GB49829	3.26131	124	3.80925	163	3.63165	159	3.11409	129	2.58033	94	4.69233	205	5.03956	233	3.56322	134	6.03859	236	3.28902	121	4.24525	168	4.26242	151	4.84956	151	3.7637	120	5.07065	176	4.60173	179	4.67211	180	4.15984	153	4.79885	137	4.97238	186	6.3329	234	4.71539	172	2.41217	84	4.55298	169
GB53288	GB53288	1.26022	53	2.54478	135	2.37055	109	2.62833	109	1.87949	92	2.66764	142	3.5213	183	2.12232	97	4.52434	199	2.62185	119	2.24491	96	2.7269	102	3.13013	89	3.06598	104	3.08941	116	2.25718	103	3.36814	158	2.5094	105	2.76883	79	2.84387	112	2.95838	127	3.18456	146	4.30455	187	3.20258	145
GB41411	GB41411	0.049955	2	0.188784	9	0	0	0.087597	4	0	0	0	0	0.043176	2	0.053947	3	0	0	0.050744	2	0	0	0.101133	4	0.260232	9	0	0	0.175515	7	0	0	0	0	0	0	0	0	0.052688	2	0.054164	2	0.082662	4	0	0	0.147022	6
GB42420	GB42420	6.44445	573	7.03118	619	7.81027	719	7.3358	637	7.09213	555	6.45346	680	8.28242	862	6.90745	544	7.36005	598	8.18172	634	7.30257	590	8.0075	616	7.4788	550	8.18795	611	7.64847	549	8.19179	656	7.86344	636	7.06657	573	8.67493	548	9.87311	786	6.99383	620	7.9942	633	8.08727	854	8.83718	786
GB52701	GB52701	15.0085	3429	16.822	4289	15.9951	4252	17.2143	4377	12.1721	2863	13.8483	3673	14.6436	3978	19.7408	4467	17.0507	3686	13.3504	2984	17.8369	4209	18.4382	3898	19.0499	3310	22.8755	4504	21.7273	4629	14.5046	3483	14.8565	3467	16.3445	3809	18.1873	3205	20.2282	4475	14.3839	2941	15.9837	3274	14.1063	3030	15.7684	3503
GB50622	GB50622	10.9865	2201	16.4748	3552	15.6688	3548	15.6241	3262	12.6791	2410	14.0566	3310	19.6917	4786	16.5327	3169	27.8654	5611	20.0179	3751	33.7632	6897	22.1462	4250	30.4307	5177	24.1553	4250	30.5246	5557	28.9366	6036	30.0143	6623	31.8261	5939	23.4821	3746	22.628	4327	42.1529	8080	30.139	6655	30.9447	6423	32.3242	6337
GB51645	GB51645	0	0	0	0	0	0	0	0	0	0	0	0	0	0	0	0	0	0	0	0	0	0	0	0	0	0	0	0	0	0	0	0	0	0	0	0	0	0	0	0	0	0	0	0	0	0	0	0
GB50069	GB50069	5.28006	867	4.90102	866	5.2789	1042	5.22675	919	5.31761	843	5.03877	967	6.55474	1308	5.6003	1037	6.90786	1317	5.63357	901	5.35419	920	5.86214	912	6.19651	837	4.97377	732	5.15262	750	5.46235	960	6.2335	999	7.3702	1083	5.30656	693	7.91168	1466	4.66327	823	5.32008	915	7.91815	1428	5.90903	1016
GB40561	GB40561	8.11804	553	7.86263	559	7.50047	576	8.66522	640	8.7693	536	10.5402	775	12.7558	990	8.62993	543	11.5903	771	10.6423	653	10.6488	730	10.0946	609	8.27559	455	10.608	600	10.9699	657	11.2031	732	9.19479	597	8.1537	507	10.6144	510	10.9299	685	9.89982	617	11.6418	708	9.86298	615	11.0727	695
GB43464	GB43464	14.8949	1082	13.9581	1145	15.7006	1307	13.286	1052	13.3441	928	15.771	1310	19.5464	1719	13.3995	960	19.1915	1424	17.2797	1206	16.4232	1234	15.1869	1026	15.8667	942	14.3623	913	14.2669	940	16.5286	1218	16.1407	1182	15.3915	1075	15.5265	845	12.5094	899	17.1714	1207	17.1904	1196	18.7957	1331	18.2607	1287
GB50833	GB50833	11.7877	922	10.2631	851	11.2429	986	8.25166	700	12.3519	892	11.8499	1061	10.0505	869	9.92382	761	13.824	1071	13.5697	1016	13.1108	1018	15.4842	1080	14.312	876	10.4582	675	16.2399	1103	12.6627	943	12.2492	936	6.80973	440	8.39146	452	7.5634	540	12.7063	916	15.9458	1146	15.6336	1139	9.42862	713
GB46779	GB46779	3.37818	153	2.97874	103	1.29483	85	1.10221	80	1.1648	70	1.07147	85	1.92009	159	2.4667	99	2.87361	122	1.51945	93	1.45707	102	2.13338	92	4.07415	101	2.9116	174	2.88159	76	3.21304	192	2.11417	131	4.70902	210	1.35745	62	1.64063	101	2.19241	89	4.80823	178	2.89151	121	1.61876	103
GB45874	GB45874	0	0	0	0	0	0	0	0	0	0	0	0	0	0	0	0	0	0	0	0	0	0	0	0	0	0	0	0	0	0	0	0	0	0	0	0	0	0	0	0	0	0	0	0	0	0	0	0
GB47599	GB47599	21.1307	2173	19.6937	2190	19.556	2289	18.5054	2065	17.5247	1838	21.0962	2572	17.3346	2144	16.1538	1761	18.6294	1941	18.5394	1827	20.8097	2132	19.2251	1895	14.3903	1159	18.4779	1608	18.1474	1697	17.9501	1788	19.7624	2024	18.4173	1803	21.6846	1419	23.1441	2248	18.198	1932	20.3699	2012	18.9871	2033	19.4636	1876
Apis_mellifera_newGene_2153	--	0.241946	23	0.094321	11	0.592322	64	0.078791	8	1.02745	73	1.17787	96	0.373121	31	0.230717	20	0.613523	42	0.09772	10	0.1316	12	0.243472	22	0.707756	35	0.295713	25	0.062788	6	0.487322	34	0.018691	3	0.219213	20	0.024625	2	0.464526	40	0.120304	12	1.20538	87	1.30701	90	0.438014	39
GB51389	GB51389	0.00999	1	0	0	0	0	0	0	0	0	0	0	0	0	0	0	0	0	0	0	0	0	0	0	0	0	0	0	0	0	0	0	0	0	0	0	0	0	0.006922	1	0	0	0	0	0	0	0.020551	1
Apis_mellifera_newGene_7992	--	0	0	0.315831	8	0	0	0.395547	10	0.02866	1	0.081252	2	0.220221	4	0	0	0	0	0	0	0	0	0	0	0.129992	2	0	0	0	0	0.622548	14	0	0	0	0	0.186019	2	0	0	0	0	0	0	0	0	0.317072	7
GB53105	GB53105	0.577891	17	0.959729	33	0.175166	14	0.545982	19	0.523504	17	0.882914	23	0	0	0.947879	27	0.736409	26	0.366186	16	0.310847	11	0.698621	19	0.485922	15	0.4244	14	0.673874	16	0.029724	3	0.172999	12	0.539815	18	0.383915	9	1.72001	59	0.213609	8	0.536089	16	0.705074	19	0.195564	13
GB48551	GB48551	5.94788	583	3.91537	711	5.3731	617	4.31082	612	3.45005	490	6.21601	732	9.20677	937	5.41674	712	5.85102	934	7.24832	726	5.42615	716	5.87582	588	10.5196	743	5.08391	859	7.45721	787	6.45359	627	7.33502	748	6.45415	583	4.48163	486	6.5273	771	7.78932	840	8.9788	779	9.33474	912	6.45528	727
GB50201	GB50201	1.84038	70	1.91593	82	2.03846	89	2.04132	84	1.81202	66	2.68219	117	2.5327	117	2.42692	91	2.37855	93	2.69628	99	2.63259	104	1.6772	60	2.55231	80	2.4984	83	3.47774	120	1.26066	49	1.40906	54	1.74284	64	3.09827	88	2.14296	80	2.23994	83	2.00989	73	1.75093	65	1.69521	63
GB49026	GB49026	3.69321	864	5.90425	1426	5.64672	1301	4.8959	1164	6.00851	1211	5.22445	1328	5.16804	1693	4.46818	1014	4.2396	972	4.63153	916	5.4475	1127	5.62725	1183	3.48764	665	4.22293	840	3.95573	830	5.50056	1201	5.21193	1050	4.66833	899	6.20514	941	7.60616	1484	6.06137	1361	5.743	1253	5.41662	1107	5.80304	1222
GB49838	GB49838	0	0	0.108589	4	0.33387	12	0.228025	8	0.883652	27	0	0	0	0	0	0	0.761286	25	0.224717	7	0.576882	19	0.396736	12	0.227501	6	0.16121	5	0.332582	10	0.339951	11	0.667656	21	0.005057	1	0.461703	11	1.21724	38	0	0	0.501681	15	0.513424	16	0.32898	10
GB50531	GB50531	2.36485	497	4.26513	1009	3.8845	938	3.10694	710	4.52639	852	3.77726	910	2.78486	710	1.83439	379	2.0451	441	3.37174	684	1.8364	401	2.61281	512	2.47263	426	1.82161	336	2.96274	566	1.99532	426	2.62135	450	2.11127	429	2.86715	451	5.10644	730	6.07232	596	2.45066	494	3.38307	688	2.12436	434
GB47064	GB47064	1.4142	84	2.26388	147	1.18474	101	1.41858	100	2.00993	110	1.46934	138	1.49509	127	1.58777	100	1.83042	123	1.17327	78	1.89229	127	1.1993	65	1.91799	111	1.35562	74	1.98083	124	1.46441	103	1.62536	107	1.54053	99	2.90562	148	0.89834	81	1.676	119	1.44399	96	3.69566	198	2.71991	168
GB53690	GB53690	16.5319	3836	21.5313	5616	20.6877	5510	20.4841	3641	17.0019	3757	19.3124	5128	22.337	6288	17.6364	4021	22.706	5384	19.0292	4258	21.2286	5111	20.0146	4317	19.667	3732	22.3893	4521	20.2678	4264	20.3224	4789	18.4582	4323	20.9781	4694	24.4359	4251	24.8132	5613	24.1117	5432	20.7442	4612	19.5856	4391	21.5085	4847
GB42927	GB42927	10.0026	505	9.73075	505	9.37582	555	8.18103	491	8.93871	506	7.36253	490	10.4092	671	18.9762	704	9.08062	531	8.62928	486	6.50448	381	8.33427	452	11.2759	506	12.1529	465	12.8391	537	9.50302	570	9.39403	580	10.041	576	8.45571	360	7.23402	398	7.9046	483	11.0077	691	6.10703	300	16.5364	843
GB55178	GB55178	0	0	0	0	0	0	0	0	0	0	0	0	0	0	0	0	0	0	0	0	0	0	0	0	0	0	0	0	0	0	0	0	0	0	0	0	0	0	0	0	0	0	0	0	0	0	0	0
GB46282	GB46282	26.0814	2175	27.2308	2555	30.8793	2959	31.514	2859	28.4235	2258	28.3612	2710	31.4571	3183	32.5961	2671	32.0378	2739	30.9707	2491	36.8249	3188	32.6526	2537	35.4636	2422	34.484	2522	32.6756	2477	31.514	2671	29.4634	2484	32.0718	2583	37.776	2363	38.7787	3182	38.1429	3092	34.6109	2767	26.8515	2165	35.3097	2862
GB51994	GB51994	55.4004	1961	58.4523	2294	50.2557	2147	52.9592	1972	50.7031	1644	61.7899	2423	52.4565	2210	53.9774	1972	54.6431	2026	41.852	1501	45.285	1600	51.5579	1785	56.5231	1721	54.4601	1701	64.709	2095	47.6554	1652	60.3015	2076	43.7422	1570	57.2503	1529	55.646	1950	60.9088	2017	52.5306	1872	54.7098	1966	57.6768	1919
GB50911	GB50911	5.10746	628	4.84364	692	4.51481	651	5.38488	759	5.55023	669	4.85767	720	6.49963	1031	5.54245	660	4.87844	665	4.94227	606	5.09843	714	5.04911	611	7.78021	793	6.38168	708	6.1189	716	5.30975	707	5.96581	767	6.71229	825	5.74709	562	6.18107	797	6.23805	786	5.04694	637	5.28862	596	5.38828	651
Apis_mellifera_newGene_4451	--	1.97218	254	0.484072	71	1.65744	246	1.05927	149	10.2547	1258	1.14709	170	1.0835	170	1.7361	220	1.35155	179	1.89981	236	1.46828	197	1.63572	197	4.65528	492	2.41669	273	0.767774	90	0.897218	118	1.07972	141	1.17016	146	0.917194	89	2.72293	346	3.60965	452	1.98601	246	2.1333	266	1.03885	131
GB42247	GB42247	0.084559	1	0.062439	1	0.129407	2	0	0	1.87419	13	0.089055	1	0.15859	2	0.042059	1	0.165017	2	1.33485	10	0.794588	6	0.224879	2	0.070875	1	0.947248	6	0.453867	3	0.239824	2	0.026943	1	0.382291	3	0.169173	1	0.057026	1	1.07721	8	0.838083	6	0.194552	2	0.144023	1
GB52278	GB52278	52.6215	3996	49.7622	4417	64.8172	5168	51.4229	3923	45.7131	3104	39.7084	3946	50.913	4668	30.2883	2334	30.1724	2241	23.681	2098	47.4365	3764	22.6478	1549	67.7198	4269	23.6868	1592	19.1122	1505	38.839	2914	43.1822	3057	55.263	3941	37.5118	2249	42.838	3373	30.9053	2024	28.4583	1934	31.1937	1748	27.9452	2392
GB48709	GB48709	44.6951	3912	39.1175	3853	44.9554	4522	45.297	4313	47.3882	3951	37.1955	3731	43.9474	4668	39.6209	3408	47.1446	4231	43.4501	3668	36.13	3283	42.4418	3461	50.5148	3622	43.2196	3318	38.1389	3035	52.9914	4714	55.9354	4950	52.9699	4477	42.3943	2784	46.8124	4032	43.0922	3667	40.4355	3394	43.9643	3720	42.5117	3618
GB54556	GB54556	2.5734	343	2.26792	357	3.73979	563	2.55975	360	2.80585	359	2.34431	364	3.76979	602	2.29051	292	2.81074	382	2.86162	394	3.32775	455	3.31444	410	5.44342	585	3.7896	429	2.81708	355	4.60774	594	3.67643	477	4.26949	525	3.26159	328	5.00915	645	3.01347	385	4.28571	537	3.7988	492	3.28391	421
GB43877	GB43877	8.27764	728	8.92527	902	14.9169	1539	9.21721	884	15.7794	1338	9.40322	955	9.16021	987	6.86578	602	14.8408	1358	9.58704	838	24.2305	2246	11.3352	947	11.3793	835	7.27353	561	11.5844	946	14.1921	1301	13.8119	1254	17.3534	1511	10.0528	669	14.6666	1280	11.1421	974	21.0323	1821	12.4111	1093	10.2928	904
GB47799	GB47799	49.7407	4548	35.412	3627	47.1723	4951	33.9023	3366	32.9873	2869	36.4865	3821	45.5616	5049	47.464	4259	53.0921	4975	33.9075	2987	38.2813	3633	61.7327	5256	51.507	3855	48.4251	3877	48.3913	4021	35.0162	3255	33.5407	3102	50.1014	4422	58.997	4037	62.165	5588	53.4135	4745	43.821	3838	57.3592	5062	65.3526	5801
GB47984	GB47984	0.283119	11	0	0	0.327865	15	0	0	0.101063	4	0.275265	12	0.088855	5	0.157658	6	0.105165	5	0.256924	10	0.241011	10	0	0	0	0	0.122151	5	0.073492	3	0	0	0	0	0.251251	10	0.143757	5	0.133601	5	0.037535	2	0.209931	8	0	0	0.083194	4
GB40777	GB40777	69.8348	1189	60.6885	1163	46.3876	908	61.6066	1141	66.5743	1080	102.712	2003	71.9663	1487	59.869	1002	99.5857	1738	79.429	1304	73.2722	1295	92.7304	1471	84.5226	1179	52.0747	778	84.746	1312	85.0186	1471	54.6976	942	74.3205	1222	44.7933	572	41.1108	689	84.2239	1394	79.9023	1304	114.673	1887	72.2539	1196
GB45839	GB45839	0	0	0	0	0	0	0	0	0	0	0	0	0	0	0.011851	1	0	0	0	0	0	0	0	0	0	0	0	0	0	0	0	0	0	0	0	0	0	0	0	0	0	0	0	0	0	0	0	0
GB48200	GB48200	0.910562	32	1.65151	62	1.13011	49	2.18041	79	0.813819	26	2.11178	80	2.51658	102	1.59842	53	1.28191	45	1.18683	39	2.62142	91	1.85042	57	3.77738	102	1.72246	50	1.69879	51	0.737391	25	1.39349	46	1.44588	47	1.75147	44	1.81215	61	1.46269	47	2.03896	65	1.14595	37	1.6893	55
GB54362	GB54362	5.15714	747	5.79128	1145	2.94843	592	5.28514	1248	5.08306	976	4.23601	1026	4.1843	1103	3.7322	793	3.80613	768	6.18892	1260	2.47628	562	3.76348	685	4.7027	730	3.79493	481	4.05291	624	5.42377	994	4.81673	672	5.06646	1041	3.61323	411	4.61197	994	5.04823	993	4.77444	955	6.02844	1147	5.24661	840
GB51353	GB51353	0.256619	2	0	0	0	0	0	0	0	0	0	0	0.458438	5	0	0	0	0	0	0	0	0	0	0	0	0	0	0	0	0	0	0	0.138077	2	0.233463	2	0	0	0	0	0.157897	2	0	0	0.123726	1	0	0
GB53081	GB53081	1.97287	165	1.60925	102	1.47387	94	1.48934	89	0.904768	57	2.19715	193	2.14051	220	1.79635	137	1.48774	111	1.57222	100	1.57647	92	1.75669	122	2.20409	147	1.32868	77	2.33392	159	2.12762	142	1.6308	108	1.36666	76	1.24342	56	1.40003	68	2.09872	137	2.38832	164	2.88449	156	2.55605	180
GB55461	GB55461	22.187	9620	24.0337	11412	28.0722	12884	23.7171	9821	23.402	8747	20.4692	9828	26.7835	12776	21.9932	9365	8.19997	2211	24.7169	10091	7.7242	2268	5.58486	2095	13.9673	3762	22.6085	8601	25.0146	9063	25.1551	11001	24.5939	10643	24.084	8939	29.3951	8146	30.4672	11520	29.6703	10266	23.5269	9318	28.4217	10492	8.41726	2201
GB45153	GB45153	678.498	35048	788.076	45800	677.257	40237	746.584	41922	809.644	39818	573.774	33981	461.445	28918	677.655	34379	685.982	36361	669.511	33336	616.017	33027	672.669	32354	405.227	17161	505.941	22910	519.297	24391	776.373	40739	734.488	38339	811.574	40460	611.127	23637	611.022	30998	442.757	22221	529.038	26175	567.127	28297	672.932	33747
GB53039	GB53039	0	0	0	0	0	0	0	0	0	0	0	0	0	0	0	0	0	0	0	0	0	0	0	0	0	0	0	0	0	0	0	0	0	0	0	0	0	0	0	0	0	0	0	0	0	0	0	0
GB51788	GB51788	27.6455	368	42.9519	644	34.8387	533	36.3125	526	41.8718	531	37.4579	572	44.3323	717	39.9961	524	33.1162	452	38.0066	488	30.3984	420	32.5919	405	33.1481	362	39.2271	458	23.5179	285	33.5535	454	43.72	589	29.0263	374	44.9473	449	52.8319	692	36.9095	478	44.2688	565	39.7042	511	44.1979	572
GB41055	GB41055	0	0	0.160547	1	0	0	0	0	0	0	0	0	0	0	0.334882	2	0	0	0	0	0	0	0	0	0	0	0	0	0.805137	3	0	0	0	0	0	0	0	0	0	0	0	0	0	0	0	0	0.638291	3
GB43490	GB43490	0	0	0	0	0	0	0	0	0	0	0	0	0	0	0	0	0	0	0	0	0	0	0	0	0	0	0	0	0	0	0	0	0	0	0.142416	2	0	0	0	0	0	0	0	0	0	0	0	0
GB54917	GB54917	3.63392	197	9.20017	557	8.51723	481	6.71881	349	7.25201	352	7.6175	450	9.96313	614	8.35223	480	7.54785	419	9.6505	486	13.2269	682	11.6362	553	7.72143	341	10.3207	467	9.09119	407	11.3369	563	8.18909	454	8.43147	408	12.0742	520	9.95199	492	10.1327	479	9.70988	463	6.57855	341	9.91865	474
GB45954	GB45954	7.06152	978	20.8162	3243	4.75246	757	23.9498	3607	3.00011	396	8.97944	1425	20.7173	3481	23.4221	3187	18.2301	2588	3.76038	502	28.0147	4026	4.45142	575	5.57035	632	11.2368	1365	10.9002	1372	4.23037	596	3.59505	504	1.12413	151	8.55733	889	1.18563	162	1.52736	206	0.428837	57	0.863706	116	0.754802	102
GB49056	GB49056	0.277997	29	0.240799	28	0.144133	17	0.295198	33	0.166104	17	0.143862	17	0.13746	17	0.293934	30	0.191881	20	0.313215	31	0.285058	31	0.19163	19	0.290092	25	0.393821	36	0.225888	21	0.154061	16	0.206808	22	0.281261	28	0.387063	30	0.223298	23	0.200593	20	0.161804	16	0.247511	25	0.112693	12
GB51680	GB51680	2.26653	72	0.667159	24	0.622997	23	0.349131	12	1.2099	37	0.780136	29	0.699682	27	1.07488	34	0.808161	27	0.26543	9	0.726195	24	0.426145	10	0.568877	15	0.89561	25	0.346195	10	1.26501	41	1.27534	41	0.790334	25	1.04109	25	0.737094	23	0.731986	23	0.798448	25	0.132498	5	0.776567	24
GB50815	GB50815	34.5053	1223	20.5762	820	21.6529	882	19.2611	743	23.4218	791	32.6474	1325	28.978	1246	25.9586	904	18.8135	684	25.1364	859	19.7131	725	26.3288	869	26.6365	773	17.3607	540	26.1269	842	24.727	891	26.9609	966	24.6446	843	21.4229	570	21.8353	761	27.268	939	26.5761	903	27.1543	930	31.7867	1095
GB45363	GB45363	10.0376	1427	4.03959	662	4.83335	792	4.49958	677	8.13668	1059	6.2918	1024	9.28806	1599	4.8456	679	5.2575	772	7.3444	982	4.60425	631	8.76619	1159	5.39233	627	5.69605	711	6.8374	896	5.21086	732	8.94547	1278	5.45434	697	5.84716	643	6.6284	927	4.98355	709	9.48197	1290	7.63884	1047	11.611	1603
GB47057	GB47057	20.6141	3564	21.1705	3852	21.4341	4151	16.7415	2948	17.2681	2581	22.4756	4068	18.4129	3450	21.1864	3685	20.8507	3499	25.6047	3969	25.3238	3917	24.9971	3606	25.4209	3920	25.3656	3709	25.9963	3936	21.3748	3709	16.6508	2992	22.2686	3904	31.9051	3876	30.6235	4528	16.7478	2937	23.2986	3808	26.1676	4055	21.1631	3500
Apis_mellifera_newGene_6323	--	0	0	0	0	0	0	0	0	0	0	0	0	0	0	0	0	0	0	0	0	0	0	0	0	0	0	0	0	0	0	0	0	0	0	0	0	0	0	0.515003	11	0	0	0	0	0	0	0	0
GB52751	GB52751	9.94027	1726	9.79693	1916	11.6075	2318	9.22899	1743	10.3758	1718	10.932	2177	12.5862	2654	9.3191	1584	11.8899	2117	11.0586	1843	12.1703	2197	12.3702	2002	11.6821	1655	13.4129	2042	11.2839	1784	11.3388	2000	9.18545	1603	11.3225	1899	11.3599	1474	12.5873	2151	12.5966	2128	12.3821	2060	11.4026	1908	11.7957	1995
GB45767	GB45767	0	0	0	0	0	0	0	0	0	0	0	0	0	0	0	0	0	0	0	0	0	0	0	0	0	0	0	0	0	0	0	0	0	0	0	0	0	0	0	0	0	0	0	0	0	0	0	0
GB47437	GB47437	0	0	0	0	0	0	0	0	0	0	0	0	0	0	0	0	0	0	0	0	0	0	0	0	0	0	0	0	0	0	0	0	0	0	0	0	0	0	0	0	0	0	0	0	0	0	0	0
GB42152	GB42152	58.9898	14427	45.314	11712	6.14227	1775	48.3247	11492	42.1424	9990	39.2615	9367	37.1452	10639	55.7038	11943	57.352	14897	49.4352	9370	53.6767	12985	52.1723	11388	45.1833	8990	84.4081	16139	55.8006	11815	47.8376	12064	36.527	8487	51.5506	11712	60.2249	10717	69.7573	16672	58.7519	12506	51.5474	11818	73.305	16021	77.3832	17790
Apis_mellifera_newGene_3654	--	0	0	0.18884	2	0	0	0	0	0	0	0	0	0	0	0	0	0	0	0	0	0	0	0	0	0	0	0	0	0	0	0	0	0	0	0	0	0	0	0.650735	7	0	0	0	0	0	0	0	0
GB44506	GB44506	3.40442	490	5.13518	869	8.84846	1542	4.09977	666	2.56647	358	3.35635	555	15.9882	3010	12.3846	1852	2.89101	432	4.22241	598	3.54719	535	3.36497	457	4.71127	560	11.6099	1585	4.21043	550	3.45937	504	3.2999	490	2.4838	354	5.67147	604	7.60021	1125	3.42282	480	17.4298	2309	7.12933	985	4.39621	614
Apis_mellifera_newGene_7772	--	0	0	0	0	0.298036	17	0	0	0.27457	13	0	0	0	0	0	0	0	0	0	0	0	0	0	0	0	0	0	0	0	0	0.098196	5	0	0	0	0	0	0	0.354319	17	0	0	0	0	0	0	0	0
GB50063	GB50063	3.67422	544	3.21632	487	3.08732	523	3.47042	507	3.49425	503	4.77208	610	4.5553	755	4.27464	560	5.43713	613	3.3858	522	7.13284	858	4.30928	598	5.41389	698	4.43748	455	4.28312	644	4.47264	679	2.45539	425	4.35389	611	9.72728	846	8.59832	987	4.93635	674	4.62873	570	4.61092	495	4.20981	595
Apis_mellifera_newGene_7815	--	0	0	0.040638	3	0.256606	8	0.779702	25	0.227913	10	0.746933	19	0.341302	12	0.20938	10	0.089186	5	0.208619	9	0	0	0.158842	7	0.21659	8	0.051967	3	0.186148	4	0.203744	10	0.045073	3	0.141893	7	0	0	0.045231	2	0.419357	18	0.666234	18	0.212835	10	0.197444	8
GB42920	GB42920	11.2837	1502	5.99862	911	7.5506	1183	7.50739	1129	9.16586	1199	9.25599	1442	3.13502	510	6.78964	913	6.23339	866	6.65904	867	6.75677	964	7.56008	946	4.98591	548	3.89805	453	6.25936	781	2.54332	352	5.75697	806	5.17554	701	4.70336	477	6.80745	919	5.76486	755	5.39977	698	6.3526	778	5.69638	756
GB53902	GB53902	0.244999	8	5.16303	177	0.197691	7	0.382464	13	0.342252	10	0.527492	19	0.318769	12	0.323395	10	0.492969	16	0.452205	14	0.500574	16	0.276994	8	0.357997	9	0.669279	18	0.572281	16	0.438139	14	0.452229	14	0.001757	1	0.574594	14	0.385069	12	4.9438	146	0.471784	14	0.34384	11	0.36061	11
GB43219	GB43219	9.39738	1558	7.8715	1449	10.5542	1852	8.71353	1465	8.44847	1305	10.9671	2079	11.0202	2086	9.79509	1598	8.38011	1435	10.0927	1476	7.27764	1238	9.31283	1445	9.46055	1241	8.72417	1265	9.50191	1396	10.0251	1689	9.2535	1544	8.60145	1363	8.38239	1042	7.21945	1140	10.8388	1730	8.41594	1345	5.58174	892	9.97658	1613
GB49692	GB49692	3.70647	264	4.69841	378	4.87413	403	4.61281	355	4.70381	318	5.57887	451	5.94344	499	4.76895	332	4.57288	334	5.52908	381	7.07686	501	6.27418	408	7.41073	399	4.39071	272	5.78803	366	6.05753	436	6.48709	447	5.35198	352	5.80149	305	4.05421	280	6.64455	447	6.32113	426	5.1971	346	6.64859	453
GB44049	GB44049	6.55743	569	7.82372	761	7.75949	776	6.67654	631	7.02079	577	8.44378	844	9.52075	1008	8.1743	692	9.82546	870	8.90759	748	9.58987	862	9.07304	731	9.78302	694	9.36009	714	10.4077	815	8.45695	747	7.50361	662	8.60326	716	9.79614	641	8.76752	758	8.9542	757	9.79598	820	10.217	872	8.76481	747
GB49642	GB49642	6.87491	2955	6.50084	3086	7.09232	3420	7.796	3628	7.58289	3093	9.42644	4606	9.4054	4890	9.68179	4091	7.35922	3228	8.41127	3427	7.5339	3253	8.8859	3556	10.4439	3668	9.0702	3423	11.5925	3405	8.7917	3814	7.68856	3318	8.08444	3321	8.52752	2642	6.77739	2838	10.5718	4410	10.6624	4380	8.80988	3619	9.10267	3779
GB45015	GB45015	1.26672	91	0.049001	4	0.284837	24	1.50712	118	0.101071	8	1.93279	159	0.591158	52	1.07212	75	1.49296	110	2.12015	146	0.642977	49	0.052265	5	1.86852	110	1.45175	91	0.523905	35	0.074449	6	0.961202	60	0.366432	26	0.844131	46	0.068064	5	0.1001	8	0.438772	31	0.620894	44	0.523772	38
Apis_mellifera_newGene_7120	--	0	0	0.068332	3	0.023306	1	0	0	0.070707	2	0	0	0	0	0.263169	7	0	0	0	0	0	0	0.996359	25	0	0	0	0	0	0	0	0	0	0	0.359164	10	0.19959	4	0	0	0	0	0	0	0	0	0.23203	6
Apis_mellifera_newGene_8187	--	0.43374	14	0.532288	19	1.08426	40	0.998021	35	2.02127	61	1.77865	65	1.84703	71	0.848341	27	0.541268	18	2.29914	70	1.69322	56	0.164265	5	0.117091	4	0.036456	2	0.103382	3	2.33435	75	0.212911	7	1.16647	36	0.042621	2	0.31842	10	0.122765	4	0.75488	23	0.16182	5	0.394203	13
Apis_mellifera_newGene_130	--	0.17169	11	0.059691	5	0.138315	10	0.267271	19	0	0	0.068921	5	0.121942	10	0.18084	12	0.227226	15	0.0216	2	0	0	0.151512	9	0.228327	12	0.125022	7	0.513964	30	0.066878	5	0	0	0.16067	10	0.107671	6	0.082015	6	0	0	0.168465	11	0	0	0.10165	7
GB53535	GB53535	0.850181	8	0.733219	8	0.373343	4	0.409382	4	0.623657	6	0.329681	4	0.879901	10	0	0	0.591027	6	0.145878	2	0	0	0.884529	8	1.27116	10	1.14579	9	0.326273	3	0.791706	8	1.07943	10	0.419104	4	0.150039	2	0.831163	8	0.868845	8	0.209028	2	1.26641	11	0.691893	7
GB55034	GB55034	1.207	9	1.06548	9	0.599167	6	1.9412	16	0.913807	7	1.98279	17	2.8502	26	0.733792	6	0.385604	3	0.594818	5	0.824512	7	2.259	16	1.53316	10	1.2484	9	2.26598	16	0.862668	7	1.69848	13	2.77899	20	3.34238	19	1.81242	14	0.952959	7	0.796417	6	0.093589	1	1.12803	9
GB52908	GB52908	0	0	0	0	0	0	0	0	0	0	0	0	0	0	0	0	0.002647	1	0	0	0	0	0	0	0	0	0.226637	2	0	0	0	0	0	0	0	0	0	0	0	0	0	0	0	0	0	0	0	0
GB46734	GB46734	55.8515	2074	56.4056	2357	50.2952	2146	68.8931	2444	64.0693	2027	69.556	2602	51.5788	2324	63.7326	2326	63.3696	2413	61.4569	2128	48.7724	1880	54.4569	1884	46.6122	1418	60.3575	1886	68.2312	2050	55.9825	2113	68.2134	2561	61.0851	2190	61.2076	1474	66.0067	2037	50.6787	1830	62.9857	1920	64.7386	2324	76.8568	2455
GB51013	GB51013	2.11908	224	2.0889	244	1.5063	181	2.01227	235	2.22446	227	1.30192	151	1.50705	189	1.90752	194	2.1483	233	2.52537	258	2.96915	309	2.53765	247	2.82413	243	1.92052	170	2.50332	233	1.96051	202	2.11304	221	2.14782	222	2.52724	203	2.46969	260	1.58165	161	2.32453	233	1.98443	201	2.75708	275
Apis_mellifera_newGene_8052	--	0	0	0	0	0.008543	1	0.535604	39	0	0	0.884356	45	0	0	0	0	0	0	0	0	0	0	0	0	0	0	0	0	0.541837	28	0	0	0	0	0	0	0	0	0.052478	4	0.00915	1	0	0	0	0	0	0
GB41884	GB41884	5.71711	1223	4.73033	1510	4.78674	1567	5.80036	1787	5.38249	1455	5.87875	1915	5.26513	1833	4.8204	1354	6.38135	1865	6.19547	1700	6.41368	1880	6.08354	1614	6.09088	1427	7.42429	1856	7.12292	1845	4.93499	1438	5.40532	1555	5.30208	1439	7.81704	1670	8.82008	2464	6.51822	1805	6.82206	1869	6.39543	1759	5.59577	1559
GB41636	GB41636	0	0	0	0	0	0	0	0	0	0	0	0	0	0	0	0	0	0	0	0	0	0	0	0	0	0	0	0	0	0	0	0	0	0	0	0	0	0	0	0	0	0	0	0	0	0	0	0
GB46890	GB46890	0.558654	35	0.270914	19	0.424308	30	0.416943	28	0.20999	13	0.156854	11	0.148426	12	0.663577	40	0.131036	9	0.264412	16	0.352944	23	0.093155	6	0.50459	26	0.298543	16	0.928644	52	0.805042	50	0.7647	48	0.212193	13	0.229941	11	0.781771	47	0.133733	8	0.18157	11	1.27331	76	0.200069	12
GB51018	GB51018	0	0	0	0	0	0	0	0	0	0	0	0	0	0	0	0	0	0	0	0	0	0	0	0	0	0	0	0	0	0	0	0	0	0	0	0	0	0	0	0	0	0	0	0	0	0	0	0
GB48708	GB48708	10.293	663	6.45246	492	9.02571	703	9.67266	710	9.60974	605	10.4202	769	9.23076	757	7.62039	495	9.56084	628	8.13795	524	9.33743	648	10.7704	648	8.58307	461	7.9854	450	9.88834	584	8.85839	583	7.46012	512	9.16751	583	7.90153	395	8.24221	529	8.50569	539	5.90303	379	7.91113	519	7.62751	500
GB51440	GB51440	23.7669	3224	23.1888	3334	22.6524	3617	24.5742	3422	22.8782	2976	29.6531	3976	24.571	3725	26.8787	3190	21.6421	3048	24.9185	3065	24.7803	3227	28.8873	3151	21.7628	2417	23.6638	2812	21.3816	2667	24.219	3366	21.9025	3043	21.7024	2837	26.742	2725	31.5466	3651	23.205	3114	23.0471	3069	24.9796	3185	32.9487	3733
GB49116	GB49116	59.3479	2231	61.7933	2664	57.3478	2473	49.7127	2067	75.7583	2716	59.4486	2632	50.3354	2358	41.3905	1544	55.2016	2114	71.3891	2639	67.2519	2620	60.0033	2093	38.1464	1173	65.8383	2172	45.6054	1596	64.5865	2488	75.8258	2892	64.2241	2364	46.6337	1325	46.4254	1736	47.8649	1750	63.7276	2297	75.4618	2752	52.5404	1918
GB43906	GB43906	11.4281	3072	11.1805	3367	8.99061	2739	13.606	3992	11.1648	2842	13.8376	3493	8.05338	2598	11.7662	3146	11.4857	3140	17.0733	4459	14.4584	3973	19.2872	4804	20.381	3491	13.9588	2764	14.8898	3369	10.6831	2948	16.8539	4597	15.5351	3545	12.5687	2482	11.7469	3050	12.9998	3427	14.1963	3669	29.4272	7647	9.52785	2491
GB46840	GB46840	0	0	0	0	0	0	0	0	0	0	0	0	0	0	0	0	0	0	0	0	0	0	0	0	0	0	0	0	0	0	0	0	0	0	0	0	0	0	0	0	0	0	0	0	0	0	0	0
GB54065	GB54065	0	0	0	0	0	0	0	0	0	0	0	0	0	0	0	0	0	0	0	0	0	0	0	0	0	0	0	0	0	0	0	0	0	0	0	0	0	0	0	0	0	0	0	0	0	0	0	0
GB51020	GB51020	0	0	0	0	0	0	0	0	0	0	0	0	0	0	0	0	0	0	0	0	0	0	0	0	0	0	0	0	0	0	0	0	0	0	0	0	0	0	0	0	0	0	0	0	0	0	0	0
GB43304	GB43304	10.7151	3133	10.4161	3426	11.7638	3902	11.204	3534	11.1308	3013	10.4312	3491	10.0091	3545	11.1022	3181	11.0207	3305	10.2248	2880	12.0718	3613	12.7522	3469	7.14152	1725	7.45093	1921	8.73698	2314	9.65473	2867	9.322	2753	8.89792	2512	12.3822	2655	9.29923	2618	10.3074	2937	10.6436	2951	9.45364	2702	8.69482	2472
GB49939	GB49939	34.4429	3609	25.4339	2998	28.9556	3486	25.392	2894	26.2112	2616	29.7332	3569	30.9584	3936	31.7452	3269	29.9235	3215	29.5411	2985	29.821	3243	29.7252	2901	27.2914	2342	27.8018	2555	27.5027	2620	26.7896	2853	27.4969	2913	27.9482	2828	33.3624	2622	28.932	2983	32.0718	3267	31.9666	3211	30.1395	3053	30.0564	3061
GB49804	GB49804	3.49966	602	4.07766	797	2.72005	540	2.77886	526	2.23232	384	2.34332	462	2.57098	537	3.54859	472	3.00467	556	2.37927	404	3.31283	634	2.56608	428	2.74213	389	3.11256	469	3.23303	535	2.21198	406	2.34465	431	2.425	420	3.46083	452	3.29312	572	2.45023	437	2.84016	431	2.28358	378	2.36762	393
GB51782	GB51782	15.7677	1345	14.8189	1429	21.3888	2096	20.3968	1893	9.14915	744	14.7027	1447	21.1588	2245	16.468	1380	15.6325	1368	16.2818	1340	16.9958	1515	16.2033	1289	15.0362	1051	14.2905	1069	21.3447	1657	12.139	1053	9.85285	850	13.6545	1132	15.4916	1004	15.7261	1340	18.1945	1509	13.5776	1111	16.9296	1396	7.19716	597
GB44936	GB44936	1.04853	132	2.06517	291	2.13119	307	0.877236	119	1.69349	201	1.97192	282	1.12307	171	2.67332	328	2.68396	312	1.90804	222	1.85758	237	1.8082	210	3.04971	312	3.01328	328	1.55614	185	1.16081	148	2.32668	293	2.55984	312	2.35307	203	3.25253	398	3.27497	403	1.39403	169	3.34935	282	1.83963	222
Apis_mellifera_newGene_2708	--	1.06909	77	0.770726	62	0.540258	45	0.618883	49	0.56783	39	0.697167	57	1.12152	98	0.930105	66	1.00044	74	0.597227	42	0.586301	44	0.863862	58	2.30185	135	1.19611	75	0.6887	45	0.902323	66	0.691105	50	0.810381	56	0.563276	31	0.733684	52	0.931254	65	0.70784	49	1.42555	99	0.667602	47
GB45550	GB45550	0	0	0.246294	4	0	0	0.304641	5	0.215492	3	0.113708	2	0.22494	4	0.467712	6	0.137148	2	0.146895	2	0.133476	2	0	0	0.590795	7	0.034195	1	0.12738	2	0.310321	5	0.076704	2	0	0	0	0	0.029951	1	0.012231	1	0	0	0	0	0.114877	2
Apis_mellifera_newGene_1433	--	0.947237	42	0.815687	40	0.761903	39	0.663878	32	0.903755	38	0	0	2.03308	108	1.21894	53	1.00234	45	0.986999	42	0.688134	32	1.20181	49	2.76402	99	0.900805	35	1.22775	49	0	0	0.925467	41	0	0	0.9978	33	0.808298	35	1.08078	46	1.64517	69	1.15622	49	1.23768	53
GB55812	GB55812	0	0	0	0	0	0	0	0	0	0	0	0	0	0	0	0	0	0	0	0	0	0	0	0	0	0	0	0	0	0	0	0	0	0	0	0	0	0	0	0	0	0	0	0	0	0	0	0
GB43960	GB43960	2.78947	190	1.79862	144	2.14981	173	3.15633	241	2.11713	143	3.06237	242	3.21241	273	3.00138	207	4.08256	287	2.40429	160	2.2219	161	2.61319	172	3.5519	206	2.90112	178	3.60367	230	1.89856	133	2.68752	190	1.61568	110	2.78814	146	1.95886	136	3.78064	254	3.39396	221	1.15352	77	3.11752	209
GB40587	GB40587	0	0	0	0	0	0	0	0	0	0	0.161087	2	0.105449	1	0	0	0	0	0.048698	1	0	0	0	0	0.387577	2	0	0	0	0	0.055453	1	0	0	0.12712	1	0.57087	3	0	0	0	0	0	0	0.054152	1	0	0
GB46140	GB46140	17.7446	5085	11.6428	3737	13.7533	4532	12.2064	3836	11.1749	3067	13.2018	4433	12.2558	4323	17.0767	4760	14.0459	4141	11.0627	3076	13.9109	4149	14.8696	3985	14.3718	3370	20.6135	5188	15.0371	3912	11.562	3444	12.5984	3651	12.7802	3525	17.2645	3723	20.1648	5651	15.5097	4255	13.6985	3776	11.5277	3269	12.7416	3512
GB51330	GB51330	118.486	3426	123.575	4020	89.6522	2979	119.2	3749	130.219	3586	124.046	4109	113.04	3966	152.763	4340	133.395	3954	136.476	3805	113.514	3407	138.194	3722	132.424	3136	102.204	2591	143.78	3779	157.083	4615	139.766	4085	157.758	4404	103.254	2239	99.839	2840	105.092	2954	131.315	3640	162.167	4533	181.982	5114
GB47059	GB47059	0.024963	6	0.025153	6	0.33545	81	0	0	0	0	0	0	0	0	0.502849	104	0	0	0	0	0	0	0.075141	15	0	0	0	0	0	0	0	0	0	0	0.260379	53	2.4e-05	1	0.03767	8	0	0	1.16965	235	0	0	0.06378	13
GB55213	GB55213	3.84569	589	3.47613	684	2.31757	381	3.85763	436	4.64144	818	5.53013	851	2.30938	348	4.75211	789	6.38987	1013	3.27631	539	2.08523	275	2.52999	401	6.55428	867	9.8315	1091	5.27187	664	3.90964	513	5.00367	790	7.12125	928	5.40129	569	5.61741	760	3.27821	456	6.27876	1083	5.79929	893	2.49795	382
GB54794	GB54794	0.515643	74	0.423309	67	0.401584	65	1.09745	89	0.382313	48	0.480416	73	0.562469	87	0.246962	35	0.200965	29	1.19521	87	0.208878	29	0.375589	47	0.356055	40	0.751379	79	0.595748	75	0.253817	37	0.423828	58	0.399441	52	0.617533	64	0.20432	27	0.823825	95	0.398846	54	1.07062	137	0.307751	41
GB54159	GB54159	2.71677	417	3.49733	501	4.55666	675	4.54164	659	3.82579	497	4.85408	747	6.10321	853	2.88847	354	4.38561	598	4.25581	628	4.30274	565	5.42689	641	5.25814	572	4.41456	540	4.32896	488	3.34486	526	2.87275	430	3.74127	484	4.62805	456	4.11497	507	5.39652	677	5.43926	650	4.82019	561	4.52918	562
GB43224	GB43224	0.10976	1	0	0	0	0	0.107386	1	0.141968	1	0.135675	1	0.048339	1	0	0	0.057211	1	0.06083	1	0.113021	1	0.188909	1	0.140333	1	0.066895	1	0.064523	1	0	0	0.058021	1	0	0	0	0	0.087955	1	0.058867	1	0	0	0	0	0.169522	1
GB44457	GB44457	15.6368	1258	32.3773	2940	26.894	2489	20.6106	1873	20.0942	1550	22.5103	2116	25.0443	2528	21.0916	1728	18.1849	1726	29.2141	2248	38.7107	3281	26.7999	2059	15.9156	1045	20.1774	1529	21.3131	1624	23.6156	1929	23.3323	2008	19.2763	1518	21.3346	1367	22.0375	1869	21.7722	1734	26.5211	2079	20.9569	1765	19.6963	1637
GB45012	GB45012	15.3232	963	16.2857	1117	11.9446	846	13.4598	904	11.6816	682	13.2483	894	11.7589	924	13.7369	794	15.3266	980	13.5062	794	19.3296	1234	15.2678	881	16.7834	841	19.6826	1049	15.1334	896	9.94405	634	14.804	945	11.8357	705	13.6678	636	16.4926	991	15.8776	941	11.6243	756	13.6372	881	14.3444	853
GB46333	GB46333	14.8673	854	13.524	1012	14.2706	974	14.0645	939	10.9141	592	14.9396	995	15.4606	1094	13.6735	778	13.4612	855	12.681	793	15.8698	962	11.8462	660	15.8765	752	17.1506	901	17.7808	975	13.3246	827	11.4722	669	12.6346	748	14.6818	629	15.0056	903	16.4533	927	12.3273	688	14.0607	787	13.8248	776
GB52796	GB52796	11.8423	847	9.25025	747	10.7707	880	10.8969	874	12.7393	869	14.5665	1198	12.0554	1049	11.8898	837	11.3112	820	12.221	844	9.62009	720	15.2806	1048	14.0524	848	12.9364	774	12.8892	737	17.0374	862	12.688	945	11.5491	801	10.4686	578	9.92117	690	12.8473	895	14.5632	1000	19.6524	1393	16.031	1148
GB52328	GB52328	3.13431	782	2.25855	761	2.38791	731	2.54225	813	2.72018	525	2.94542	897	2.79658	748	2.22909	522	2.83783	662	2.45078	606	3.03336	837	2.69751	672	2.68975	481	2.13306	437	2.67626	537	2.52183	544	2.01922	570	1.69309	378	2.88111	483	2.49024	534	2.30032	560	2.0128	542	1.47815	425	1.9827	523
GB42840	GB42840	60.7128	9682	68.8068	12070	68.124	12878	67.812	11243	66.4926	9683	66.0666	12207	71.0447	13834	63.3044	9635	72.9736	12089	73.8667	11520	74.7292	12577	75.0178	11409	81.8703	11026	69.8177	9372	71.6881	9797	78.4399	12986	76.505	12485	80.148	12622	87.027	10776	71.4864	10508	69.3032	10297	82.991	12737	73.7104	11691	75.0824	11962
GB55736	GB55736	35.7296	3981	46.7805	5477	46.0804	5632	49.1617	5336	39.3728	3732	48.1089	5531	27.4958	3651	41.0304	4203	48.4591	5144	24.7026	2651	48.7943	5163	42.3901	4009	47.5387	3935	47.6984	4229	44.4082	4078	36.8954	3993	42.4628	4526	43.6718	4217	55.6557	4413	55.0899	5562	43.8034	4461	39.2476	4146	24.2143	2574	46.7531	4488
GB45352	GB45352	6.05867	409	4.1063	332	6.10389	489	5.0349	394	6.1823	406	6.05242	438	7.47733	567	8.42465	591	8.18347	599	4.48557	302	7.38135	548	8.04414	538	7.03668	402	7.42584	456	6.92048	452	5.31285	370	7.69232	465	5.97245	413	5.43581	297	3.30977	224	9.40289	639	6.66524	442	6.66477	433	10.2185	712
GB47771	GB47771	0.23656	12	0.266121	15	0.165541	10	0	0	0.336544	16	0.527208	29	1.09454	59	0.526299	25	0.76329	38	0.465471	10	0.531221	27	0.532098	24	1.10737	44	5.04938	205	0.557877	25	0.317987	16	0.485107	24	0.263296	13	0.682567	25	0.342032	17	1.18963	56	0.259778	12	0.273758	13	0.800068	35
GB46586	GB46586	4.98774	421	4.27015	406	4.21971	409	4.12093	378	3.77679	303	4.2355	411	4.80301	491	4.73506	393	4.78124	414	4.67476	380	5.63286	491	3.85841	304	5.27625	366	4.41915	330	5.58574	429	3.80859	327	5.67734	486	4.14364	337	5.56899	350	5.71758	473	4.28796	353	4.91112	395	5.03975	410	5.05728	412
GB48493	GB48493	0.354047	3	0.036454	1	0.178464	2	0.055564	1	0.094057	1	0.369746	3	0.305959	3	0.359717	3	0.581076	4	0.079559	1	0.237069	2	0.188846	2	0.159448	1	0	0	0.027306	1	0.195421	2	0.52845	4	0.128543	1	0.071949	1	0.083372	1	0.074385	1	0	0	0	0	0.183736	2
GB44090	GB44090	0	0	0	0	0	0	0	0	0	0	0	0	0	0	0	0	0	0	0	0	0	0	0	0	0	0	0	0	0	0	0	0	0	0	0	0	0	0	0	0	0	0	0	0	0	0	0	0
GB51236	GB51236	18.2788	1050	19.1843	1214	13.256	881	16.2142	1002	15.5873	849	18.7761	1223	24.0565	1671	15.1207	845	21.8066	1285	16.8659	921	21.0666	1236	17.7633	933	19.0205	893	17.8655	891	23.2526	1198	17.6119	1018	19.8921	1139	18.5892	1010	14.2987	614	16.6403	919	23.4943	1290	24.4026	1334	21.0043	1176	23.0084	1271
GB40287	GB40287	45.769	3494	37.3129	3233	33.9267	2994	48.2879	4015	34.8478	2512	54.8865	4757	70.8095	6630	60.2287	4534	68.3894	5401	57.517	4230	58.4416	4684	54.7621	3945	59.1652	3674	57.6605	3877	81.3303	5718	40.7247	3168	75.9108	5886	48.551	3587	67.9247	3892	46.7802	3523	67.0639	5036	88.3367	6566	81.6109	6021	77.3598	5781
GB47339	GB47339	4.44642	670	3.06255	503	1.03606	177	1.33733	215	3.27032	469	5.59284	940	3.42232	615	5.46453	813	5.36923	830	4.41012	624	1.76406	276	2.06107	284	0.602105	74	5.3702	710	4.89434	666	5.07528	783	4.45064	681	5.06434	737	0.529594	61	1.72834	250	6.3316	928	3.93313	569	6.04629	881	6.35163	908
GB46259	GB46259	4.01528	466	2.76515	361	1.22164	163	3.72814	471	3.88211	430	4.34754	578	5.05546	712	3.68164	420	4.26223	508	3.37739	378	3.80187	458	3.86666	418	3.3949	323	4.58383	467	3.5291	373	4.30598	508	3.21768	378	3.95055	443	4.05308	353	3.28967	376	3.92535	443	5.34069	595	3.74487	421	3.4621	391
GB55488	GB55488	0.130004	4	0	0	0.046618	2	0.008509	1	0	0	0.028248	1	0	0	0.074929	2	0.073042	2	0.012798	1	0	0	0	0	0.044371	1	0	0	0	0	0	0	0	0	0	0	0.022811	1	0	0	0	0	0	0	0	0	0	0
Apis_mellifera_newGene_2502	--	4.98754	510	5.03349	589	4.27735	501	4.99662	550	5.52124	538	5.33865	605	4.66946	576	7.87244	774	5.77044	587	6.46149	629	7.35093	774	6.51658	611	8.28236	719	5.6735	503	5.98881	554	4.8302	496	4.57409	466	4.21926	425	7.60612	565	7.21573	734	6.41785	621	7.49981	701	5.2345	495	6.968	676
Apis_mellifera_newGene_6469	--	1.50951	85	1.67193	107	1.26598	85	1.38813	91	0.859454	40	1.16333	64	1.59397	127	1.83113	99	1.62285	88	2.03098	103	1.25802	74	1.44361	89	0.606418	33	1.30492	67	0.72285	33	1.11695	64	0.853875	57	1.79422	94	1.71833	85	0.348389	23	1.60904	92	1.81568	97	0.668148	43	2.50992	160
GB52631	GB52631	21.8778	1390	16.51	1181	17.2489	1260	15.2734	1056	13.4554	815	24.4132	1777	16.4214	1266	12.361	772	11.0612	721	13.2484	812	13.5577	895	9.89908	586	11.4675	597	6.34377	354	9.99189	578	6.86952	444	11.1702	718	9.43667	579	8.26771	394	7.22576	452	9.36955	579	10.5531	643	10.1552	624	7.90483	489
GB54113	GB54113	5.73121	306	3.30164	72	6.16098	355	6.63244	388	2.23172	41	0.704331	17	3.85623	94	7.42322	369	2.64958	54	7.68691	340	2.24347	48	0.491423	9	4.76792	78	2.2499	40	8.19568	384	9.0476	507	5.34339	257	9.37058	471	8.62068	297	9.05853	414	10.5982	203	12.4657	611	9.12495	452	6.68038	325
GB55006	GB55006	2.24562	82	1.26145	52	1.90859	92	2.59219	126	1.90742	86	1.78976	75	3.22992	168	2.26239	101	3.64844	161	2.57106	108	2.45038	110	2.92921	126	1.97097	59	2.28649	81	4.2137	173	2.25968	99	2.34454	104	2.76994	120	3.36515	113	2.16941	90	1.12533	43	3.99822	171	1.24601	44	3.21136	139
GB41110	GB41110	150.327	3635	24.3561	663	13.7175	382	67.4596	1775	55.6757	1283	31.733	880	130.994	3845	147.025	3494	50.5986	1255	118.22	2757	87.981	2209	28.0487	632	64.5545	1279	114.202	2422	73.9322	1626	26.9238	662	69.8962	1709	54.547	1274	18.0016	327	56.0769	1335	38.168	898	32.0812	744	40.3615	944	32.2437	758
GB52182	GB52182	0	0	0	0	0	0	0	0	0	0	0	0	0	0	0	0	0	0	0	0	0	0	0	0	0	0	0	0	0	0	0	0	0	0	0	0	0	0	0	0	0	0	0.116301	1	0	0	0	0
GB46303	GB46303	0.078212	2	0	0	0.096189	2	0	0	0	0	0	0	0.312773	5	0	0	0	0	0	0	0	0	0	0	0	0	0	0	0	0	0	0	0	0	0	0	0	0	0	0	0	0	0.081567	2	0	0	0	0
Apis_mellifera_newGene_623	--	0.227468	23	1.19738	60	1.23293	64	1.87785	73	1.60876	58	1.60423	65	1.63971	102	1.96695	74	1.13794	106	2.11609	84	1.08823	70	2.08947	70	0.993726	54	2.14436	90	2.17786	101	1.64207	76	2.23856	82	1.38949	55	1.50363	64	1.84665	63	0.517709	50	1.95865	81	2.39699	144	0.586492	40
GB49087	GB49087	22.5613	3599	22.7875	4067	20.9903	3879	20.9161	3607	20.6484	3127	25.1802	4605	18.8335	3651	15.6562	2574	19.4493	3220	13.2957	2149	20.3559	3359	16.4204	2539	27.6818	3667	17.9293	2415	22.0777	3236	14.5797	2674	18.501	2995	20.2072	3069	28.5735	3301	19.0383	3148	24.3055	3776	17.8098	2790	16.6745	2954	18.7443	3056
GB44764	GB44764	7.57102	422	8.14645	509	8.0075	503	12.0785	728	6.5343	345	7.60069	483	13.3304	879	5.01301	273	10.0627	572	7.99662	428	8.91929	515	8.28511	429	13.7923	630	7.42041	359	8.51964	423	12.7998	709	13.0879	719	12.6637	667	7.14859	298	8.67338	466	9.5792	518	12.3017	642	11.5982	610	7.35719	398
GB52139	GB52139	0	0	0	0	0	0	0	0	0	0	0	0	0	0	0	0	0	0	0	0	0	0	0	0	0	0	0	0	0	0	0	0	0	0	0	0	0	0	0	0	0	0	0	0	0	0	0	0
GB44544	GB44544	5.42489	1159	4.5514	1222	4.60153	1438	3.30442	1042	8.69115	1294	8.11128	1955	4.15281	1416	4.50186	1054	5.73324	1099	3.69365	988	3.99415	1105	6.13878	1139	5.79125	1034	4.94295	1020	6.69018	1310	3.6368	1071	6.34877	1370	4.23434	1005	7.26279	1100	4.34927	1121	4.46444	1175	4.78733	1180	3.17212	811	5.12592	1189
GB54388	GB54388	3.68709	241	3.86789	297	3.65655	252	5.94581	400	3.64829	260	4.00395	314	4.41551	389	5.75001	345	4.58156	310	4.72208	296	5.4688	352	4.35622	260	5.49354	301	5.49704	308	7.81954	442	5.52137	348	5.99263	375	4.59899	289	6.07799	267	5.32351	339	6.31055	362	5.40066	347	6.3321	370	5.12969	318
GB46226	GB46226	75.5355	3233	157.705	7595	182.795	8991	133.289	6206	229.536	9357	167.874	8233	129.175	6710	59.2258	2491	101.143	4439	168.511	6955	113.062	5024	227.923	9088	84.5707	2965	32.5183	1221	55.9703	2178	182.757	7950	223.346	9665	127.038	5251	84.719	2720	39.0456	1645	80.7964	3362	116.473	4780	165.497	6848	155.31	6462
GB47969	GB47969	7.26335	491	8.39565	629	7.37412	569	7.04253	525	7.14149	464	8.78205	681	11.5079	901	8.69698	558	9.29447	627	8.61197	572	11.5028	784	10.4804	623	9.774	528	10.7682	616	8.87858	528	8.78464	587	9.78275	647	7.2731	485	10.9104	528	9.81676	664	10.0912	646	9.37483	592	11.0222	714	10.5778	668
Apis_mellifera_newGene_3275	--	0.317484	16	0.169519	10	0.465578	27	0	0	0.139244	7	0.268319	16	0.200012	12	0.679672	33	0.484967	25	0.253822	13	0	0	0.153869	8	0	0	0.366151	16	0.34844	16	0.173823	9	0.130368	7	0.355908	17	0.479481	18	0.255989	13	0	0	0.254292	12	0.250372	12	0.633988	31
GB46509	GB46509	24.1072	5080	25.5146	6185	27.3544	6623	25.9101	5881	25.5089	4874	23.9719	5990	27.0886	6911	28.0041	5419	29.0699	5990	26.8777	5315	31.1058	6369	29.2065	5653	30.0159	4879	29.4043	5554	31.0717	5647	25.7865	5235	27.734	5458	27.4096	5441	34.3802	5481	34.7563	7329	28.5224	5986	29.7928	5777	24.8891	4762	28.4246	5641
Apis_mellifera_newGene_6667	--	0.168769	2	0.199678	3	0	0	0.066088	1	0.02395	1	0.036199	1	0.252735	3	0.104814	1	0	0	0	0	0.083241	1	0	0	0.206768	2	0.071735	1	0.53591	5	0	0	0.102559	2	0	0	0	0	0.085109	1	0.106656	2	0	0	0.107259	2	0.171378	2
GB42434	GB42434	2649.03	168806	3591.84	247299	1428.83	123911	1459.21	119776	832.032	59576	1571.15	136112	1048.03	95922	800.384	59199	2321.59	125402	1225.71	75341	1763.45	111930	1196.95	70621	1510.38	78429	2053.63	113787	1617.83	111054	2286.23	175810	1477.36	94008	1765.89	129441	1563.17	71174	1272.16	94220	1371.29	83271	1636.22	79567	1529.91	94388	1019.12	74680
GB54877	GB54877	0	0	0	0	0	0	0	0	0	0	0	0	0	0	0	0	0	0	0	0	0	0	0	0	0	0	0	0	0	0	0	0	0	0	0	0	0	0	0	0	0	0	0	0	0	0	0	0
GB40688	GB40688	0.001801	1	0.010945	1	0.098222	1	0.120023	1	0.001464	1	0.125779	1	0.002773	1	0.095001	1	0.121427	1	0.128503	1	0.102071	1	0.140183	1	0.006318	1	0.129382	1	0	0	0.105429	1	0.003036	1	0.00407	1	0.001329	1	0.003411	1	0.106318	1	0.009067	1	0	0	0.120332	1
GB41674	GB41674	93.8741	9780	107.628	12982	101.02	12456	104.562	13422	93.7133	10880	90.6654	11059	90.7395	11746	85.4982	9375	102.857	10943	98.5973	10979	105.024	11405	94.1894	10860	94.585	9701	107.366	11319	103.143	11694	88.8017	9634	91.2155	10847	104.019	11258	121.583	10557	106.453	12797	101.636	11858	98.6055	9926	89.3605	9830	103.756	10206
GB53622	GB53622	0.774439	27	0.496539	19	0.508968	20	0	0	0	0	0.431124	17	0.038431	2	0.566696	19	0.46647	17	0.891775	30	0.344132	13	0.516614	17	1.01062	28	0.593176	18	0.130976	5	0.221062	8	0	0	0	0	0.277815	8	0.510114	17	0.502381	17	0.176147	6	0.123175	5	0.278266	10
GB40584	GB40584	0.153078	1	0	0	0.000407	1	0	0	0.023846	1	0.012566	1	0.013687	1	0	0	0	0	0	0	0.004102	1	0.027623	1	0.054714	1	0.000309	1	0.014452	1	0.000485	1	0.000146	1	0.075325	1	0.088198	1	0.137994	1	0.001273	1	0.051294	1	0	0	0	0
GB41388	GB41388	86.5418	4310	96.9247	4944	93.5268	5070	61.4422	3152	59.6622	2699	134.117	6973	125.537	7024	94.9626	4253	84.1737	3885	70.3471	3375	96.8612	4549	73.6285	3169	64.4362	2395	72.8102	2986	111.177	4682	73.9356	3340	74.4032	3479	53.1652	2367	86.1441	2984	104.879	5145	90.811	4092	74.3269	3265	120.611	5086	114.751	4839
Apis_mellifera_newGene_1983	--	0	0	0	0	0	0	0	0	0	0	0	0	0.115939	2	0.507626	7	0	0	0.022415	1	0	0	0	0	0.152308	2	0	0	0.037798	1	0	0	0	0	0	0	0	0	0	0	0	0	0	0	0	0	0	0
GB55150	GB55150	838.343	5670	817.616	6222	816.445	6346	873.43	6427	942.801	6074	831.206	6442	488.592	4011	1090.81	7250	1053.52	7306	998.192	6511	964.319	6771	878.668	5537	1084.37	6008	991.772	5883	1087.29	6686	1222.41	8403	1150.32	7866	1237.28	8081	930.922	4723	938.593	6247	0.131165	1	0.135766	1	366.976	2400	1271.5	8360
GB46432	GB46432	0	0	0	0	0	0	0	0	0	0	0	0	0	0	0	0	0	0	0	0	0	0	0	0	0	0	0	0	0	0	0	0	0	0	0	0	0	0	0	0	0	0	0	0	0	0	0	0
GB40141	GB40141	40.995	2724	20.1495	1288	34.1048	2239	25.1454	1675	23.5115	1364	22.5031	1694	44.5857	3211	42.4112	2460	50.0019	3277	34.9999	2248	27.2873	1637	17.9707	992	14.545	828	17.6892	1092	14.3167	937	15.3228	1077	13.9624	951	34.7128	2139	20.7855	891	22.3797	1301	28.9795	1601	12.1435	825	11.1861	787	24.7681	1571
GB49179	GB49179	0	0	0	0	0	0	0.256914	6	0.405146	9	0.299178	8	0	0	0.671396	14	0	0	0	0	0	0	0	0	0.403087	7	0	0	0	0	0	0	0	0	0	0	0	0	0	0	0	0	0.013524	1	0	0	0	0
GB40344	GB40344	0.031378	1	0	0	0.546906	18	0.093452	4	0.776635	21	0	0	0.606685	22	0.131038	4	0	0	0	0	0.184323	6	0.150208	5	0.090163	2	0	0	0.333965	10	0.205821	7	0.197526	6	0.172728	6	0	0	0.326837	10	0.492289	15	0	0	0.217896	8	0.191532	6
GB51178	GB51178	0	0	0	0	0	0	0	0	0	0	0	0	0	0	0	0	0	0	0	0	0	0	0	0	0.264029	2	0	0	0	0	0	0	0	0	0	0	0	0	0	0	0	0	0	0	0	0	0	0
GB45986	GB45986	5.10552	582	7.45844	964	4.08246	760	6.01124	1006	10.0538	1099	5.8245	1013	4.78826	930	10.4994	1121	7.42732	1150	8.2036	914	6.73628	1087	7.81478	791	0.947202	129	2.18565	219	4.20295	423	4.03051	504	5.23794	568	2.01239	298	4.59024	388	4.2254	656	1.27844	171	6.50915	914	3.09742	283	4.32861	616
GB53847	GB53847	1.8695	136	2.33294	191	1.72921	145	2.40853	190	2.15965	150	1.56672	131	1.64934	146	1.88828	135	0.440716	33	2.51289	176	2.7119	205	1.62164	110	1.67437	100	2.29517	146	1.68085	111	2.1439	158	2.88286	212	2.47332	174	3.55201	194	2.75688	197	1.69255	120	1.71815	120	3.14548	221	2.83945	201
GB48009	GB48009	4.7156	794	4.29219	814	4.75102	919	4.46996	819	3.62953	582	4.54792	877	4.56353	932	4.17098	690	4.16055	718	4.07648	662	5.25383	918	5.1256	804	5.30261	731	4.34342	641	6.14169	940	3.95304	677	5.01345	853	3.93264	640	4.99999	632	6.25355	1036	4.90837	804	5.52107	891	3.59637	586	4.71198	771
GB48498	GB48498	0	0	0	0	0	0	0	0	0	0	0	0	0	0	0	0	0	0	0	0	0	0	0	0	0	0	0	0	0	0	0	0	0	0	0	0	0	0	0	0	0	0	0	0	0	0	0	0
GB48806	GB48806	0	0	0	0	0.056291	7	0.039642	5	0	0	0	0	0.018283	3	0.026091	3	0.073785	8	0.142287	13	0.080703	8	0	0	0.025066	2	0.061567	6	0.036049	4	0	0	0	0	0.044286	4	0.021659	2	0.137311	13	0	0	0.101197	10	0	0	0	0
GB40554	GB40554	4.89256	1400	6.76949	1959	5.81914	1981	3.70095	965	9.47825	1976	5.99357	1684	7.5722	2066	5.70474	1361	6.312	1077	4.79767	1386	6.74333	1976	6.14486	1725	6.08842	1452	6.05401	935	5.27179	1301	5.79482	1707	4.31618	1314	5.92401	1562	8.24053	1776	6.32784	1618	6.47719	1544	8.59245	1573	4.2301	1090	5.11297	1353
Apis_mellifera_newGene_8059	--	0	0	0.888526	212	0	0	0.4524	105	0.015775	4	0.030364	8	1.17826	303	0	0	0	0	0.095461	20	0.007005	2	0.008637	2	0	0	0.015409	3	0.01589	4	0.016629	4	0	0	0	0	0	0	0	0	0.055764	12	0.923046	188	0	0	0.02648	6
GB54790	GB54790	0	0	0	0	0	0	0	0	0	0	0	0	0	0	0	0	0	0	0	0	0	0	0	0	0	0	0	0	0	0	0.082802	1	0	0	0	0	0.107984	1	0	0	0	0	0	0	0	0	0	0
GB47032	GB47032	0.141984	2	0	0	0.2271	3	0	0	0	0	0.101491	2	0	0	0.082559	1	0.108796	2	0.146524	2	0.168684	2	0.432535	4	0.14362	2	0	0	0.039413	1	0	0	0.037447	1	0.170133	2	0	0	0	0	0.233658	3	0	0	0	0	0.03686	1
GB51560	GB51560	0.510194	71	0.704261	114	0.565652	95	0.494719	79	0.343539	49	0.801789	128	0.643456	114	0.559494	82	0.505413	77	0.82782	116	0.372361	56	0.240604	33	0.657239	74	1.0584	129	0.512249	68	0.448741	63	0.42032	63	0.817775	112	0.900217	94	0.666889	96	0.814406	115	0.745192	100	0.416868	56	0.987751	139
GB42451	GB42451	5.83685	573	4.90723	543	7.12547	804	6.01818	643	7.17274	672	7.45699	841	5.90374	704	5.90015	571	7.43202	749	7.27343	690	6.39278	653	7.12829	654	5.79941	465	8.48494	731	4.5224	402	7.20977	720	4.71803	469	6.69684	636	8.64183	638	6.86861	667	7.48579	714	7.5015	708	7.83997	745	7.41773	709
GB50453	GB50453	279.403	14724	530.515	30250	589.171	34244	283.401	15681	212.821	10276	670.722	40603	214.973	13789	112.898	5777	179.64	9584	247.187	12084	383.579	19854	247.527	12160	119.811	5222	54.2103	3143	87.2519	4480	415.309	22493	391.799	20099	168.809	8514	167.757	6427	78.6972	4020	183.12	9139	317.149	16123	119.473	7446	154.441	7955
GB45089	GB45089	0	0	0	0	0.054919	1	0	0	0	0	0	0	0	0	0	0	0	0	0	0	0	0	0	0	0	0	0	0	0	0	0.10391	2	0	0	0	0	0	0	0	0	0	0	0.05049	1	0	0	0	0
GB47729	GB47729	2.28014	628	1.65938	518	2.29015	725	1.21614	382	2.37215	639	2.16388	677	3.5892	1175	2.63444	705	0.366434	117	1.99101	530	2.85341	806	1.89191	507	2.79122	616	0.170081	44	0.648397	180	0.635796	191	1.7574	507	0.341538	104	2.62714	559	0.137567	41	2.52257	663	2.84658	764	3.53929	842	2.29316	600
GB44461	GB44461	5.12491	491	3.48956	376	4.84469	533	3.8844	405	4.10403	375	5.45015	598	6.74466	784	5.08854	479	5.44921	535	5.60589	518	5.70163	567	5.531	494	6.99659	549	4.35667	366	6.36785	555	5.89971	574	5.22828	506	4.66833	432	5.60109	403	4.15452	392	7.39093	688	7.82878	719	7.77551	720	7.35022	684
GB44721	GB44721	17.4831	790	18.3027	907	19.9999	1006	20.6553	1019	16.2784	745	15.071	866	18.7359	1122	18.8059	826	19.1931	947	26.4721	1155	23.411	1207	21.0315	992	27.5515	1088	25.1852	975	24.601	1069	23.4141	1079	25.2385	1127	20.503	972	24.1423	790	20.4863	1003	25.1874	1131	23.5172	1119	19.8151	902	25.8635	1096
GB49014	GB49014	0	0	0	0	0	0	0	0	0	0	0	0	0	0	0	0	0	0	0	0	0	0	0	0	0	0	0	0	0	0	0	0	0	0	0	0	0	0	0	0	0	0	0	0	0	0	0	0
GB44949	GB44949	5.55635	992	4.61533	928	6.68021	1430	4.63526	891	5.05803	856	4.27553	874	10.1242	2284	5.12752	902	5.13962	946	7.59319	1368	5.3816	990	5.72536	948	5.27141	771	5.89956	923	5.14221	835	8.48344	1601	4.26323	768	7.40954	1327	5.96962	798	6.43254	1118	5.78078	997	3.56423	618	5.28105	944	5.11168	884
GB46411	GB46411	0	0	0.015636	1	0	0	0.028325	1	0	0	0.013207	1	0	0	0	0	0.013474	1	0.009126	1	0	0	0.025262	1	0.01364	1	0.004918	1	0	0	0.047162	2	0	0	0.011925	1	0	0	0	0	0.020001	1	0	0	0	0	0	0
GB49333	GB49333	0	0	0	0	0	0	0.190637	3	0	0	0	0	0	0	0	0	0	0	0	0	0	0	0	0	0.118153	1	0	0	0	0	0.089787	1	0.192811	2	0	0	0	0	0	0	0	0	0.344623	4	0.191636	2	0	0
Apis_mellifera_newGene_3519	--	0.105093	2	0	0	0.126186	3	0.232992	5	0	0	0.08038	2	0.241799	6	0.082925	2	0.693557	13	0.349398	7	0	0	0	0	0	0	0.083921	2	0	0	0	0	0.055544	2	0.234426	5	0.100671	2	0.210685	4	0	0	0	0	0	0	0.488338	9
Apis_mellifera_newGene_7124	--	0.094447	4	0	0	0	0	0	0	0	0	0	0	0	0	0	0	0	0	0	0	0	0	0.400196	13	0.028678	1	0	0	0	0	0	0	0	0	0	0	0	0	0	0	0	0	0	0	0	0	0	0
GB43289	GB43289	0	0	0	0	0	0	0	0	0	0	0	0	0.016899	1	0	0	0.002594	1	0	0	0	0	0	0	0	0	0	0	0	0	0	0	0	0	0	0	0.122502	1	0.167969	1	0	0	0	0	0	0	0	0
GB52377	GB52377	0.051122	7	0.108691	17	0.499344	55	0.109111	16	0.162895	17	0.346502	35	1.22058	139	0.137684	19	0.236044	18	0.743799	76	0.985761	93	0.289949	31	0.265395	30	0.161397	20	0.109259	7	0.055775	8	0.262007	36	0.507043	53	0.230637	23	0.288772	25	0.519099	44	0.157915	14	0.07761	11	0.570364	50
GB52378	GB52378	0.044869	3	0.120031	7	0.301148	16	0.026347	2	0.113147	5	0	0	0.227054	13	0.04581	3	0.043904	3	0.208409	9	0.359346	17	0.098418	5	0.293805	11	0.083977	4	0.197731	9	0.176742	9	0.248881	12	0.265641	12	0.10834	4	0.144543	7	0.410718	18	0.278575	12	0.163912	8	0.159363	7
GB40180	GB40180	0	0	0	0	0.056556	3	0	0	0	0	0	0	0.202787	8	0.064371	2	0	0	0	0	0.250425	9	0	0	0	0	0.237513	7	0.042491	2	0.127897	5	0	0	0.266515	8	0	0	0.098128	3	0.199289	7	0	0	0	0	0.500962	16
GB45799	GB45799	0	0	0	0	0	0	0	0	0	0	0	0	0	0	0	0	0	0	0	0	0	0	0	0	0	0	0	0	0	0	0	0	0	0	0	0	0	0	0	0	0	0	0	0	0	0	0	0
GB54055	GB54055	0.118205	1	0.000303	1	0.107368	1	0.000195	1	0.000552	1	0.109632	1	0.107095	1	0.121184	1	0.0004	1	0.083065	1	0.113245	1	0.068645	1	0.148361	1	0.136774	1	0.131209	1	0.119486	1	0.134724	1	0.000269	1	0.166207	1	0.136924	1	0.05272	1	0.134202	1	0.044846	1	0.032695	1
GB41975	GB41975	7.51056	551	8.5023	701	9.30961	784	8.98614	716	10.3683	724	8.09041	679	8.77116	780	8.36579	603	7.9154	595	9.35067	661	8.54561	650	9.71595	663	6.35571	382	9.33748	600	8.16365	544	8.75617	652	7.06083	523	7.60013	538	8.88448	489	8.91799	643	8.53332	608	8.86278	623	9.44261	669	8.15417	581
GB42099	GB42099	0	0	0.080809	3	0.15798	5	0	0	0	0	0	0	0	0	0	0	0	0	0	0	0.16721	4	0	0	0.333008	7	0	0	0	0	0	0	0	0	0	0	0	0	0	0	0	0	0	0	0	0	0	0
GB43811	GB43811	0	0	0	0	0	0	0	0	0	0	0	0	0	0	0	0	0	0	0	0	0	0	0	0	0	0	0	0	0	0	0	0	0	0	0	0	0	0	0	0	0	0	0	0	0	0	0	0
GB40765	GB40765	9.66153	1235	19.8647	2925	9.34935	1405	12.6377	1754	9.49392	1182	8.84164	1287	8.95368	1371	8.55852	1113	11.2514	1440	12.1892	1475	15.2056	2071	11.6026	1337	10.9206	1176	14.3172	1576	6.43324	720	13.093	1690	8.42677	1098	9.91781	1205	10.7921	1030	10.1173	1271	8.9032	1095	7.33689	907	8.80024	1081	6.23988	747
GB54090	GB54090	0.18792	3	0.373414	6	0	0	0.133948	3	0.347274	5	0.364202	6	0.067365	2	0.067346	1	0.071293	2	0	0	0.606865	9	0.60115	8	0.493959	6	0.315158	4	0	0	0.407198	6	0.282	4	0.340526	5	0	0	0	0	0.263288	4	0	0	1.05509	15	0.615067	9
GB48101	GB48101	6.28674	1083	7.19089	1252	6.0045	1070	6.01161	1022	5.23698	860	5.94246	1173	7.63123	1380	5.17058	876	7.10127	1254	7.8955	1312	6.86693	1228	6.19651	995	6.58526	839	6.11954	925	6.65818	1043	6.48579	1136	7.24097	1261	5.94033	988	6.87202	888	7.41489	1257	8.68635	1297	7.92574	1309	8.19854	1365	8.60717	1156
GB54181	GB54181	21.6199	9236	21.3609	10186	20.6133	10109	20.974	9684	18.2344	7405	21.9631	10619	20.0055	10343	19.5482	8105	20.3433	8900	20.3939	8331	19.1546	8443	20.2142	8011	23.7306	8246	22.6243	8471	23.7396	9196	18.6264	8059	18.696	8056	19.7549	8132	25.4071	8133	23.2882	9763	24.3982	10117	22.5668	9184	17.6886	7285	19.8011	8209
Apis_mellifera_newGene_6811	--	0.30855	4	0.271161	3	0.014384	1	0	0	0	0	0.045529	1	0	0	0	0	0	0	0.033781	1	0.025211	1	0.87973	8	0.490562	4	0	0	0	0	0.181496	2	0	0	0	0	0	0	0	0	0	0	0	0	0	0	0.318805	4
GB40108	GB40108	11.4013	986	3.11923	304	6.46175	648	3.04426	287	12.8096	1055	4.6988	466	29.7038	3115	29.5393	2508	24.6259	2182	7.78277	649	6.68607	600	9.04085	728	41.8798	2844	107.965	8114	19.3001	1516	8.17078	718	8.43149	737	137.742	11496	11.3064	733	6.46125	550	17.1422	1440	36.5948	3032	16.007	1342	4.89614	412
GB40611	GB40611	0.403707	33	0.474885	44	0.385309	36	0.372186	33	0.563582	44	0.269019	25	0.427574	43	0.592237	48	0.735312	62	0.351927	28	0.469864	40	0.505101	39	0.508725	34	0.419906	30	0.434571	32	0.509869	42	0.591121	49	0.175037	15	0.310927	19	0.653266	53	0.40511	32	0.498835	39	0.680752	54	0.200272	16
GB55106	GB55106	19.3408	1235	8.5963	652	11.7672	893	11.6229	848	21.4294	1239	23.2135	1590	18.5245	1449	12.403	805	11.2837	767	14.1973	896	10.3061	666	13.9969	864	16.6382	877	11.4214	634	12.2551	734	13.442	861	16.3403	1076	10.4484	658	9.31583	427	7.03005	445	12.5237	796	17.8424	1091	18.1017	1161	13.4631	856
GB49734	GB49734	5.50209	1028	2.01671	432	2.62532	576	1.87833	351	2.06078	353	1.07695	203	1.43961	289	1.60392	283	1.14675	188	1.94585	307	2.15065	305	1.20082	214	2.78225	311	1.14961	195	1.39526	243	1.51366	244	2.061	428	3.30904	611	3.8576	568	4.05194	746	1.89434	355	1.36822	255	0.542781	101	0.880715	148
GB55705	GB55705	49.4715	4208	31.2847	3009	41.2846	4048	56.567	5257	38.9109	3182	53.7497	5289	45.4936	4743	61.0437	5140	41.4866	3643	46.4755	3848	42.8709	3795	59.0022	4765	73.6594	5194	101.572	7567	105.826	8238	52.6646	4582	47.9752	4128	49.6937	4103	37.8342	2423	52.4521	4406	91.5956	7564	50.0007	4105	45.0217	3718	56.313	4708
GB53558	GB53558	0	0	0	0	0	0	0	0	0.001692	1	0	0	0	0	0.475776	53	0.117216	14	0.118882	13	0.08854	11	0.064298	7	0	0	0	0	0.140088	15	0	0	0	0	0	0	0	0	0.293874	33	0	0	0.004064	1	0	0	0.073609	9
GB40715	GB40715	0.824559	22	1.06488	31	1.37102	41	0.92157	26	1.18559	29	1.16593	35	0.724643	23	0.630888	16	1.24518	33	1.29394	32	1.29729	35	1.48142	36	0.735068	16	1.25355	29	0.775034	18	1.92558	50	0.737365	20	0.705465	18	2.00778	39	1.40877	36	0.830243	21	1.59043	39	0.844184	21	1.94863	49
GB52498	GB52498	56.0836	2450	56.9713	2751	48.9519	2382	47.1226	2156	51.9972	2087	50.8606	2450	51.1761	2653	38.0199	1576	50.4513	2214	55.7343	2274	47.931	2099	51.7993	2059	48.6669	1650	44.5574	1674	51.7306	2025	49.2488	2109	49.4934	2135	57.7395	2412	51.0394	1610	50.5045	2176	51.2328	2148	48.8744	2042	56.5822	2330	50.5009	2050
GB46442	GB46442	0.123028	1	0	0	0	0	0	0	0	0	0	0	0	0	0	0	0	0	0	0	0	0	0	0	0	0	0	0	0	0	0	0	0	0	0	0	0	0	0	0	0	0	0.153449	1	0	0	0	0
GB43420	GB43420	2.69243	292	2.99257	362	3.21749	402	2.93211	310	2.94583	303	3.19584	342	4.84958	529	3.69843	410	4.07929	542	3.88861	380	4.92857	424	3.26663	331	4.54918	365	4.34651	347	3.59496	358	2.6587	292	3.85075	426	3.46909	265	3.71998	303	2.8566	305	5.05879	455	4.89268	431	5.85915	609	3.32459	349
GB54279	GB54279	7.39203	395	8.859	513	6.75271	434	7.04467	388	6.13006	311	6.56023	437	6.43265	448	6.78	387	9.62669	524	7.30553	368	7.87767	463	7.72755	400	7.94564	355	9.81732	443	8.35434	400	6.02403	350	9.21383	492	8.49804	437	10.0408	389	10.3694	519	10.5713	542	8.9423	454	7.75604	406	9.77489	512
GB51057	GB51057	0.402591	4	0.24569	3	0.145307	2	0.288605	3	0.270934	3	0.201445	3	0.390435	5	0.172397	2	0.175187	2	0.17497	2	0.298825	3	0.185957	2	0.202842	2	0.397378	4	0.292772	3	0.180909	2	0.262994	3	0.175537	2	0.380558	3	0.204823	2	0.201992	2	0.211946	2	0.189918	2	0.220262	2
GB54135	GB54135	0	0	0	0	0	0	0	0	0	0	0	0	0	0	0	0	0	0	0	0	0	0	0	0	0	0	0	0	0	0	0	0	0	0	0	0	0	0	0	0	0	0	0	0	0	0	0	0
GB50345	GB50345	40.1687	5969	48.5627	8082	46.1367	7768	49.5915	7982	59.4677	8269	41.2548	7043	37.4612	6669	43.9278	6311	43.9551	6595	45.4862	6415	45.8761	6975	46.4984	6333	32.238	3939	36.3871	4744	37.6969	5051	54.3547	8194	44.3683	6570	58.5858	8407	48.2594	5351	56.4486	8122	43.432	6280	53.9589	7578	54.7751	7728	58.107	8362
GB40354	GB40354	0.154226	2	0.033957	1	0.051041	1	0.240036	3	0.190458	2	0.050026	1	0.102445	2	0.116449	1	0.087737	1	0.091443	1	0.142558	2	0.125479	1	0.591881	4	0.100186	1	0.1188	1	0.208051	2	0.094929	1	0.116169	1	0.106355	1	0.108568	1	0.240772	2	0.122765	1	1.08698	9	0.11333	1
GB42086	GB42086	7.55192	278	8.84019	342	10.3102	412	9.85941	371	6.60801	233	16.4981	669	12.3068	553	10.2823	368	9.76507	366	9.1159	326	9.49341	354	11.2315	378	11.0916	348	15.6635	485	15.9624	531	7.9452	305	13.6236	503	11.157	385	10.2071	277	11.5009	400	14.8662	517	10.1158	357	8.38081	302	14.2042	507
GB40334	GB40334	0.705869	12	0.48617	9	0.052702	4	0.111601	8	0.370004	12	0.171366	10	0.311751	19	0.220137	11	0.588367	20	0.242813	12	0.583783	14	0.087024	5	0.072087	3	0.685613	25	0.359631	9	0.382454	11	0.310757	16	0.333161	16	0.473149	12	0.655925	12	0.329314	15	0.557789	11	0	0	0.133169	3
GB51210	GB51210	8.33418	1311	14.6743	2502	10.2399	1901	12.2043	2053	7.45451	1145	12.8335	2273	11.2269	2150	13.1726	1977	11.5233	1843	8.19184	1253	12.386	1960	10.8167	1577	11.5841	1467	14.131	1888	11.2776	1605	12.0285	1891	11.2861	1784	11.9284	1749	16.692	1930	17.215	2620	10.0513	1239	12.3284	1865	9.90647	1481	10.9262	1630
GB51547	GB51547	1.24496	30	1.1549	32	1.33791	37	2.30503	60	1.16819	27	1.70382	47	1.85015	54	0.923498	22	1.50094	37	0.809019	19	1.32787	33	1.54464	35	2.44263	48	1.54469	33	1.61416	36	1.16241	29	1.43979	35	1.14501	27	2.16922	39	1.56339	37	1.97904	46	1.14135	27	1.34516	32	1.17003	28
Apis_mellifera_newGene_1811	--	0.689191	30	0.127165	7	0.04012	2	0.525808	25	0.171915	7	0.244638	12	0.583995	30	0.291034	13	0.186054	9	0.218263	9	0	0	0.411436	17	0	0	0.298218	12	0.367206	15	0.576598	25	0.287749	13	0.139654	6	0.093466	3	0.072708	4	0.388688	16	1.13609	46	0	0	0.474911	20
GB47077	GB47077	0	0	0	0	0	0	0	0	0	0	0	0	0	0	0	0	0	0	0	0	0	0	0	0	0	0	0	0	0	0	0.054111	1	0	0	0	0	0	0	0	0	0	0	0	0	0	0	0	0
GB48970	GB48970	0	0	0.184318	5	0	0	0.279052	6	0	0	0	0	0.21361	6	0	0	0	0	0	0	0.099889	3	0.218811	4	0.252764	5	0	0	0	0	0.249088	5	0	0	0.107381	3	0	0	0.258983	5	0.426623	9	0.537122	10	0	0	0.201984	4
GB47828	GB47828	82.4481	4679	109.13	6169	94.7772	5936	94.0597	5696	99.3605	4991	90.0193	6198	98.7886	6945	76.1285	4379	94.1281	5393	106.652	5510	108.202	5984	98.2789	5236	75.0481	4157	80.9342	4216	89.101	4673	92.0695	5491	97.2071	5400	91.5799	4895	115.131	4619	94.1104	5244	102.547	5538	103.199	5676	107.442	5638	112.309	5823
GB40948	GB40948	33.0916	3991	24.753	3363	31.5962	4398	31.9653	4228	30.0155	3470	32.0893	4457	34.4052	5048	34.1767	4048	34.9329	4329	31.848	3699	35.0975	4422	33.6161	3796	28.1014	2823	33.5207	3559	35.139	3865	31.884	3926	26.6146	3266	31.3559	3670	36.2522	3297	40.1286	4750	41.1839	4859	41.5988	4875	30.1048	3507	36.4335	4335
GB46321	GB46321	14.4843	5610	15.466	6735	16.7129	7805	14.7414	6443	15.7437	5906	13.8174	6389	17.7859	8369	15.0909	5911	12.5287	5362	15.2129	5885	15.4976	6496	18.3562	6855	16.113	5571	15.649	5297	16.4125	5785	18.0663	7083	13.7876	5529	14.6537	5574	18.9213	5648	18.6575	7106	20.5885	7704	19.8129	7323	15.9071	5963	14.7613	5987
GB45862	GB45862	1.3486	97	5.89978	465	0.849765	69	1.50135	123	1.97416	147	1.24761	106	1.73365	154	1.08984	84	4.07537	311	3.25328	221	2.98771	233	2.9651	197	2.34877	146	2.49093	170	5.15724	329	3.48985	264	1.50904	114	2.91289	208	3.83742	222	2.69457	196	1.07902	80	7.02106	470	11.21	834	1.32811	96
GB50637	GB50637	10.3262	555	11.8673	645	10.2816	585	11.0803	555	9.44224	424	11.4179	679	11.399	650	9.22983	442	11.7606	562	8.82169	397	10.8151	545	10.7928	492	11.7255	455	12.6799	525	11.5318	493	10.063	477	11.9317	560	10.0953	447	12.0788	449	13.9186	612	10.8684	509	10.5211	509	13.5248	614	13.3323	638
GB54661	GB54661	27.1782	2198	23.4462	2316	35.0514	3415	29.0834	2636	32.7272	2699	36.8833	3627	34.1033	3428	27.4261	2201	29.9832	2853	39.3425	3132	29.0568	2561	39.3268	3195	26.3052	1757	36.0144	2575	35.2739	2817	36.398	3160	44.0656	3708	35.8241	2802	32.2672	2190	46.2449	3873	41.2645	3502	52.7901	4320	50.4508	3914	51.2723	4250
GB49045	GB49045	0.018503	2	0.012908	2	0.014603	2	0.072921	9	0.602655	60	0.018665	3	0.017289	3	0.0517	6	0.014352	2	0.026169	3	0.076626	9	0.381741	38	0.173153	15	0.080396	8	0.051939	5	0.023533	3	0.106703	12	0.07459	8	0.028027	3	0.059523	7	0.658971	67	0.126453	13	0.047963	5	0.011874	2
GB54302	GB54302	0.646836	41	0.803749	44	1.14845	72	1.01641	55	1.03068	44	1.50532	60	1.31214	88	1.61891	65	1.07451	58	0.834338	49	1.26661	66	0.834795	34	1.60738	59	1.59893	58	1.13954	56	0.88688	57	1.23722	72	0.984653	49	1.85073	57	0.682892	38	1.05663	40	1.91909	91	0.949479	54	1.4158	57
GB40040	GB40040	0	0	0	0	0	0	0	0	0	0	0	0	0	0	0	0	0	0	0	0	0	0	0	0	0	0	0	0	0	0	0	0	0	0	0	0	0	0	0	0	0	0	0	0	0	0	0	0
GB53570	GB53570	1.18428	84	1.59389	114	1.62131	143	2.29717	145	0.890966	68	0.789585	77	1.51901	128	2.06643	169	1.07821	94	1.07926	93	1.44079	100	2.90871	133	1.36366	103	5.54779	331	1.08718	85	0.888788	73	1.82107	123	2.34005	107	1.01317	73	2.9637	218	0.889174	74	1.22155	116	2.64514	109	1.40016	75
GB46735	GB46735	29.3864	3872	24.4128	3590	24.8457	3701	18.8146	2808	20.1304	2639	24.6648	3851	24.6876	4117	28.6394	3669	29.368	3978	20.5099	2594	25.9235	3643	24.8193	3194	24.1366	2720	26.673	3122	23.0039	2891	22.5961	3171	18.3446	2565	20.4428	2663	29.1036	2816	27.8816	3771	31.8417	4282	28.5331	3632	25.9935	3428	26.839	3510
GB43226	GB43226	102.624	6684	80.7071	5914	77.8237	5825	82.0977	5817	67.6493	4197	92.2342	6883	95.6275	7558	91.4391	5852	79.0935	5282	74.2792	4666	73.513	4970	63.0262	3824	55.2404	2947	84.1966	4809	77.7926	4607	75.36	4988	90.8448	5982	83.543	5254	84.7021	4138	90.7442	5815	88.799	5623	94.3551	5892	86.7259	5461	85.6891	5425
GB51061	GB51061	0.020726	1	0.026643	1	0.041052	1	0.000815	1	0.153389	1	0.109059	1	0.05192	1	0.113371	1	0.060889	1	0.038523	1	0.022133	1	0.081802	1	0.039443	1	0.01093	1	0.043636	1	0.013161	1	0.001395	1	0.001196	1	0.203007	1	0.127646	1	0.001027	1	0.028415	1	0.09025	1	0.086657	1
GB49293	GB49293	0	0	0	0	0	0	0	0	0	0	0	0	0	0	0	0	0	0	0.057418	1	0	0	0	0	0	0	0	0	0	0	0.054484	1	0	0	0	0	0	0	0.056276	1	0	0	0	0	0	0	0	0
GB52345	GB52345	21.0796	1415	19.7396	1491	19.6198	1514	16.0078	1169	18.312	1171	22.0581	1697	25.6093	2087	20.1422	1329	25.8944	1783	20.2515	1311	23.4284	1633	19.3959	1213	26.0455	1433	29.5786	1742	23.0902	1410	18.8284	1285	21.902	1487	22.6163	1466	25.4689	1283	34.9752	2310	25.8841	1690	22.1704	1427	21.4951	1395	20.867	1362
GB46842	GB46842	15.6648	301	19.0591	412	24.3629	538	23.9358	500	18.3961	337	37.6839	829	26.849	626	14.3031	270	11.6839	231	39.2909	728	33.8175	674	29.8712	535	12.5776	198	14.7346	249	24.7387	432	27.0475	528	47.397	921	26.422	490	17.4075	251	18.4501	349	24.5919	460	26.6337	491	40.714	756	32.8604	614
GB49291	GB49291	0.115225	4	0	0	0	0	0	0	0.066821	2	0.276411	10	0.035084	2	0.34192	11	0.027611	1	0.28038	9	0.288597	10	0.138522	4	0	0	0	0	0	0	0.12957	5	0.054645	2	0	0	0.175551	5	0.366251	12	0.095262	3	0.137336	5	0.243977	8	0.135458	5
GB40942	GB40942	0	0	0.367709	7	0.090982	2	0.012637	1	0.312815	6	0.421714	8	0.63366	13	0	0	0.140506	2	0	0	0.150165	4	0.135724	2	0	0	0	0	0	0	4.7e-05	1	0.066777	1	0.020734	1	0.816804	10	0.18172	4	0	0	0.012105	1	0.278545	4	0.123822	2
GB42063	GB42063	1.56685	69	2.34671	122	1.62315	116	2.5427	134	1.67738	85	2.19943	106	1.45079	90	1.46702	61	1.85695	72	2.43811	113	2.39949	112	2.43876	119	0.513352	7	2.59482	114	3.13591	113	1.5646	88	1.99105	124	2.37874	111	3.30324	109	3.26012	187	3.31805	167	2.41557	116	0.831908	49	1.76031	109
Apis_mellifera_newGene_3930	--	0	0	0.103157	4	0	0	0	0	0	0	0	0	0	0	0	0	0.28299	9	0.101352	4	0	0	0	0	0.159546	5	0.163454	5	0	0	0	0	0.128609	5	0.135558	5	0	0	0.585597	18	0.320676	10	0.102393	4	0	0	0	0
GB41853	GB41853	0.494872	35	0.368203	30	0.477911	34	0.113401	10	0.119134	8	0.477025	36	0.22712	19	0.575712	40	0.151755	11	0.524238	36	0.762059	55	0.222279	14	0.610804	32	0.883508	55	0.443661	27	0.532535	37	0.266906	18	0.079608	6	0.465371	23	0.093585	7	0.906056	62	0.94536	64	0.616484	43	0.786549	51
GB49352	GB49352	15.8683	505	18.0666	579	15.0638	556	20.3944	639	14.8313	449	14.2188	512	14.2836	561	15.7704	475	16.0803	515	14.7285	465	18.9758	620	16.5985	486	15.7301	413	17.8428	598	17.8502	516	13.6669	443	18.4029	585	14.7346	442	16.6945	458	17.5927	551	18.4016	561	13.1706	407	11.0316	337	15.6436	474
GB52978	GB52978	30.0574	3274	27.3651	3359	25.1019	3160	24.7618	2941	25.7389	2677	28.1242	3519	27.7852	3699	30.1583	3257	31.2015	3716	29.4936	3096	31.9797	3621	33.5496	3410	27.8441	2503	31.1016	3002	33.0274	3297	32.2632	3583	32.631	3598	29.5976	3115	35.2443	2892	35.92	3858	35.9757	3809	36.3609	3808	35.5446	3732	34.2579	3643
GB41361	GB41361	41.0363	741	1.33163	28	1.74598	46	1.45049	44	1.02087	17	2.80347	78	28.0607	662	45.6137	784	60.1714	1197	1.45626	34	1.25264	26	2.88251	62	11.4457	197	31.2346	499	74.7222	1179	1.02005	35	4.59956	105	58.5502	986	15.9729	238	12.4581	236	57.3576	974	2.13925	50	4.26888	104	3.21601	73
GB55597	GB55597	0	0	0.51248	15	1.1898	26	0.205453	6	0.576921	14	0.184801	6	0.548357	17	0	0	0.235041	7	0.289661	7	0.87873	23	0.46551	11	0.303079	7	0.649851	15	0.323427	8	0.229281	6	0.441434	12	0	0	0.727148	14	0.446853	11	0.428106	11	0.221168	6	0	0	0.349613	9
GB42561	GB42561	17.2861	665	10.881	476	13.7673	608	12.9389	547	12.1163	446	12.8233	568	16.0943	751	17.3282	653	14.0671	558	15.2188	568	14.321	575	13.6133	489	13.3875	419	14.2812	473	14.5983	507	15.2293	596	14.6708	561	12.9431	471	12.2379	350	17.6887	666	15.7688	590	15.8967	586	16.3849	604	17.2856	642
GB46278	GB46278	0	0	0	0	0	0	0	0	0	0	0	0	0	0	0	0	0	0	0	0	0	0	0	0	0	0	0	0	0	0	0	0	0.293655	9	0	0	0	0	0	0	0	0	0	0	0	0	0	0
GB50288	GB50288	1.51849	93	2.21406	155	2.09945	150	1.37233	98	2.30127	135	2.18438	159	2.19023	173	1.77345	105	2.30193	146	1.47454	89	2.21755	142	1.20662	72	1.67396	86	2.64519	144	2.77619	160	1.97861	126	2.59972	168	2.05301	128	2.15227	102	1.0548	66	2.30722	142	2.51507	148	1.76843	105	2.53498	154
GB48045	GB48045	0.189124	3	0.375778	6	0.246761	4	0.23958	4	0.013429	1	0.183685	3	0.149562	3	0.117566	2	0.102487	2	0.218578	3	0.131703	2	0.094589	2	0.18106	3	0.457842	6	0.212319	3	0.090944	2	0.257313	4	0.462361	7	0.234661	3	0.270811	4	0.173202	3	0.356703	5	0.131635	2	0.307366	5
GB53667	GB53667	16.4089	906	19.4011	1220	29.6952	1902	17.8922	1094	16.6059	879	25.4172	1628	20.8908	1405	22.2243	1206	21.5624	1216	18.5447	987	19.7052	1126	19.6508	1007	17.6023	795	22.8337	1098	17.8056	896	17.0753	960	22.4092	1245	18.3741	996	27.9602	1165	24.9212	1391	27.8492	1487	35.9625	1922	40.4831	2201	20.6871	1111
Apis_mellifera_newGene_5222	--	1.32314	46	0.589904	27	1.20881	55	0	0	1.06851	38	1.17312	46	1.46011	65	1.08789	43	0.8493	35	1.66805	60	1.10515	46	1.34335	43	0.851614	28	0.798743	29	0.699953	26	1.2285	47	0.58754	25	0.87609	34	1.59277	47	0.817506	30	1.14114	42	0.749732	29	1.62727	53	0.367163	15
GB44236	GB44236	0	0	0	0	0	0	0	0	0	0	0	0	0	0	0	0	0	0	0	0	0	0	0	0	0	0	0	0	0	0	0	0	0	0	0	0	0	0	0	0	0	0	0	0	0	0	0	0
GB49994	GB49994	33.6455	7202	74.6913	7210	29.2201	7187	35.6991	7932	70.7424	5812	82.5266	8634	37.6186	9771	65.8804	5662	33.5599	7365	32.7751	6765	28.7574	6390	28.6349	5710	30.2787	5309	69.6151	5416	69.9137	5559	36.7451	7993	29.0045	6277	29.7299	6145	67.3766	4329	56.8854	4863	33.5355	6979	54.0446	5910	33.0123	6831	31.1413	6480
GB52146	GB52146	0	0	0.115118	1	0	0	0	0	0	0	0	0	0.146943	2	0	0	0.018948	1	0	0	0	0	0	0	0.449181	3	0.535105	3	0	0	0	0	0	0	0	0	0	0	0.069337	1	0.402749	3	0.175064	2	0	0	0	0
GB47600	GB47600	0.874279	128	0.412276	68	0.24366	41	0.218478	35	0.323958	46	0.103228	18	0.219146	39	0.379616	55	0.474077	71	0.196668	28	0.07026	11	0.388656	53	0.231132	28	0.203466	27	0.221103	30	0.1665	25	0.230437	35	0.156973	23	0.285865	32	0.18146	27	0.179999	26	0.567032	80	0.168946	24	0.238563	34
GB40590	GB40590	7.28944	266	8.53204	410	7.03459	258	8.24827	396	7.77698	270	9.04451	385	7.45665	368	9.05952	343	11.5588	529	8.67061	274	10.188	345	9.08067	314	10.5224	322	8.08992	262	10.0837	324	10.7266	397	8.51762	299	8.80868	292	9.89018	304	11.3241	405	12.8768	433	11.068	359	12.5687	562	11.1346	419
GB55910	GB55910	0	0	0	0	0	0	0	0	0	0	0	0	0	0	0	0	0	0	0	0	0	0	0	0	0	0	0	0	0	0	0	0	0	0	0	0	0	0	0	0	0	0	0	0	0	0	0	0
GB48650	GB48650	1.18104	111	0.938553	94	0.297159	50	0.968741	115	0.634402	99	0.730394	98	0.842625	71	1.63285	184	0.445544	81	0.937652	73	1.00666	140	0.965863	75	0.834814	118	1.27829	93	0.647673	79	0.865917	135	1.7791	149	1.31922	88	1.28595	105	0.26032	54	0.45941	64	0.764302	91	0.426943	60	0.843349	96
GB42830	GB42830	8.03336	129	3.30447	110	3.84416	131	2.74849	89	3.47708	98	4.60633	157	5.4904	197	2.4396	71	2.74749	84	5.05436	130	3.79092	117	3.42392	95	5.40528	131	5.06407	132	3.75261	101	4.12597	124	4.07864	122	3.08312	89	4.79478	107	4.05353	118	5.1602	149	4.21224	120	5.84222	167	6.18759	178
GB47898	GB47898	0	0	0	0	0	0	0	0	0	0	0	0	0	0	0	0	0	0	0	0	0	0	0	0	0	0	0	0	0	0	0	0	0	0	0	0	0	0	0	0	0	0	0	0	0	0	0	0
GB54642	GB54642	9.75995	349	13.8092	555	12.3654	508	13.4089	521	8.83377	301	13.8976	569	16.4378	713	11.1585	392	10.9526	402	12.642	436	14.5035	538	12.2136	401	10.7466	315	11.8187	371	12.8514	418	9.50516	345	12.155	439	12.6662	437	14.0437	377	12.6267	444	10.882	378	14.2841	490	11.3226	391	9.72514	338
Apis_mellifera_newGene_8145	--	0.198156	6	0	0	0.229856	8	0.239236	8	0	0	0.116586	4	0.93386	32	0	0	0.014305	1	0.038025	2	0	0	0.043809	2	0.044769	2	0.240468	6	0.031998	1	0.136275	4	0.133033	4	0.060608	2	0	0	0.057491	2	0.967463	26	0.283435	8	0.140767	4	0	0
GB45996	GB45996	0	0	0	0	0	0	0	0	0	0	0	0	0	0	0	0	0	0	0.00827	1	0.065852	1	0	0	0	0	0	0	0	0	0	0	0	0	0	0	0	0	0	0	0	0	0	0	0	0	0	0
GB55048	GB55048	0	0	0	0	0	0	0	0	0	0	0	0	0	0	0	0	0	0	0	0	0	0	0	0	0	0	0	0	0	0	0	0	0	0	0	0	0	0	0	0	0	0	0	0	0	0	0	0
GB41962	GB41962	4.20714	244	5.27451	324	3.83433	217	3.94442	202	4.93884	274	7.46374	437	6.55291	355	5.36482	258	5.07737	266	3.4709	171	6.61775	357	6.06718	306	4.66321	194	4.41473	198	3.0711	132	4.5869	239	4.73374	237	5.45074	257	6.18839	251	4.04714	197	3.9254	189	5.33367	243	4.56419	219	6.70316	311
GB51010	GB51010	0.102225	6	0.034584	3	0.117565	8	0.068895	4	0.166136	9	0.157334	10	0.31332	20	0.045405	3	0.346727	19	0.189962	10	0.142723	8	0.030005	2	0.348016	15	0.110932	6	0.261051	13	0.080432	5	0	0	0.157775	8	0.126704	5	0.032808	2	0.225735	12	0.241857	13	0.181818	10	0.117077	6
GB41460	GB41460	0.25093	26	0.628613	61	0.775836	91	1.08216	90	0.7849	75	0.593849	71	0.953376	97	0.307435	32	0.421169	45	0.520289	50	1.30567	92	0.536341	51	0.461355	39	0.924039	81	0.654211	59	0.594994	60	0.554302	57	0.415122	42	0.444759	35	0.718994	71	0.383055	40	0.480125	47	0.91394	86	0.553305	54
GB41223	GB41223	1.1344	96	2.14958	147	2.22173	194	1.96572	175	1.98982	175	3.76863	230	2.20194	231	3.03204	232	1.76006	138	2.32877	158	1.69074	140	1.93936	115	2.44373	126	3.62539	213	3.82593	203	2.61478	199	2.04679	195	2.33302	162	1.65297	114	2.76294	259	2.53576	162	3.67909	216	1.12469	81	3.22619	262
GB52486	GB52486	0.150054	4	0	0	0	0	0	0	0.224623	5	0	0	0	0	0	0	0	0	0	0	0.131433	3	0.092027	2	0.07214	2	0	0	0.25624	5	0	0	0	0	0.086287	2	0	0	0	0	0.225346	5	0	0	0	0	0.165279	4
GB43868	GB43868	20.7842	1946	19.7549	2082	18.8497	2029	20.0615	2044	17.7713	1585	20.8528	2204	21.3658	2428	21.8001	1972	22.4981	2105	18.8016	1698	22.3374	2172	22.8104	1990	20.8682	1601	26.0773	2142	23.2383	1979	23.0985	2198	20.1293	1906	22.7009	2053	22.2809	1565	25.5595	2350	27.4277	2497	24.8705	2233	21.2667	1926	23.0329	2097
GB46143	GB46143	9.7218	647	9.28118	706	9.31564	762	8.44063	630	7.77959	508	12.3311	928	12.217	993	12.0806	802	8.67605	594	7.3297	487	11.5303	808	11.6267	740	9.87992	545	11.0226	658	12.7681	790	8.72433	590	9.27042	648	8.24478	526	10.1082	520	8.72962	613	12.0351	796	12.0465	784	11.8914	734	9.28062	608
GB42103	GB42103	0	0	0	0	0	0	0	0	0	0	0	0	0	0	0	0	0	0	0	0	0	0	0	0	0	0	0	0	0	0	0	0	0	0	0	0	0	0	0	0	0	0	0	0	0	0	0	0
GB48264	GB48264	4.45877	358	4.7685	430	3.81203	351	3.47748	304	2.96525	227	3.1372	288	4.63054	451	3.53311	279	5.50863	453	4.37138	338	4.02485	335	4.42537	331	4.21389	277	4.1597	293	4.1087	300	3.48106	284	3.95057	320	4.05593	314	4.99063	300	4.90036	387	4.70251	367	4.69723	361	4.722	366	3.75595	293
GB55466	GB55466	45.6048	3659	55.2712	5166	59.337	5637	47.5408	4283	57.8273	4524	74.0975	6820	72.2218	7050	58.5952	4720	66.5954	5504	78.4181	6031	53.0754	4586	72.0643	5380	46.4912	3076	48.5158	3510	59.792	4365	56.7162	4654	62.228	5045	53.6652	4256	49.2899	3008	53.2371	4248	65.496	5153	59.8306	4638	68.9339	5347	51.9407	4177
GB47811	GB47811	10.8677	789	6.48396	527	14.0269	1163	10.7052	842	10.6227	734	15.226	1257	21.4917	1875	8.14885	577	9.96982	738	16.1022	1114	13.9353	1044	14.9584	1000	13.4709	799	15.0962	950	10.2165	674	11.7714	864	11.3176	825	10.0407	702	11.1786	608	12.2679	873	16.8186	1177	9.06276	624	17.1527	1184	13.8295	960
GB42362	GB42362	0.072459	1	0.156767	2	0.08614	1	0	0	0	0	0	0	0	0	0	0	0.084268	1	0	0	0.418104	3	0	0	0.177988	1	0	0	0.109898	1	0	0	0	0	0.148936	1	0	0	0	0	0.088759	1	0	0	0.216042	2	0.115054	1
GB55476	GB55476	11.1927	855	10.9759	1010	11.2315	1075	7.14876	844	9.55831	735	11.2161	993	13.9105	1335	11.8034	929	14.0326	1085	10.8575	839	12.4925	1181	14.2291	1079	12.4052	845	14.4919	1004	14.0059	972	10.9528	1003	11.2803	882	12.3754	920	12.6811	1041	15.341	1100	13.9074	1091	11.5578	956	14.0009	1129	11.6404	890
GB40332	GB40332	1.12194	36	1.54574	55	0	0	0	0	0	0	1.5031	54	2.05913	79	0	0	0	0	0	0	0	0	0	0	0	0	0	0	0	0	0	0	0	0	0	0	0	0	0	0	0	0	0	0	0	0	0	0
GB47860	GB47860	0	0	0	0	0	0	0	0	0	0	0	0	0	0	0	0	0	0	0	0	0	0	0	0	0	0	0	0	0	0	0	0	0	0	0	0	0	0	0	0	0	0	0	0	0	0	0	0
GB40723	GB40723	19.2177	1106	17.7177	1054	15.1324	1232	19.4746	1127	16.9061	1032	17.6008	1382	16.8679	1177	16.6506	879	17.4653	1001	16.126	887	15.2999	895	15.1184	1018	13.9992	842	15.7478	788	16.6354	831	15.8945	862	8.55942	675	15.5427	983	14.8343	601	12.5	808	15.3402	895	12.2391	690	19.8823	1576	14.0412	973
GB41679	GB41679	0.002472	1	0.091847	3	0	0	0.141476	4	0.132547	3	0.002455	1	0.097996	3	0	0	0.001501	1	0.13913	3	0	0	0.176349	4	0	0	0	0	0.176913	4	0	0	0.001309	1	0.115634	3	0.001994	1	0.002495	1	0.159404	4	0	0	0.000845	1	0.138032	3
GB44011	GB44011	4.31095	728	5.92293	1113	5.36337	977	4.9291	898	5.97769	980	6.50102	1324	5.97027	1166	4.24875	667	4.66555	808	5.85678	921	4.58842	789	5.40957	891	6.02583	832	4.32094	704	4.73189	725	5.48108	974	4.92367	774	5.18175	832	5.64988	685	4.18413	641	5.83881	901	6.82723	1173	4.80754	831	5.84613	1024
GB50644	GB50644	0	0	0	0	0	0	0.134657	3	0	0	0	0	0	0	0	0	0.559308	8	0.371646	5	0.070556	2	0	0	0	0	0	0	0.361717	5	0.139334	2	0	0	0	0	0.323855	4	0.074439	2	0.075336	2	0	0	0	0	0.605262	9
GB43558	GB43558	86.5182	1256	9.14713	150	8.04629	135	6.45881	102	3.36425	47	16.8387	280	5.73114	101	5.21045	75	9.00156	134	4.89956	69	4.59774	70	13.55	184	4.83258	58	3.89749	50	13.6341	180	10.7854	160	3.62378	54	4.19794	59	16.0683	175	10.1064	145	3.58254	51	2.81429	40	8.57672	121	3.54523	51
GB47749	GB47749	5.78726	794	4.08052	631	3.63289	584	5.6659	767	5.30064	753	7.08071	1135	4.03556	752	4.73932	675	3.06578	448	2.90399	423	5.33223	707	3.77594	518	5.57167	541	4.75391	535	2.60191	335	2.86574	382	5.54107	665	2.75397	350	5.02837	523	5.71446	696	4.76701	533	3.5205	471	4.22356	558	5.47471	673
Apis_mellifera_newGene_5362	--	0	0	0	0	0.183781	7	0	0	0	0	0	0	0	0	0	0	0	0	0	0	0	0	0	0	0	0	0	0	0	0	0	0	0	0	0	0	0	0	0.749023	24	0	0	0	0	0	0	0	0
GB52649	GB52649	0.279449	4	2.35103	29	3.59271	46	0.493565	6	0.404144	5	0.393602	5	0.293464	4	0.267038	3	0.385568	5	4.1875	45	0.485512	6	0.449281	5	3.4752	32	0.343084	4	2.39833	24	0.417346	5	4.88014	54	0.56478	6	3.05717	26	0.415028	5	0.283992	4	0.293158	4	0	0	0.280241	3
GB46255	GB46255	20.3094	2672	20.0591	2755	18.6121	2627	20.5193	2743	20.7981	2542	19.4287	2975	17.2815	2692	17.4452	2187	21.5123	2841	21.2757	2400	22.8891	2986	22.7342	2721	24.2154	2488	22.4066	2471	23.6279	2909	20.1825	2562	21.3858	2764	19.6602	2544	21.9875	2207	21.6977	2659	24.4313	3055	22.4533	2829	20.3673	2530	21.7738	2808
GB48554	GB48554	0.139833	3	0.735294	12	0.79741	14	0	0	1.18764	17	0.345642	6	0.785031	14	0.508446	8	0.208431	4	0.188952	3	0.92403	14	0	0	0.416362	5	0	0	0	0	1.06813	16	0.098193	2	0.351384	5	0.741331	9	0.353382	6	0	0	0	0	0.749985	11	0	0
GB50307	GB50307	0	0	0	0	0	0	0	0	0	0	0	0	0	0	0	0	0	0	0	0	0	0	0	0	0	0	0	0	0	0	0	0	0	0	0	0	0	0	0	0	0	0	0	0	0	0	0	0
GB45410	GB45410	0.033073	4	0.225591	12	0.107615	1	0.09955	10	0.111078	12	0.163007	13	0.368774	32	0.194406	11	0.000223	1	0.21803	17	0.2934	18	0.414496	22	0.471658	30	0.354257	13	0.280957	26	0.959378	72	0.432563	37	0.167103	1	0.384986	16	0.069659	8	0.183762	16	0.362321	29	0.11657	2	0.127665	10
GB50000	GB50000	27.9087	3863	23.1133	3600	22.6146	3597	22.8853	3446	23.6415	3117	24.0187	3809	30.11	5057	27.6835	3660	17.1694	2437	20.4134	2725	17.9817	2423	21.3346	2641	18.9836	2152	14.3707	1745	12.4937	1572	20.0767	2732	20.1149	2815	28.5982	3822	12.9045	1340	18.011	2453	17.2698	2324	13.1743	1749	15.2823	2045	22.811	3069
GB44606	GB44606	25.5268	2808	27.066	3259	27.8955	3295	26.6073	3088	25.623	2582	24.5586	2995	19.284	2729	25.1137	2551	26.6301	2880	21.8987	2275	31.3343	3380	32.2078	3180	31.2781	2657	27.1058	2639	26.5015	2428	31.1201	3330	31.3711	3344	28.0472	2845	32.7426	2528	26.8916	2704	30.7727	3151	29.7987	3059	22.778	2266	23.8939	2400
GB48504	GB48504	0	0	0	0	0	0	0	0	0	0	0	0	0	0	0	0	0	0	0	0	0	0	0	0	0	0	0	0	0	0	0	0	0	0	0	0	0	0	0	0	0	0	0	0	0	0	0	0
GB45048	GB45048	0	0	0	0	0	0	0	0	0	0	0	0	0	0	0	0	0	0	0	0	0	0	0	0	0	0	0	0	0	0	0	0	0	0	0	0	0	0	0	0	0	0	0	0	0	0	0	0
GB50721	GB50721	0.188346	3	0	0	0	0	0	0	0	0	0	0	0	0	0	0	0	0	0	0	0	0	0	0	0	0	0	0	0	0	0	0	0	0	0	0	0	0	0	0	0	0	0	0	0	0	0	0
Apis_mellifera_newGene_2535	--	0.263454	34	0.21807	32	0.247029	37	0.142563	20	0.220841	28	0.400307	60	0.314439	50	0.529484	68	0.240312	32	0.127798	16	0.246313	33	0.283321	35	0.880413	93	0.370662	42	0.512775	61	0.439914	58	0.259843	34	0.32748	41	0.124942	13	0.230652	30	0.49577	63	0.332458	42	0.138327	18	0.200959	26
GB42091	GB42091	0	0	0	0	0	0	0	0	0	0	0	0	0	0	0	0	0	0	0	0	0	0	0	0	0	0	0	0	0	0	0	0	0	0	0	0	0	0	0	0	0	0	0	0	0	0	0	0
GB41615	GB41615	1.2024	102	1.31236	170	1.96862	261	1.52859	184	1.58439	174	2.47467	248	1.99969	267	1.42122	140	1.63584	152	2.57137	240	2.14842	208	2.69129	230	0.469405	45	0.893324	62	1.53574	91	1.87365	203	2.35798	250	1.53123	159	2.16374	186	1.697	178	2.42378	169	4.04827	393	3.46731	282	2.021	206
Apis_mellifera_newGene_7493	--	0	0	0.012804	2	0.141436	22	0.010153	2	0	0	0.002795	1	0.041033	7	0	0	0.007557	2	0.024279	4	0.279245	38	0	0	0	0	0.070953	9	0	0	0	0	0	0	0	0	0	0	0.217054	28	0.019707	3	0.239503	30	0.1036	14	0.08683	11
GB45955	GB45955	81.0035	8138	54.5938	6172	63.9957	7389	61.8647	6762	58.2995	5579	79.0166	9097	43.8908	5352	52.9356	5227	50.501	5203	49.5506	4801	63.8264	6657	46.6568	4367	60.8562	5009	66.7756	5884	67.1383	6133	52.0173	5312	55.3748	5625	55.3751	5373	59.2932	4469	56.3498	5571	72.9837	7129	45.2365	4358	49.1915	4778	48.8009	4767
Apis_mellifera_newGene_7061	--	0.101919	5	0.226298	11	0.13187	6	0.167631	8	0	0	0.106499	5	0.083699	4	0.126775	5	0.14959	7	0	0	0.265307	11	0.162451	6	0	0	0.256503	9	0.092763	4	0.219858	9	0.216943	9	0.258026	10	0	0	0.103926	5	0.900679	35	0.195769	8	0	0	0.210203	9
GB43422	GB43422	12.0822	1787	12.039	1989	10.7529	1811	8.82378	1421	9.31929	1313	11.5377	1958	9.3396	1678	8.11871	1179	10.8431	1649	7.03159	991	6.74756	1022	10.6865	1474	10.7318	1300	8.47655	1098	9.6959	1304	11.1085	1671	5.70973	844	10.9396	1563	9.60091	1065	9.13791	1334	9.92967	1424	6.66718	933	5.50406	775	10.9947	1581
GB47908	GB47908	0	0	0	0	0	0	0	0	0	0	0	0	0	0	0	0	0	0	0	0	0	0	0	0	0	0	0	0	0	0	0	0	0	0	0.212375	2	0	0	0	0	0	0	0	0	0	0	0	0
Apis_mellifera_newGene_7987	--	1.5575	96	1.39315	115	0.566111	53	1.40165	118	2.45854	175	4.14302	379	1.71551	158	1.39453	87	1.93347	92	1.44662	95	2.08547	160	1.79581	97	4.51763	302	2.17357	155	1.31283	82	1.63303	104	1.68303	111	2.02677	113	0.613639	38	0.836463	53	2.44133	171	2.33984	164	2.91943	208	2.32014	161
GB49714	GB49714	41.4279	2106	34.5668	2089	36.4413	2413	33.749	1980	33.648	1852	36.1881	2202	37.6546	2553	37.822	2066	36.8778	2063	35.3204	1884	33.8944	2033	33.4513	1775	30.72	1544	31.6076	1655	33.2618	1696	33.7018	1940	35.8511	1952	37.3052	1968	42.6339	1778	43.6688	2410	34.6826	1971	36.8417	1939	33.3648	1999	36.1943	1924
GB44279	GB44279	1.87896	434	2.01702	478	1.25184	442	2.66644	665	2.11394	475	1.88489	506	2.64931	718	2.50565	604	2.58161	601	2.94215	650	2.07283	548	3.68668	767	2.7744	462	2.9762	598	2.58878	575	2.26571	485	2.78969	682	2.66889	496	3.05842	578	2.86682	589	1.86514	456	1.80078	521	1.73279	516	2.6243	668
GB41718	GB41718	5.99968	625	5.98518	711	6.62751	804	6.90457	794	5.26303	534	6.92784	836	7.93521	994	6.82666	710	7.58001	800	7.26013	732	7.96622	855	8.21671	810	7.50529	651	6.88419	644	7.69618	720	7.36719	774	6.56455	684	7.73548	800	8.40064	667	8.60258	890	8.13546	846	7.3853	744	6.02384	597	8.131	815
GB46825	GB46825	0.026344	1	0.010864	1	0.015967	1	0.048571	1	0.074072	1	0.051189	1	0.0458	1	0.015837	1	0.018904	1	0.045175	1	0.052908	1	0.052767	1	0.01914	1	0.034255	1	0.07781	1	0.005763	1	0.066315	1	0.011898	1	0.015018	1	0.011666	1	0.061237	1	0.032799	1	0.062905	1	0.013575	1
GB47153	GB47153	46.6519	1488	42.4141	1512	48.6985	1634	36.3388	1278	46.4895	1263	54.8329	1806	49.2768	1866	58.6871	1608	48.1515	1618	49.1776	1397	45.9148	1551	50.8891	1457	42.0494	1011	47.7437	1192	51.2025	1386	45.2115	1346	47.394	1506	38.1175	1099	47.9301	1137	54.0016	1580	59.8067	1740	69.4512	1888	49.8892	1620	50.5584	1507
GB52285	GB52285	1.80604	187	1.65781	253	1.58042	246	2.4413	218	1.34639	171	2.41173	215	1.67365	275	1.03673	138	1.85769	218	3.04452	220	1.39558	196	1.15616	147	2.14848	170	2.06247	195	1.74021	215	1.43332	197	2.93417	249	1.84928	237	2.19487	140	2.33225	228	3.42671	316	2.07167	188	1.84299	241	3.08851	274
GB40106	GB40106	5.93152	395	5.09637	399	4.34133	354	4.6567	367	3.48891	243	5.20038	403	6.86461	544	5.65215	371	6.64401	462	4.96361	336	5.49173	385	5.15331	343	8.9466	496	8.25501	486	6.36699	398	4.83363	360	5.8972	390	5.36779	386	6.47069	323	5.91932	431	7.08566	468	6.22866	430	5.26818	359	5.10558	446
GB45082	GB45082	17.3803	1252	14.9472	1204	15.3518	1262	16.3075	1400	13.8991	938	15.9157	1320	15.9925	1409	13.0506	933	15.5326	1145	15.4679	1059	16.9821	1250	15.7128	1054	13.4316	782	15.5099	978	15.7286	1012	14.7413	1083	15.4912	1123	13.0677	894	16.6743	899	16.2696	1138	16.5175	1140	15.2344	1043	9.65166	681	14.9669	1056
Apis_mellifera_newGene_2697	--	0	0	0	0	0	0	0	0	0	0	0	0	0	0	0.133749	10	0	0	0	0	0	0	0	0	0	0	0	0	0	0	0	0	0	0	0	0	0	0	0	0	0	0	0	0	0	0	0	0
GB48122	GB48122	10.9945	977	11.5202	1153	12.5517	1286	12.1768	1180	11.7066	994	11.4275	1163	13.1634	1417	11.6436	1020	13.1246	1197	15.0669	1292	14.3673	1329	14.3852	1195	13.6578	996	14.0053	1094	13.8106	1115	13.4926	1218	13.9854	1253	13.1973	1128	17.5592	1173	16.566	1451	17.0962	1473	14.8341	1261	12.9972	1115	13.6024	1172
GB52826	GB52826	13.066	2239	10.7973	2064	13.7129	2681	11.8686	2207	12.0725	1946	13.0376	2549	14.5657	3012	12.5401	2110	14.2177	2490	13.5401	2218	14.7285	2594	14.8369	2356	14.0908	2009	14.601	2174	13.3671	2077	12.502	2173	12.4312	2150	12.4306	2056	12.5635	1612	13.0216	2186	15.2815	2512	17.5263	2867	13.5317	2278	13.3975	2237
GB42216	GB42216	13.7356	1727	15.1882	2149	16.6494	2406	15.5704	2130	14.8692	1781	14.1345	2036	18.1185	2764	16.2856	2012	19.6777	2537	16.5965	2012	20.054	2617	17.698	2073	16.735	1724	16.2184	1788	16.6445	1903	16.2871	2081	18.1761	2311	15.6953	1906	22.9517	2165	20.2055	2500	20.7657	2538	20.8337	2512	17.7021	2152	18.3316	2241
GB41778	GB41778	36.717	1759	31.261	1727	33.6836	1872	32.1023	1715	32.5733	1488	39.5919	2164	44.0107	2546	29.9421	1432	41.1354	2062	41.4869	1916	42.6601	2167	38.5655	1753	44.6046	1742	33.7429	1414	50.4696	2187	44.9481	2179	41.5063	2028	39.2938	1835	44.8009	1615	34.7657	1680	49.1654	2283	55.6825	2546	61.8138	2855	46.2036	2146
GB55972	GB55972	0	0	0	0	0	0	0	0	0	0	0	0	0	0	0	0	0	0	0	0	0	0	0	0	0	0	0	0	0	0	0	0	0	0	0.028378	2	0	0	0	0	0	0	0	0	0	0	0	0
GB51180	GB51180	0	0	0	0	0	0	0	0	0	0	0	0	0	0	0	0	0	0	0	0	0	0	0	0	0	0	0	0	0	0	0	0	0	0	0	0	0	0	0	0	0	0	0	0	0	0	0	0
GB51303	GB51303	8.45444	602	10.9367	865	8.58882	696	9.147	704	6.5552	441	7.85609	631	5.26374	455	4.67342	325	5.64294	409	9.28229	625	8.37089	609	7.99575	520	6.2435	364	5.88653	363	6.38345	418	8.25839	599	6.29842	444	8.68566	593	5.09826	272	5.56722	387	7.16526	497	5.95234	403	5.27639	364	5.20577	361
GB44033	GB44033	301.731	6104	350.705	7977	317.555	7019	314.104	6746	275.742	5312	358.158	8298	297.504	7298	269.987	5359	305.699	6340	332.48	6484	310.889	6059	294.29	5548	332.657	5100	278.725	4564	295.795	5440	319.605	6569	303.874	6211	318.166	6212	289.644	4394	263.117	5211	309.628	6087	342.015	6630	357.316	6984	386.33	7594
GB47735	GB47735	0.910531	33	2.18624	87	1.35313	62	2.88335	125	0.439555	15	4.0625	188	0.570611	26	0.604628	21	2.17192	89	2.00153	77	2.95153	124	0.712876	24	1.95742	65	1.57131	56	2.22819	80	1.80014	73	2.67956	110	0.546118	19	1.24207	33	1.0816	38	1.16532	45	0.773619	27	1.10781	38	1.36234	47
GB53230	GB53230	6.77475	534	4.60454	394	4.92006	437	6.64504	537	4.26627	328	8.1749	709	7.5614	717	7.89659	585	10.7495	829	5.56776	416	4.79382	430	7.68861	639	5.98264	389	3.72929	268	8.0196	561	7.77132	603	5.80397	546	5.48255	466	8.35638	478	4.66692	376	7.55172	574	10.8497	815	7.57609	599	7.11636	557
GB48769	GB48769	0.35688	35	1.40426	108	0.784297	86	0.378454	40	0.626076	44	0.710464	78	0.404917	47	0.464328	44	0.301545	28	0.628897	58	0.443962	44	0.225985	21	0.276944	22	0.592055	50	0.286111	25	0.615399	60	0.193039	19	0.155253	15	0.413252	30	0.321199	31	0.138406	13	0.521596	48	0.218278	21	0.565236	30
GB55957	GB55957	0	0	0	0	0	0	0	0	0	0	0	0	0	0	0	0	0	0	0	0	0	0	0	0	0	0	0	0	0	0	0	0	0	0	0	0	0	0	0	0	0	0	0	0	0	0	0	0
Apis_mellifera_newGene_3167	--	0.230728	7	0.291544	10	0.388371	14	0.186146	7	0.18924	6	0.646486	23	0.048442	2	0.069325	3	0.149064	5	0.128617	4	0.142103	5	0.07936	3	0.005076	1	0.209189	6	0.319918	9	0.276402	9	0.228381	7	0.107988	4	0.43466	10	0.080774	3	0.137229	5	0.289992	9	0	0	0.100546	3
GB54401	GB54401	2.8646	341	1.95056	232	2.09896	228	3.00888	401	3.29981	417	2.20813	287	9.23426	1389	14.3477	1939	9.27118	1185	2.46703	240	6.27217	804	4.19665	393	3.61527	338	5.61851	587	10.278	979	2.93665	344	1.82076	225	1.80098	201	3.52348	341	7.75174	933	4.35668	504	5.27332	583	2.84091	270	1.99696	204
GB55097	GB55097	0.411242	4	0.394207	4	0.273619	3	0.417438	4	1.24062	10	0.338712	4	0.265762	3	0.12986	2	0.188067	2	0.259772	3	0.302089	3	1.75671	14	1.57884	11	0.981441	8	0.559405	5	0.465237	4	0.245713	3	0.399741	4	2.8424	18	1.50703	13	0.903932	8	0.00648	1	1.34606	11	0.39109	4
GB52319	GB52319	0	0	0	0	0	0	0	0	0	0	0	0	0	0	0	0	0	0	0	0	0	0	0	0	0	0	0	0	0	0	0	0	0	0	0	0	0	0	0	0	0	0	0	0	0	0	0	0
GB46348	GB46348	0.025851	1	0.0462	2	0.008579	1	0.011517	1	0	0	0.011631	1	0	0	0	0	0	0	0	0	0.02638	2	0	0	0	0	0	0	0	0	0.014622	1	0.024196	1	0.020796	1	0	0	0.007731	1	0.097527	4	0.021135	1	0	0	0	0
GB41342	GB41342	1.51641	129	1.44534	139	1.55998	156	1.40524	130	0.594279	56	1.30317	146	1.32786	138	0.988793	92	1.40716	128	1.55782	129	1.5752	140	1.18926	109	1.76213	123	1.01704	77	1.98045	153	1.29186	113	1.07422	107	1.32902	110	1.59757	103	1.96365	167	1.8056	151	1.30045	122	1.60277	152	1.25293	106
GB53496	GB53496	3.75489	30	4.75231	42	6.34567	57	5.77336	49	5.26163	39	9.62425	86	13.7409	130	9.38751	72	8.2072	66	15.7841	118	5.73126	47	5.15499	38	5.00688	32	5.6484	39	9.77016	69	4.64529	37	6.65145	53	4.57	35	1.42294	9	4.02034	31	2.4169	19	6.35475	48	12.1466	91	13.4905	102
GB49989	GB49989	0.063498	1	0.062124	1	0.050239	1	8e-06	1	0.053251	1	0.048563	1	41.2856	410	21.4894	173	3.4e-05	1	1e-06	1	0.058487	1	0.057593	1	0.054275	1	0.061495	1	0.054226	1	0.055357	1	0.054232	1	2.6e-05	1	0.073191	1	0.054731	1	0.044536	1	0.049433	1	5e-06	1	0.050792	1
Apis_mellifera_newGene_3313	--	0.540759	16	0.21952	7	0.186895	6	3.18193	97	0.075695	3	0	0	0.085551	3	0.282903	8	0	0	0.148778	5	0.069454	3	0	0	0	0	0	0	6.02139	153	0.368949	11	3.47069	98	0	0	0	0	0	0	0	0	0	0	0	0	0.091958	3
GB47695	GB47695	3.55798	916	7.05984	2044	4.36659	1291	5.64159	1580	7.09571	1739	2.61375	771	7.90412	2468	1.00652	210	1.64021	433	1.25267	275	0.464322	96	3.89921	936	6.53748	1378	0.195511	45	4.01941	940	1.40847	325	7.00964	1823	14.3467	3564	2.03439	393	1.59021	404	6.15743	1540	1.08892	269	9.15136	2276	5.52132	1381
GB50356	GB50356	491.262	11826	514.005	13922	420.393	11629	408.006	10685	395.472	9068	549.579	15158	445.172	13005	383.036	9061	432.294	10670	452.487	10504	389.827	9742	379.452	8510	410.688	8098	342.397	7252	430.073	9413	450.454	11020	443.392	10856	439.872	10225	384.261	6963	295.732	7045	417.621	9805	410.687	9479	432.534	10066	487.501	11408
GB51484	GB51484	13.0173	649	6.69883	428	5.18977	339	5.63978	349	5.56953	301	7.20081	469	6.62162	456	5.92883	331	7.93601	459	11.4018	426	5.925	349	9.88137	477	6.06774	282	7.68353	383	7.26965	375	5.53185	319	10.2122	586	6.4855	356	7.04238	300	7.77945	435	24.5186	703	8.14042	443	11.9064	653	9.30258	513
GB51511	GB51511	35.258	6977	33.877	7999	28.2272	6621	35.2128	7839	36.8641	7041	36.9663	8690	31.8577	7833	30.597	6111	33.9006	7150	33.6093	6594	38.4187	8291	38.263	7197	30.4225	4986	27.0468	4786	26.3689	4865	38.6959	7991	35.3547	7082	29.9585	5811	36.4187	5616	40.8191	8342	32.7605	6464	38.4527	7485	38.8222	7478	36.3862	7326
GB47746	GB47746	9.86713	1337	8.8807	1384	9.8249	1571	8.35157	1266	8.38114	1126	10.3817	1607	11.7535	1929	10.3964	1415	9.80594	1426	10.8847	1476	11.3322	1661	10.3151	1349	11.2587	1285	12.5031	1552	11.1137	1406	10.2903	1441	9.4399	1331	9.90289	1351	13.4048	1390	13.537	1831	11.9646	1628	13.2798	1676	11.7317	1591	12.1994	1603
GB51826	GB51826	0.263123	2	0.243156	2	0.164035	1	0.143195	1	0.531865	3	0.600934	4	1.06787	7	1.14691	6	0.099578	1	0.287767	2	0.138711	1	0.20796	1	0.85979	4	0.398558	2	0.44634	3	0.551283	3	0.64477	4	0.383114	2	1.38215	6	0.428389	3	0.126565	1	0.151542	1	0	0	1.05571	6
GB44264	GB44264	2.06252	10	1.48391	8	2.06753	11	1.58947	8	1.81413	8	3.93013	21	1.98232	11	2.12018	10	2.47173	12	2.85934	13	2.21734	11	3.25676	14	4.17263	16	1.24619	5	5.39894	22	1.8339	9	2.62273	12	1.71231	8	1.68527	6	2.46349	11	2.33763	11	4.18479	18	0.949659	5	1.31139	6
GB52972	GB52972	0	0	0	0	0	0	0	0	0	0	0	0	0	0	0	0	0	0	0	0	0	0	0	0	0	0	0	0	0	0	0	0	0	0	0	0	0	0	0	0	0	0	0	0	0	0	0	0
GB45877	GB45877	9.45332	576	9.26164	631	6.64385	466	7.23189	473	7.7693	421	8.7779	656	8.7095	644	9.98043	623	10.4692	680	8.2743	481	9.4439	595	11.2105	632	7.35752	369	11.4745	608	9.52937	519	9.36236	600	9.23825	564	8.20395	479	10.4026	478	11.1408	664	13.0501	766	12.1055	703	11.1338	658	11.7208	691
GB47197	GB47197	0	0	0	0	0.275692	4	0	0	0	0	0	0	0	0	0	0	0	0	0.786105	9	0	0	0.599422	7	0	0	0.125228	2	0	0	0.421218	5	0.531458	7	0.699825	8	0.180265	2	0.109623	2	0	0	0	0	0	0	0.447914	6
GB42053	GB42053	3759.87	79840	1146.37	27391	3593.65	87694	2600.59	60076	2109.86	42675	7233.52	176002	216.174	5571	170.68	3562	248.777	5417	1647.54	33740	175.519	3870	425.277	8414	338.339	5886	275.463	5130	255.981	4943	254.221	5487	263.344	5654	285.496	5855	181.802	2896	163.467	3416	184.142	3802	54.9801	1120	160.605	3298	82.4412	1702
GB52537	GB52537	49.9495	12826	51.5208	14775	58.1174	17111	58.8651	16383	74.7774	18158	46.3404	13594	30.9535	9935	47.1259	11651	49.2208	12626	61.8921	15202	64.4606	16481	63.9246	15061	30.7066	6189	32.1466	6951	36.1411	8181	59.3484	15268	48.093	12145	53.0257	12900	43.1187	8010	47.1797	11618	42.6762	10473	47.3554	11438	54.7395	13651	55.2312	13727
GB53402	GB53402	21.6894	1697	15.0888	1288	14.7713	1355	15.5216	1348	16.4808	1242	21.4206	1959	20.3478	1971	20.1872	1583	17.4613	1429	15.718	1210	16.5031	1367	20.8632	1551	23.4008	1530	17.5402	1196	20.185	1465	17.7081	1328	18.71	1419	15.6054	1165	16.2549	971	13.4026	1053	23.091	1791	22.3803	1695	23.6702	1521	20.864	1592
GB50302	GB50302	4.17025	902	6.58703	1603	6.91536	1698	5.41404	1274	4.77854	985	4.08418	1012	6.60733	1734	4.35116	925	7.76102	1721	6.65589	1388	5.88798	1321	7.07011	1425	6.51408	1154	8.10504	1537	5.22379	1025	7.74866	1704	4.66516	1019	4.35422	910	6.26511	1017	5.85202	1245	5.81661	1223	4.98397	1033	5.01872	1050	6.71165	1408
GB49556	GB49556	4.16774	502	4.48157	607	5.3664	715	4.86003	681	4.91084	525	5.05611	657	5.98244	914	4.99993	586	5.2558	628	5.87114	608	4.80101	612	5.33388	552	6.20699	577	4.60109	485	5.40786	589	6.6588	854	4.87116	607	6.0179	680	6.21245	537	5.11416	625	5.86547	732	5.75506	640	6.51478	778	7.2184	833
GB55171	GB55171	0	0	0.148213	10	0.263495	19	0.154806	11	0.035361	3	0.073488	6	0	0	0.203359	12	0.065586	5	0.19875	12	0.032121	2	0.144106	9	0.126552	7	0.276851	15	0	0	0.13135	8	0.033313	3	0.1394	9	0	0	0.138268	6	1.09227	26	0	0	0.087099	6	0.140183	9
Apis_mellifera_newGene_6265	--	0.541968	69	0.818032	112	0.991727	120	0.849739	95	1.07112	108	0.950861	104	0.892365	127	1.51311	107	0.535622	80	2.08247	182	1.45125	143	1.13973	80	0.795573	75	0.906965	93	0.64735	88	1.30652	199	1.02012	171	0.608533	69	1.04772	59	0.748496	55	0.955105	71	1.04648	129	1.00577	121	0.674493	66
GB41844	GB41844	7.09415	659	5.70467	594	6.13315	646	6.11347	613	4.98124	480	5.94438	625	5.90948	664	5.45673	492	5.29302	501	7.54342	681	6.35907	613	6.20145	538	5.07518	391	6.47731	535	4.42207	376	4.89352	461	6.87453	645	4.79885	431	8.06852	551	8.43695	768	5.70728	515	4.50559	409	5.92303	541	4.86382	442
GB52421	GB52421	9.84992	1552	7.92326	1405	8.43048	1527	7.83291	1343	6.70367	1006	7.20064	1300	9.23292	1765	7.87246	1219	8.36177	1351	7.4526	1133	8.09929	1325	8.52313	1251	7.11192	918	6.4307	889	8.25819	1183	8.02453	1285	7.50223	1195	8.24012	658	8.31076	982	7.50666	1164	9.19418	1409	7.86517	1188	9.07997	1383	8.18108	1253
GB42600	GB42600	9.19627	357	10.0358	484	10.0262	437	8.89453	379	7.31846	287	7.60177	360	11.7584	639	10.4361	459	9.33474	424	8.45868	357	8.43964	386	9.56291	373	12.7081	420	9.23198	332	7.82841	302	10.0949	452	10.2616	467	11.4105	487	11.6461	334	9.886	410	10.9731	419	11.0507	437	15.6124	635	11.919	495
GB56030	GB56030	0	0	0	0	0	0	0	0	0	0	0	0	0	0	0	0	0	0	0	0	0	0	0	0	0	0	0	0	0	0	0	0	0	0	0	0	0	0	0	0	0	0	0	0	0	0	0	0
GB50230	GB50230	70.4587	2596	28.1038	1165	52.7089	2232	59.9912	2404	60.6306	2128	69.5675	2937	67.3106	3009	60.3743	2186	56.2683	2126	61.0735	2170	54.6509	2090	58.2894	2001	69.9307	2110	58.3097	1884	70.4068	2358	55.5909	2082	60.0711	2238	53.5233	1904	46.9982	1299	55.8647	2025	68.9287	2469	62.5578	2210	68.2972	2433	64.3384	2304
Apis_mellifera_newGene_2537	--	2.36491	453	5.94625	1178	7.44141	1673	5.13251	1111	1.4493	281	8.46458	1897	2.86053	650	2.46855	476	6.61865	1329	5.85186	1105	7.73642	1571	6.3636	1160	9.68724	1578	7.17296	1231	8.33715	1483	6.94264	1445	6.60801	1308	4.21034	806	4.92788	750	4.11374	810	7.80506	1486	9.20168	1320	8.469	814	5.24736	1011
GB47757	GB47757	0	0	0	0	0	0	0	0	0	0	0	0	0	0	0	0	0	0	0	0	0	0	0	0	0	0	0	0	0	0	0	0	0	0	0	0	0	0	0	0	0	0	0	0	0	0	0	0
GB43608	GB43608	0.066774	1	0	0	0.123784	2	0	0	0	0	0	0	0	0	0	0	0	0	0.169346	2	0	0	0.54969	5	0	0	0	0	0	0	0	0	0	0	0.199327	2	0	0	0	0	0.807925	8	0	0	0	0	0	0
GB51036	GB51036	26.2203	6533	21.3392	6525	26.4388	7533	25.1324	7069	23.1185	5451	25.3762	7117	25.7043	7459	26.5924	6261	26.9393	6891	24.6657	6033	26.198	6511	27.6427	6162	23.4233	4591	26.3235	5534	28.5011	6389	21.891	5315	23.0015	6088	24.7192	5703	30.7749	5524	30.9213	7262	30.0319	6961	31.0665	7323	25.7445	5937	29.0198	6927
GB53735	GB53735	0	0	0.003336	1	0	0	0	0	0	0	0	0	0	0	0	0	0	0	0	0	0	0	0	0	0	0	0	0	0	0	0	0	0	0	0	0	0	0	0	0	0	0	0	0	0	0	0	0
GB41589	GB41589	41.1982	1410	36.5822	1425	32.3168	1127	33.7451	1291	34.6058	1107	35.1326	1392	27.6109	1156	31.7873	1067	26.3004	1034	32.7862	1061	32.5227	1032	29.089	946	34.9379	944	25.1823	813	32.5664	1039	33.0649	1163	31.6116	1102	48.1799	1546	31.6393	873	55.2393	1587	45.3809	1284	44.1158	1404	46.7311	1738	41.6671	1423
GB55141	GB55141	0.168027	1	0.163593	1	0.150401	1	0.222909	2	0.22273	2	0.196529	2	0.171584	2	0.269303	2	0.231548	2	0.267823	2	0.270258	2	0.23841	2	0.269327	2	0.225463	2	0.204742	1	0.190009	2	0.175649	1	0.215066	2	0.211313	1	0.273765	2	0.314076	2	0.163961	1	0	0	0.235847	2
GB50756	GB50756	5.41387	1082	6.50551	1200	4.45625	693	4.82004	887	6.52602	1085	5.18456	691	7.13925	1697	6.06475	1115	4.79762	786	8.41602	1211	6.81855	1416	6.0421	1162	6.99494	1223	6.65944	1060	7.81238	1220	6.43011	1075	6.40941	1090	6.4226	994	6.74431	1108	6.7041	1394	7.02056	1430	6.17887	1270	6.01192	1144	6.88503	1210
GB45865	GB45865	6.86323	637	7.14467	460	8.95199	948	7.18109	731	6.37275	533	7.47131	672	6.96574	690	9.72167	887	9.1524	888	8.00054	480	7.5168	698	8.7962	764	9.31275	703	7.1517	591	6.58902	570	7.02151	663	5.51487	515	8.05726	498	7.42558	530	4.88364	439	7.09973	622	7.96424	725	7.16858	648	5.82235	521
Apis_mellifera_newGene_6205	--	0	0	0	0	0	0	0	0	0	0	0	0	0	0	0	0	0.720807	18	0	0	0	0	0	0	0	0	0	0	0	0	0	0	0	0	0	0	0	0	0	0	0	0	0	0	0	0	0	0
GB55856	GB55856	0.100729	7	0.077245	6	0.182254	23	0.109618	13	0.128465	14	0.478437	29	0.501865	22	0.441508	22	0.470734	31	0.095613	11	0.263598	28	0.493815	50	0.18868	17	0.741285	44	0.307982	31	0.368521	28	0.112183	13	0.183958	12	0.462025	23	0.37519	30	0.770708	55	0.480154	26	0.0634	6	0.50978	31
GB40494	GB40494	0	0	0.02794	2	0	0	1.09958	35	0.198988	9	0.237716	12	0.022759	2	0.197095	9	0	0	0.284763	12	2.33915	90	0	0	0.142639	5	0	0	0.065472	3	0.030832	2	0.949206	37	0.39361	17	0.696549	23	1.32327	38	0	0	2.04738	84	0	0	0	0
GB54005	GB54005	1.03171	156	2.40988	240	1.28945	189	2.35156	292	1.04689	132	1.45103	247	1.84733	333	1.64164	229	2.13056	266	1.9723	247	1.38135	203	1.99248	174	2.40359	259	1.58299	183	1.55086	213	1.36613	191	1.41219	197	1.75065	233	1.645	167	1.49615	229	1.55571	191	1.1093	148	0.89546	77	1.19358	97
GB53087	GB53087	0.741645	10	0.677915	11	0.260732	5	0.413823	7	0.446117	6	0.739951	12	0.645044	11	0.645413	9	0.083088	2	0.58407	8	1.32922	19	1.5891	20	0.63387	7	0.189447	3	0.698895	9	0.623742	9	1.539	21	0.732434	10	0.006668	1	0.152509	3	0.497692	7	0.156503	3	0.46566	7	0.50911	7
GB52338	GB52338	0	0	0	0	0	0	0	0	0	0	0	0	0	0	0	0	0	0	0	0	0	0	0	0	0	0	0	0	0	0	0	0	0	0	0	0	0	0	0	0	0	0	0	0	0	0	0	0
GB42946	GB42946	0	0	0	0	0	0	0	0	0	0	0	0	0	0	0	0	0	0	0	0	0	0	0	0	0	0	0	0	0	0	0	0	0	0	0	0	0	0	0	0	0	0	0	0	0	0	0	0
Apis_mellifera_newGene_2847	--	0	0	0	0	0	0	0	0	0	0	0	0	0	0	0.735268	99	1.28482	180	0	0	0	0	0	0	0	0	0	0	0	0	0.895965	105	0	0	0	0	0	0	0	0	0	0	0	0	0	0	1.24419	165
GB46505	GB46505	0	0	0	0	0	0	0	0	0	0	0	0	0	0	0	0	0	0	0	0	0	0	0	0	0	0	0	0	0	0	0	0	0	0	0	0	0	0	0	0	0	0	0	0	0	0	0	0
Apis_mellifera_newGene_5158	--	0	0	0	0	0	0	0	0	0	0	0	0	0	0	0	0	0	0	0	0	0	0	0	0	0	0	0	0	0	0	0	0	0.451457	7	0	0	0	0	1.54145	22	0	0	0	0	0	0	0	0
GB55770	GB55770	14.1928	2342	13.3764	2462	14.7515	2813	13.8277	2517	14.8021	2322	12.9416	2457	14.9264	3000	12.6512	2057	14.904	2536	14.1122	2234	15.311	2640	15.9396	2442	12.6756	1705	14.2233	2064	13.1718	2010	13.1455	2197	13.4327	2245	12.7463	2046	14.5217	1830	14.2411	2286	15.8761	2544	14.1191	2268	13.1525	2112	12.2831	1984
GB41965	GB41965	3.89894	100	0.927716	27	0.569794	17	0.602767	17	0.460949	12	0.367872	11	1.02192	32	0.548703	14	0.452954	12	0.649648	17	0.75055	20	0.973197	24	1.42137	30	0.468351	11	0.18084	5	0.920952	24	0.903973	24	0.676707	17	0.765418	15	0.700322	18	0.520643	13	0.374622	10	0.40486	11	0.595453	15
GB52914	GB52914	0	0	0	0	0	0	0	0	0	0	0	0	0	0	0	0	0	0	0	0	0	0	0	0	0	0	0	0	0	0	0	0	0	0	0	0	0	0	0	0	0	0	0	0	0	0	0	0
GB54175	GB54175	18.3054	1909	17.8136	3095	23.2885	3390	21.0338	3000	18.2727	2165	15.3056	2690	12.9785	1656	17.4288	2167	7.48355	1262	14.3989	1428	11.3767	1839	11.772	1877	8.7018	1091	10.3306	1438	11.724	1641	15.7996	1931	6.95215	1005	7.73814	1110	13.3999	1556	11.0072	1884	7.93953	1222	6.78714	1113	6.01484	985	6.90034	1176
GB49241	GB49241	0	0	0	0	0.002159	1	0	0	0	0	0	0	0	0	0	0	0	0	0	0	0	0	0	0	0	0	0	0	0	0	0	0	0	0	0	0	0	0	0	0	0	0	0	0	0	0	0	0
GB40307	GB40307	1.93463	50	1.98896	58	1.70642	50	1.9032	54	1.3947	33	3.12215	92	3.33697	101	3.7824	92	2.95996	78	3.36429	84	2.37913	62	3.38278	81	3.83014	79	3.70158	84	3.76279	88	2.35655	61	4.28414	110	2.4404	59	3.66811	71	3.02662	77	3.51324	88	3.3761	85	1.44699	36	4.78984	121
GB54590	GB54590	594.143	56165	428.4	45529	432.986	46967	373.253	38354	389.687	35039	474.51	51337	380.239	43559	350.939	32576	344.508	33350	406.969	37056	350.236	34363	345.16	30389	295.343	22840	317.894	26321	318.933	27379	368.681	35381	399.012	38056	339.975	31002	325.149	23035	346.098	32162	342.517	31449	456.63	41343	454.645	41505	460.062	42288
GB48701	GB48701	0	0	0	0	0	0	0	0	0.289883	3	0	0	0	0	0	0	0.329281	4	0	0	0	0	0	0	0	0	0	0	0.483599	4	0.245844	3	0	0	0	0	0	0	0	0	0.171326	2	0	0	0	0	0	0
GB42645	GB42645	5.04031	468	3.73941	391	4.17732	446	4.593	464	4.56599	404	5.0604	538	5.24771	591	5.51377	503	5.72493	545	4.70675	421	5.19564	501	5.41182	468	7.12599	542	6.15238	501	4.62327	390	5.02317	474	5.67561	533	5.02976	451	5.45087	380	5.46575	499	6.72684	607	5.42779	483	4.95136	444	6.60631	596
GB53066	GB53066	11.4059	2610	12.3336	3119	3.45163	785	16.7148	4094	3.11726	565	12.1112	3011	1.94451	469	15.2568	3293	2.96743	615	1.37246	311	15.931	3679	15.7608	3257	5.41925	911	4.3974	748	2.63509	447	17.3255	3966	16.21	3702	16.1197	3515	3.39164	553	11.7211	2652	3.62548	780	21.9096	4634	12.6428	2848	2.46952	512
Apis_mellifera_newGene_1123	--	0.466373	13	0	0	0.094711	3	0.107234	4	0.139609	4	0	0	0.110705	4	0.474794	13	0.21793	6	0	0	0.031215	1	0	0	0.182459	4	0.321501	8	0.175363	5	0.095767	3	0.236878	7	0.069797	2	0	0	0.158078	5	0.155984	4	0	0	0	0	0	0
GB48496	GB48496	0	0	0	0	0	0	0	0	0	0	0	0	0	0	0	0	0	0	0	0	0	0	0	0	0	0	0	0	0	0	0	0	0	0	0	0	0	0	0	0	0	0	0	0	0	0	0	0
GB50919	GB50919	309.503	10321	265.445	9863	264.02	10063	264.864	9489	333.864	10586	291.36	11150	276.66	11179	324.226	10691	341.065	11684	324.767	10368	283.14	9731	317.107	9797	272.482	7285	319.121	9294	301.33	9078	340.337	11564	314.96	10563	319.543	10270	306.724	7637	361.037	11719	329.866	10672	320.699	10331	409.706	13187	416.361	13408
GB47697	GB47697	0	0	0	0	0	0	0	0	0	0	0	0	0	0	0	0	0	0	0	0	0	0	0	0	0	0	0	0	0	0	0	0	0	0	0	0	0	0	0	0	0	0	0	0	0	0	0	0
GB46835	GB46835	5.67234	115	6.78436	153	6.52081	151	9.2223	201	7.47404	143	12.8474	296	7.9951	196	7.4492	147	7.10814	147	11.5587	199	9.30441	194	7.66011	144	7.35951	121	7.33719	129	7.15922	130	7.93173	155	7.5311	149	5.36288	101	5.37654	76	8.60506	170	6.43788	127	7.16081	138	6.87046	132	7.74139	151
GB47742	GB47742	0.015068	1	0.015821	1	0.023754	1	0.018556	1	0.02312	1	0	0	0.118797	2	0.01323	1	0.0338	1	0.006652	1	0.01358	1	0.015073	1	0.011401	1	0.039194	1	0.013929	1	0.007917	1	0.02645	1	0.02341	1	0.042406	1	0.030494	1	0.02237	1	0.019367	1	0.129119	2	0.034385	1
GB53193	GB53193	5.62824	121	7.52379	176	4.03877	87	3.12235	63	2.92369	61	5.20814	128	7.27221	164	5.67477	102	3.36709	75	4.62622	81	4.54609	90	8.27602	143	8.35964	131	5.79901	111	6.13304	103	4.0727	90	4.39824	97	8.45621	181	2.90614	41	3.90125	84	4.97917	89	9.68924	171	13.0826	235	11.1763	202
GB41090	GB41090	0	0	0	0	0	0	0	0	0	0	0	0	0	0	0	0	0	0	0	0	0	0	0	0	0	0	0	0	0	0	0	0	0	0	0	0	0	0	0	0	0	0	0	0	0	0	0	0
GB47809	GB47809	0	0	0	0	0	0	0	0	0	0	0	0	0	0	0	0	0	0	0	0	0	0	0	0	0	0	0	0	0	0	0	0	0	0	0	0	0	0	0	0	0	0	0	0	0	0	0	0
GB40432	GB40432	0.094827	1	0	0	0.108047	1	0.154262	2	0	0	0	0	0	0	0	0	0.006667	1	0	0	0.039043	1	0	0	0.037005	1	0.191747	2	0	0	0	0	0.037989	1	0	0	0	0	0	0	0	0	0	0	0	0	0	0
GB53879	GB53879	0	0	7.30176	142	8.14339	162	2.99656	57	0.042389	1	7.95408	158	0.678768	15	3.8249	65	4.61487	82	2.72472	46	9.8815	177	8.23783	133	0	0	5.95915	91	9.46921	149	7.66899	135	8.69025	152	1.3569	23	6.38185	83	13.2262	225	0	0	3.35247	56	6.90456	116	9.61489	162
GB40576	GB40576	247.593	10333	320.171	14951	301.135	14597	249.119	11242	281.756	11102	315.814	14996	266.247	13446	221.107	8894	251.782	10586	303.816	12189	230.829	9853	256.154	9873	201.11	6783	184.9	6705	235.992	8768	266.932	11348	245.047	10279	253.409	10099	226.405	7076	176.031	7272	268.395	10821	255.317	10170	261.029	10425	246.68	9780
GB51769	GB51769	4.33372	184	4.29472	205	6.25954	305	6.07224	280	5.06817	205	2.95008	144	3.21865	166	4.18008	174	3.82477	166	4.73359	194	6.75257	297	5.5879	221	2.92191	102	6.88933	256	4.07002	157	5.28382	228	3.6097	155	3.37159	138	8.79787	280	8.21214	342	4.47886	185	6.32418	257	4.79139	197	3.76209	155
GB55484	GB55484	13.4642	1505	12.1877	1412	11.3066	1510	11.6996	1257	12.0718	1293	13.4795	1725	12.8062	1780	13.9722	1508	11.0704	1262	11.9585	1344	13.0995	1428	16.0362	1668	11.693	1101	14.7225	1485	11.9499	1258	12.6013	1425	11.1079	1274	12.6509	1351	14.1486	1083	13.8987	1463	12.643	1446	10.7974	1268	11.2793	1295	15.0135	1643
GB55220	GB55220	19.802	2933	27.0016	4219	19.9785	3004	24.1103	3120	19.9671	2641	29.079	3995	30.8086	4182	16.9797	2673	15.7287	2696	40.8628	3925	28.1789	3905	29.4849	3650	25.9412	3130	20.0009	2546	43.5215	3450	23.4532	3337	32.2389	4146	19.6635	2816	49.3527	2612	29.0185	2820	23.6676	3292	42.7118	3511	24.9142	3021	40.2872	3255
GB55523	GB55523	11.2231	1160	40.9315	5864	14.3212	1753	12.6899	1466	13.1794	1336	32.3307	4650	15.6459	2099	46.5897	5896	13.1945	1467	37.4949	4515	46.3592	6080	21.1397	2244	14.0332	1220	15.3901	1475	14.1311	1358	15.0141	1626	12.8649	1393	28.4645	3374	17.6133	1414	17.9085	1876	15.8458	1646	14.5939	1500	14.2447	1493	14.8166	1570
Apis_mellifera_newGene_7489	--	0.10549	2	0.135828	4	0.174976	5	0.671818	16	0.313297	7	0.217512	6	0.965176	22	0	0	0	0	0.410537	9	0.084744	2	0.28393	6	0.357532	7	0	0	0.194951	4	0.132055	3	0.237404	6	0	0	0.294458	5	0	0	0.085134	2	0.56466	12	0	0	0	0
GB40592	GB40592	43.0264	6394	49.2391	7947	37.1466	6440	40.1405	6415	38.2923	5519	44.8568	7698	33.8526	6030	31.3692	4406	39.2878	5826	42.4946	6056	36.616	5459	33.3563	4435	39.7079	4554	34.6258	4363	33.6322	4298	36.3326	4848	38.2415	5587	35.4437	4651	40.6397	3854	36.5573	4886	39.6286	5189	39.9057	5250	41.2347	5794	37.7382	5075
Apis_mellifera_newGene_1048	--	0.492974	49	4.16052	459	0.187665	22	0.258214	28	0.376026	36	1.47583	166	6.44324	767	0.441055	43	6.14014	618	0.251729	24	0.117325	12	0.664356	61	0.248738	20	4.32292	372	6.13113	547	0.846007	85	0.549716	55	0.597821	57	0.410137	31	0.083078	9	0.517954	50	0.411702	39	0	0	0.202642	20
GB54712	GB54712	0	0	0	0	0	0	0	0	0	0	0	0	0	0	0	0	0	0	0	0	0	0	0	0	0	0	0	0	0	0	0	0	0	0	0	0	0	0	0	0	0	0	0	0	0	0	0	0
GB40148	GB40148	11.1347	3524	2.03139	743	2.75754	822	1.26849	493	1.58752	338	2.7401	1003	15.9764	6236	23.3469	7138	26.0889	8371	1.07529	293	1.37071	432	2.56073	719	7.58318	1986	20.6366	5762	24.6549	7030	0.558	151	2.56212	792	20.3412	6296	18.7552	4539	15.0444	4689	17.0864	4706	3.85168	1072	3.00706	865	2.32297	481
GB44954	GB44954	0.610763	90	1.28606	99	0.926258	98	1.16445	111	2.78327	275	0.956476	118	0.732245	101	1.01648	73	0.972741	81	1.78953	121	2.31704	305	1.79475	140	1.42257	89	0.791926	55	1.44932	96	1.19436	111	2.59997	283	0.772956	76	0.805047	85	0.976081	65	1.47961	118	0.688673	85	0.911006	75	1.61237	111
GB45638	GB45638	7.99353	1683	8.35694	1672	10.1269	2064	9.37259	1797	8.08889	1383	11.0409	2160	14.1467	3087	14.7332	2693	14.4198	2782	9.70486	1688	10.5864	2479	12.1382	2136	10.486	1781	11.5439	1981	12.8359	1987	7.59787	1827	11.7887	2288	13.4322	2478	12.1399	1543	10.9157	2106	15.435	2706	16.4661	2667	17.3618	3152	9.19308	1883
GB44422	GB44422	221.098	15062	157.105	11858	149.238	11592	162.887	11757	127.334	8302	164.108	12445	194.904	16290	122.06	7863	163.182	11377	168.734	10904	173.43	11977	173.652	10836	147.971	8311	138.376	7928	150.257	9099	123.699	8172	193.422	12761	134.748	8692	178.123	9012	129.784	8619	199.838	13052	149.446	9431	152.163	9721	138.999	8897
GB55192	GB55192	3.66479	172	3.95363	203	4.07725	206	2.92709	141	3.56838	152	5.31526	269	4.25772	230	3.57883	156	4.65187	208	4.93869	212	3.76126	173	4.197	173	4.43081	167	4.66874	181	5.12325	213	4.564	206	3.68603	163	3.83325	170	4.65295	155	4.23479	191	5.69891	245	7.00193	311	5.5209	248	3.8962	172
Apis_mellifera_newGene_2823	--	0	0	0	0	0	0	0	0	0	0	0	0	0	0	0	0	0	0	0	0	0	0	0	0	0	0	0.839514	16	1.28988	36	0	0	0	0	0	0	0	0	0	0	0.648012	20	0	0	0	0	0	0
GB43536	GB43536	0.504941	5	0.332486	4	0.178464	2	0.539555	6	0.401667	4	0.069743	1	0.528528	7	0.227401	3	0.792445	8	0.604243	6	0.302467	3	0.321857	3	0.466211	4	0.334662	3	0.499364	5	0	0	0.349723	4	0.39985	4	0.350713	3	0.572821	6	0.377512	4	0.846492	8	0.209208	2	0.24879	3
GB42114	GB42114	0	0	0	0	0	0	0	0	0	0	0	0	0	0	0	0	0	0	0	0	0	0	0	0	0	0	0	0	0	0	0	0	0	0	0	0	0	0	0	0	0	0	0	0	0	0	0	0
Apis_mellifera_newGene_8146	--	0.262169	8	0.265219	10	0.334225	12	0.242005	8	0.449059	13	0.363072	13	0.673022	25	0.296915	9	0.707525	23	0.584721	18	0.44312	14	0.600601	17	0.202397	6	0.675031	18	0	0	0.097876	4	0.260606	9	0.650782	20	0.795659	19	0.421002	13	0.339224	11	0.414968	13	0	0	0.442491	14
Apis_mellifera_newGene_1102	--	0	0	0	0	0	0	0	0	0	0	0	0	0	0	0	0	0.615219	20	0.527517	58	0	0	0.328178	35	0.25071	24	0	0	0.184571	20	0	0	0.147064	17	0	0	0	0	0.342115	39	0.290451	33	0.079057	9	0	0	0.333627	37
Apis_mellifera_newGene_6743	--	0	0	0	0	0	0	0	0	0	0	0	0	0	0	0	0	0	0	0	0	0	0	0	0	0	0	0.157683	3	0	0	0	0	0.094781	3	0	0	0	0	0	0	0	0	0	0	0	0	0	0
GB47616	GB47616	0.676648	62	0.170659	18	0.113307	12	0.025768	3	0.177632	16	0.219757	23	1.64219	181	0.498272	45	0.04635	5	0.741995	65	1.02362	97	0.466592	40	0.917701	69	0.648333	52	0.385814	32	0.625625	58	0.066728	7	0.358755	32	0.008984	1	0.282519	26	0.959687	85	0.794507	70	0.720034	64	1.0729	95
GB41995	GB41995	0	0	0	0	0	0	0	0	0	0	0	0	0	0	0	0	0	0	0	0	0	0	0	0	0	0	0	0	0	0	0	0	0	0	0	0	0	0	0	0	0	0	0	0	0	0	0	0
GB53443	GB53443	0.073737	2	0.073395	2	0.100395	2	0.105565	2	0.076357	2	0.056561	2	0.056097	2	1.80527	30	0.082071	2	0.101242	2	0.041946	1	0.131343	3	0.085811	2	1.37858	21	0.084819	2	0.955603	17	0.137385	3	0.137086	3	0.108826	2	0.069249	2	0.087727	2	0.090378	2	0.777992	13	0.109792	2
GB42296	GB42296	2.87726	285	6.70831	1220	1.88835	336	2.04371	332	1.22339	157	6.35933	1153	2.1752	354	7.05551	1140	2.43624	329	1.4774	192	2.00202	329	1.72512	249	2.6685	249	1.4337	179	1.42154	201	2.59461	261	2.19466	225	2.5477	336	2.31901	237	1.97024	236	2.00242	326	1.87437	170	1.86772	270	8.99621	1450
GB45773	GB45773	0	0	0	0	0	0	0	0	0	0	0	0	0	0	0	0	0	0	0	0	0	0	0	0	0	0	0	0	0	0	0	0	0	0	0	0	0	0	0	0	0	0	0	0	0	0	0	0
GB55734	GB55734	0	0	0	0	0	0	0	0	0	0	0	0	0	0	0	0	0	0	0	0	0	0	0	0	0	0	0	0	0	0	0	0	0	0	0	0	0	0	0	0	0	0	0	0	0	0	0	0
GB48897	GB48897	0.330832	30	0.078305	8	0.034667	4	0.204942	20	0.492305	23	0.603074	62	0.990875	108	0.238554	21	0.140729	13	0.752379	65	0.143231	14	0.157626	14	0.156939	12	0.127687	11	0.457005	38	0.232255	22	0.026037	3	0.0233	3	0.246471	17	0.248166	17	0.31397	22	0.407246	35	2.78519	133	0.21238	17
GB50868	GB50868	0	0	0	0	0	0	0.029354	2	0.033526	2	0.02787	2	0.052626	3	0.146576	5	0.031143	2	0	0	0	0	0.034277	2	0.077971	3	0.0352	1	0.10537	4	0.188527	7	0	0	0.099206	4	0.158367	4	0	0	0.164228	6	0.066609	3	0	0	0.065698	3
GB40191	GB40191	0.059968	4	0	0	0.034285	2	0	0	0	0	0	0	0	0	0	0	0	0	0	0	0.026743	2	0.235255	12	0	0	0.045689	3	0	0	0.118273	7	0	0	0	0	0	0	0	0	0	0	0	0	0.331555	17	0	0
GB40312	GB40312	59.0594	8583	70.1842	11212	71.8207	11764	83.0245	13107	60.7241	8370	70.216	11273	107.448	19243	73.8122	10336	61.4529	9281	68.788	9384	82.1075	12076	66.4611	9213	72.0725	8867	68.7458	8884	70.9866	9309	71.856	10400	59.228	8820	73.7026	10055	79.2099	8657	77.4826	10535	70.1432	9878	77.5921	10641	56.1753	8128	62.459	8813
GB45142	GB45142	17.4221	10429	15.411	9592	13.3046	8237	14.9586	9367	16.0285	9228	14.3197	10721	12.588	8928	15.7406	9303	17.0604	9980	15.401	8563	19.7669	12014	18.0956	9837	15.3	6678	17.1321	8809	16.2793	8665	13.882	8939	13.1897	7903	16.5416	7677	19.8383	9194	24.3774	14145	12.0656	7133	14.911	8436	10.8561	6265	15.1601	9398
GB49244	GB49244	62.8595	2167	54.406	1947	49.1159	1781	60.5401	1988	54.0699	1543	65.9961	2382	78.8959	2814	48.8767	1812	53.8523	1897	67.3259	1878	63.6434	1928	51.4367	1752	67.6646	1763	53.6394	1694	64.4046	1846	54.5689	1876	55.8604	1896	53.9335	1753	81.1597	1774	64.4889	2035	56.4731	1969	70.2061	1981	62.4716	1953	62.7254	2083
GB40023	GB40023	0	0	0	0	0	0	0	0	0	0	0	0	0	0	0	0	0	0	0	0	0	0	0	0	0	0	0	0	0	0	0	0	0	0	0	0	0	0	0	0	0	0	0	0	0	0	0	0
GB40606	GB40606	0.895364	31	0.199023	8	0.505642	21	0.424703	16	0.455546	16	1.05756	42	0.095056	4	0.355125	13	0.2269	9	0.331318	12	0.05603	3	0.321119	11	0.176813	6	0.132652	5	0	0	0.285394	11	0.45984	17	0.180496	7	0.112693	3	0	0	0.176486	6	0	0	0	0	0.089748	4
GB49037	GB49037	29.8177	4506	28.5054	4847	28.1204	4884	25.5112	4194	24.899	3584	31.8178	5510	32.1408	5895	31.3265	4653	31.3215	4854	26.9395	3927	32.3483	5075	30.1468	4245	28.8533	3572	27.5515	3652	28.2116	3877	29.2519	4493	28.5775	4367	28.2818	4128	31.3752	3557	32.34	4809	30.7445	4518	33.4578	4848	35.3411	5164	31.9293	4691
GB46564	GB46564	155.476	95058	209.005	150698	144.463	103973	170.894	118764	189.596	115014	155.662	111952	184.496	137041	43.7479	26105	175.386	103192	195.246	118555	166.191	108624	106.569	61076	150.717	75818	107.575	63127	110.715	63425	45.7619	27984	160.171	104220	128.112	77161	224.348	107260	139.682	86335	137.454	87488	139.398	81928	203.003	114706	182.147	111146
GB48068	GB48068	0	0	0	0	0	0	0	0	0	0	0	0	0	0	0	0	0	0	0	0	0	0	0	0	0.364366	2	0	0	0	0	0	0	0	0	0	0	0	0	0	0	0	0	0	0	0	0	0	0
GB43774	GB43774	0	0	0	0	0	0	0	0	0	0	0	0	0	0	0	0	0	0	0	0	0	0	0	0	0	0	0	0	0	0	0	0	0	0	0	0	0	0	0	0	0	0	0	0	0	0	0	0
GB49848	GB49848	737.704	13519	991.938	20454	506.174	10660	588.002	11723	377.561	6591	621.012	13041	476.237	10592	276.936	4988	470.907	8849	535.503	9465	701.378	13344	677.056	11560	471.355	7076	787.507	12657	732.864	12211	747.012	13914	730.16	13530	879.539	15566	566.293	7785	720.812	12998	595.012	10602	543.942	9559	781.021	13838	538.84	9600
GB45988	GB45988	1.30917	74	1.67259	102	1.58223	107	1.6841	107	1.44775	57	1.93759	123	1.6448	127	1.59939	104	1.61226	86	1.35905	78	1.62661	106	1.56673	90	1.49109	57	1.23833	55	1.1869	73	0.831897	40	1.01134	59	1.1721	76	2.08933	105	1.89449	111	2.52815	142	1.78784	70	0.718423	45	1.5061	94
Apis_mellifera_newGene_1170	--	0.285427	10	0.226774	9	0.315876	13	0.083533	4	0.199028	7	0.263534	11	0.066381	3	0.414252	14	0.267702	10	0	0	0.229132	8	0.435395	14	0.70769	20	0.647211	19	0.163299	5	0.419054	15	0.244229	9	0.091034	3	0	0	0	0	0.359114	12	0.584655	19	0.782332	26	0.409079	14
GB45215	GB45215	8.96522	599	8.81095	638	9.95701	739	9.56821	666	8.2184	500	10.1417	755	13.1834	1038	9.98337	613	12.4905	825	11.7512	736	8.361	574	13.413	796	11.8344	615	11.1273	626	9.89568	580	11.4206	731	10.4283	684	9.64203	610	11.3084	546	10.2926	654	10.8576	692	10.3601	661	11.7952	717	10.5937	659
GB53886	GB53886	9.66718	705	18.8139	1487	21.0133	1780	19.1624	1513	12.7872	899	17.7147	1477	16.6758	1480	11.7141	848	11.8324	869	14.3708	978	14.688	1106	9.63721	639	13.1551	787	12.7275	761	11.9668	761	13.4803	970	12.8281	934	9.90366	701	16.8092	920	10.5481	692	15.9668	1121	14.0536	971	12.3269	857	11.1647	783
GB46539	GB46539	18.9476	2622	15.7469	2715	18.4259	3400	15.8551	2747	15.4672	2276	17.7599	3223	21.8487	3893	18.1756	2691	21.1748	3245	19.6919	2915	22.5847	3454	19.4946	2880	15.1301	2480	19.5114	2509	21.2149	3036	19.7059	2877	18.5488	2904	14.0126	2666	21.1431	2462	20.2864	2838	17.7153	2826	20.1012	2764	17.325	2473	19.9761	3077
Apis_mellifera_newGene_2169	--	0.151534	8	0	0	0	0	0.036426	3	0.141534	7	0	0	0	0	0.133699	7	0	0	0.117129	6	0.114265	7	0	0	0.24953	11	0	0	0	0	0.52036	27	0	0	0.264212	14	0	0	0.135003	7	0.205313	11	0	0	0.408668	21	0	0
GB51139	GB51139	0	0	0	0	0	0	0	0	0	0	0	0	0.033525	1	0	0	0	0	0	0	0	0	0	0	0	0	0.046395	1	0	0	0	0	0	0	0	0	0	0	0	0	0	0	0	0	0	0	0	0
GB51343	GB51343	23.5893	2312	22.3539	2599	24.4402	2754	21.6529	2425	24.3013	2402	24.1699	2711	28.3592	3393	27.2348	2766	26.9775	2826	27.0536	2560	30.1531	3243	24.8517	2395	30.3749	2532	25.4944	2315	25.3795	2396	26.6429	2681	23.218	2432	22.6646	2264	30.1559	2333	23.1294	2354	31.9651	3156	33.2064	3267	29.9605	2993	27.9226	2813
GB41712	GB41712	0.078371	3	0	0	0	0	0.02134	1	0	0	0.048846	3	0.045949	3	0.03746	2	0	0	0	0	0	0	0	0	0	0	0	0	0.050014	2	0.013121	1	0	0	0	0	0.054456	2	0	0	0	0	0	0	0	0	0.026713	1
GB45042	GB45042	2.36962	376	4.51698	804	0.967843	158	1.32811	181	1.44173	197	9.85041	1834	1.25999	239	7.06308	1106	7.08123	1077	1.23862	165	1.199	175	11.3387	1720	3.18689	408	5.55563	714	10.8991	1610	8.30587	1367	1.81582	288	6.2835	902	3.29708	363	1.20053	157	3.249	478	1.55696	231	2.77334	424	5.09574	734
GB50941	GB50941	13.4923	3550	11.3684	3354	10.7387	3260	10.6427	3005	9.98841	2428	12.5356	3884	13.8101	4647	17.9696	4791	14.9154	4094	10.3446	2686	11.7457	3375	13.4163	3430	11.2595	2501	19.6525	4632	14.6776	3620	8.60642	2424	9.77279	2604	11.2988	2963	13.176	2633	18.4832	5028	15.3571	3754	10.4131	2712	10.2936	2532	11.4807	3012
GB51280	GB51280	0.300588	3	0.220587	3	0	0	0	0	0.176204	2	0.081028	1	0.526139	6	0.121235	2	0.082342	1	0.150281	2	0.142849	2	0.730951	6	0.181844	2	0.060264	1	0	0	0.028717	1	0.05305	1	0	0	0	0	0.102663	1	0.071395	1	0.10822	1	0	0	0	0
GB41291	GB41291	35.4091	3141	33.1778	3062	45.9425	4315	40.4233	3579	39.4497	3080	44.4143	4337	48.1625	5118	42.3135	3423	52.3881	4404	46.0894	3617	46.652	3946	47.7127	3758	41.3224	2793	34.0571	3033	42.2666	3670	44.1475	3653	47.336	4075	43.0051	3736	46.3968	2839	43.0119	3620	54.4146	4328	54.7352	4429	42.575	3905	50.3172	4255
GB53510	GB53510	0.988319	62	0.583521	43	1.76996	133	0.725169	52	0.48396	30	1.1254	76	1.87168	148	1.6754	108	2.07814	130	1.33039	84	0.832223	57	1.34193	80	1.63453	79	2.33607	125	1.85805	111	1.04154	64	0.804189	53	1.49721	95	1.72046	76	1.23837	80	3.04864	193	1.53767	90	1.40632	89	1.61765	96
GB45732	GB45732	71.3719	10687	83.8706	14834	84.611	14798	97.8268	16370	82.3479	12637	81.5048	14518	78.1314	15048	98.1921	14436	92.3342	15293	89.5285	13544	78.0131	12827	81.9406	11664	90.7982	10987	84.7219	11955	86.1785	12572	110.696	17751	106.375	16577	92.9351	14822	96.439	10901	90.1188	14024	83.4339	13039	88.6161	13531	89.3999	14134	92.2594	15157
Apis_mellifera_newGene_779	--	0.368253	8	0.267367	7	0.107906	3	0.044128	1	0.61966	13	0.4485	11	0.18418	5	0.355262	8	0.153589	4	0.043328	1	0	0	0	0	0	0	0	0	0	0	0.245733	6	0.303178	7	0.093507	2	0	0	0.345383	7	0	0	0.414393	9	0	0	0.083776	2
GB42492	GB42492	15.078	2128	8.15774	1312	7.95344	1310	9.74877	1552	12.5148	1682	10.7778	1742	6.82422	1169	8.75131	1222	11.5909	1677	8.09143	1102	6.4296	942	11.1769	1482	10.3005	1191	9.95514	1233	7.86507	1047	7.70518	1226	9.26998	1328	10.573	1447	6.61303	701	13.298	1847	7.00532	960	8.43295	1144	10.3107	1411	10.1024	1387
GB46347	GB46347	22.4236	1041	37.8712	1895	44.4942	2263	36.9515	1764	29.7453	1258	30.6327	1540	30.9256	1715	27.8242	1204	28.1768	1268	55.9154	2399	39.1089	1800	40.4991	1645	39.0334	1376	33.4971	1320	34.2776	1390	33.9811	1541	37.9414	1698	30.031	1317	32.2338	1102	23.6977	1052	27.901	1250	26.2784	1161	38.2943	1731	23.433	1069
GB47030	GB47030	18.2464	2650	15.1547	2476	13.0909	2185	13.9739	2208	12.9186	1787	18.7634	3122	17.8655	3148	14.4491	2062	15.1284	2253	15.0073	2102	14.5582	2195	15.9235	2154	15.1905	1807	16.8431	2145	17.1162	2260	14.4334	2130	15.5059	2277	13.8877	1948	16.4476	1792	17.7013	2529	17.8429	2519	18.3289	2552	20.24	2841	17.8373	2518
GB47168	GB47168	0	0	0	0	0	0	0	0	0	0	0	0	0	0	0	0	0	0	0	0	0	0	0	0	0	0	0	0	0	0	0	0	0	0	0	0	0	0	0	0	0	0	0	0	0	0	0	0
GB50791	GB50791	0	0	0	0	0	0	0	0	0	0	0	0	0	0	0	0	0	0	0	0	0	0	0	0	0	0	0	0	0	0	0	0	0	0	0	0	0	0	0	0	0	0	0	0	0	0	0	0
GB43981	GB43981	0	0	0	0	0	0	0	0	0	0	0	0	0	0	0	0	0	0	0	0	0	0	0	0	0	0	0	0	0	0	0	0	0	0	0	0	0	0	0	0	0	0	0	0	0	0	0	0
GB40302	GB40302	344.511	21080	345.896	23045	423.057	27564	495.886	27618	439.209	31327	329.743	25444	252.195	18599	303.619	19414	337.542	17638	460.845	22712	337.209	17858	331.833	19134	205.626	9581	299.812	13258	297.259	13500	340.47	17602	457.728	23322	322.245	18996	214.527	8583	284.569	14334	260.397	12946	260.744	12614	318.195	15442	307.745	17933
GB46777	GB46777	12.299	1465	9.32921	1329	12.1926	1841	19.0937	2632	17.5248	2097	16.1452	2304	24.9844	3590	22.4174	2891	26.0429	3553	13.3765	1543	13.5539	1867	13.0694	1597	19.4132	2118	17.3324	2025	18.4616	2090	14.9435	1820	20.8311	2763	20.7026	2625	21.121	1940	13.559	1758	13.4111	1714	11.7798	1504	12.986	1667	13.1512	1701
GB54770	GB54770	0	0	0	0	0	0	0	0	0	0	0	0	0	0	0	0	0	0	0	0	0	0	0	0	0	0	0	0	0	0	0	0	0	0	0	0	0	0	0	0	0	0	0	0	0	0	0	0
GB51193	GB51193	0	0	0.065096	1	0	0	0.1233	1	0	0	0	0	0	0	0	0	0	0	0	0	0	0	0	0	0	0	0	0	0	0	0	0	0	0	0	0	0	0	0	0	0	0	0	0	0	0	0	0
GB49249	GB49249	7.86398	254	13.0062	471	14.5355	537	13.4763	472	15.6418	479	15.1504	558	17.1966	670	16.2309	513	12.7008	419	15.8103	491	16.9119	565	12.5759	377	17.5383	462	15.0414	425	17.876	523	16.2504	532	16.5138	538	16.5106	514	14.4838	350	16.5506	524	17.6944	553	16.4736	509	14.2201	442	18.266	572
GB47514	GB47514	7.67545	297	8.06842	353	7.86157	390	7.88603	343	5.42437	307	7.77474	340	9.21843	543	7.82338	351	8.70253	458	7.36958	315	7.22519	462	9.52107	447	10.316	327	10.8955	379	10.2549	396	7.9982	354	7.75654	421	8.27357	308	8.29409	293	10.4547	399	11.023	443	8.07566	398	8.12681	305	6.1005	338
GB47027	GB47027	0.119378	5	0	0	0.271718	12	0.298903	12	0.111481	5	0.132822	6	0.593715	29	0	0	0.155359	6	0.33407	13	0	0	0	0	0.75671	25	0.062013	3	0.708277	23	0	0	0.11604	5	0	0	0	0	0.343143	12	0.873374	30	0.564144	21	0	0	0.535396	18
GB47150	GB47150	0.417867	3	0.174296	2	0	0	0	0	0	0	0	0	0.731934	5	0	0	0	0	0.041203	1	0	0	0.619138	4	0.167437	1	0.178319	1	0.136752	1	0.152607	1	0.304259	2	0	0	0	0	0	0	0	0	0	0	0	0	0	0
GB53359	GB53359	29.7686	1946	20.8468	1445	20.66	1506	22.4538	1379	26.3474	1452	30.9002	1911	35.5379	2416	21.6099	1402	22.7506	1482	23.6901	1483	32.2205	1611	18.2301	834	29.6301	1327	24.7896	1219	31.2068	1826	28.2547	1966	20.466	1390	19.0283	1159	35.5912	1174	20.06	1260	27.9153	1792	28.0881	1766	34.1656	1747	28.6893	1704
GB53329	GB53329	1.07709	56	2.20806	158	1.80604	113	1.48673	115	1.85349	123	1.43305	109	1.89546	176	1.2595	91	1.75399	115	2.24078	164	1.66829	94	1.57615	118	0.510058	31	0.654765	53	0.562349	45	1.09784	91	1.32966	81	1.20759	91	1.3088	78	0.834149	71	1.19116	85	0.632336	50	1.84093	87	1.43642	99
GB56036	GB56036	7.10527	327	6.37116	329	7.42456	392	6.71813	336	5.96389	261	7.57031	399	7.03423	392	6.56869	297	8.21571	387	6.39967	284	5.56877	266	8.78466	376	7.96119	300	6.89362	278	7.78784	325	6.32369	295	8.62437	401	5.87633	261	9.01588	311	7.20646	326	8.23955	368	8.25152	364	9.75389	433	6.23851	279
GB40609	GB40609	0.232274	12	0.637836	37	0.369112	22	0.481079	27	0.583701	29	0.470788	28	0.72635	45	0.040315	3	0.054352	3	1.19967	59	0.457304	24	0.469006	23	0.758932	32	0.068188	4	0.116926	6	0.527889	28	1.00128	52	0.869923	43	0.642296	25	0.308232	16	0.559659	28	0.604924	30	1.03292	51	0.580847	29
GB43363	GB43363	0.177711	6	0.831888	112	1.05483	146	1.6752	125	0.352486	21	0.915559	174	0.993422	118	0.770769	83	1.53227	215	1.42425	105	0.737008	59	2.2835	304	1.18816	146	0.657838	72	1.24492	118	0.46918	46	1.00738	85	1.24859	146	2.56584	191	0.827113	94	1.7486	115	4.20515	735	2.02839	287	1.90161	381
GB41960	GB41960	0	0	0	0	0	0	0	0	0	0	0	0	0	0	0	0	0	0	0	0	0	0	0	0	0	0	0	0	0	0	0	0	0	0	0	0	0	0	0	0	0	0	0	0	0	0	0	0
GB46639	GB46639	9.29467	425	6.50994	330	8.26648	458	6.2427	302	8.7233	374	11.1273	593	12.6547	800	9.86795	476	10.1406	500	9.27431	389	9.44284	459	10.7185	504	12.4265	483	9.38803	408	10.031	469	10.1338	492	17.9975	999	8.73276	405	10.095	377	10.3938	476	13.7222	643	13.6193	650	13.2203	597	11.6252	538
GB53798	GB53798	119.497	17646	13.8396	2300	13.2575	2250	10.5176	1690	11.5555	1626	10.9444	1852	95.4028	17097	316.272	45895	106.879	16183	10.2897	1466	36.6714	5622	22.398	3082	65.4599	7918	157.658	20416	96.1917	12915	12.3778	1858	21.345	3187	72.9861	10408	130.205	14423	234.459	34066	120.207	17258	80.7341	11431	29.9676	4279	39.0076	5600
Apis_mellifera_newGene_6485	--	0.721938	46	0.894115	63	0.732873	52	1.00305	69	0.916311	49	0.62082	35	0.803475	54	1.1059	56	0.6696	43	0.960238	57	1.24705	68	1.24497	73	1.78395	91	1.12142	61	0.496598	29	0.887501	57	0.728264	36	1.12143	63	1.98485	94	1.73629	107	1.42783	62	0.948948	58	0.415513	26	1.13992	70
GB42513	GB42513	0.248518	2	0.242312	2	0.738002	5	0.561122	4	0.390094	3	0.185302	2	0.432413	3	0.405105	3	0.747088	5	0.532897	3	0.70191	5	1.2509	7	0.259209	2	1.03449	6	0.589135	3	24.8076	141	0.453406	3	0.119929	1	0.667431	3	0.906054	5	1.16142	7	0.289377	2	0	0	0.774357	5
GB45178	GB45178	0.104479	1	0.199356	2	0.441732	3	0.199635	2	0.309561	2	0.790488	6	0.32794	3	1.59337	10	1.00034	6	0.686805	4	0.469565	3	1.0664	6	1.07668	6	0.352236	2	0.887751	5	0.328668	2	1.04977	7	0	0	1.60279	7	0.503051	3	0.692936	4	0.192399	2	1.67412	10	0.980888	6
GB52298	GB52298	0	0	0	0	0	0	0	0	0	0	0	0	0	0	0	0	0	0	0	0	0	0	0	0	0	0	0	0	0	0	0	0	0	0	0	0	0	0	0	0	0	0	0	0	0	0	0	0
GB51796	GB51796	0.441809	4	0.649277	6	2.19903	20	1.27285	11	1.56105	12	3.49858	32	0.963993	10	1.04698	8	0.508917	5	1.4002	11	1.47194	12	4.03971	30	1.32728	9	0.183209	2	0.611621	5	1.46801	12	2.50879	20	0.904223	7	0.08016	1	1.19711	10	0.707946	6	1.86779	14	1.78545	14	1.00176	8
GB40265	GB40265	18.5329	5009	11.7118	3434	15.2895	5081	15.3598	3713	11.7885	3447	17.5996	4806	19.7131	7164	18.2869	4013	17.8363	5334	14.5493	2935	26.5255	5052	23.8537	5681	21.4047	4948	27.417	4956	13.5309	2666	12.1726	2585	19.7767	5155	30.6775	4536	28.2951	5060	25.3747	6523	22.614	5913	27.057	6905	20.3926	5604	27.5082	6997
GB41987	GB41987	16.4971	234	13.4911	216	10.3776	170	13.6735	211	13.2556	180	15.6172	254	21.4178	369	19.1043	267	20.6057	300	15.1107	207	17.4031	257	18.9778	251	25.4866	297	19.3156	241	21.7817	281	17.632	255	19.2699	277	16.3177	224	19.1773	204	20.722	290	19.6399	271	18.1442	247	23.7393	326	23.1092	319
GB46937	GB46937	0	0	0.23039	2	0.060924	1	0	0	0.034524	1	0	0	0	0	0.138167	1	0	0	0	0	0.035765	1	0	0	0.155404	1	0.042337	1	0.145842	1	0.037528	1	0.073197	1	0	0	0.049496	1	0	0	0	0	0.059571	1	0	0	0.117918	1
GB42606	GB42606	1.17005	163	2.09794	457	0.705101	166	1.21349	252	0.529931	110	1.20188	270	1.30226	332	1.26369	204	0.895206	129	1.26217	228	2.42308	541	1.33216	223	0.99066	142	0.610292	107	0.412753	87	0.634993	132	1.04863	214	1.56745	256	2.90326	373	0.700195	131	0.936155	159	1.18766	175	0.664206	120	1.23801	264
GB52550	GB52550	0	0	0	0	0	0	0	0	0	0	0	0	0	0	0	0	0	0	0	0	0	0	0	0	0	0	0	0	0	0	0	0	0	0	0	0	0	0	0	0	0	0	0	0	0	0	0.470145	4
GB55302	GB55302	369.477	61689	337.699	63768	263.68	53204	312.696	57117	304.637	49055	323.825	61890	274.726	55477	309.17	53042	334.994	59174	249.436	41331	357.784	63926	296.475	46745	239.156	33750	228.667	33513	276.926	41695	308.219	53529	302.676	52770	261.328	42918	394.667	50480	288.102	48554	260.389	43676	434.37	72146	345.52	56979	294.533	49526
GB49299	GB49299	1.05162	73	1.5101	98	0.910733	79	1.38387	86	1.1569	74	1.65895	137	1.10158	95	1.51125	108	1.98887	138	1.26632	75	1.09544	86	5.31225	264	1.86861	115	2.46975	164	0.982374	69	1.27745	94	1.50039	113	2.02554	126	4.63238	175	1.64145	103	1.5701	104	1.74437	128	5.37655	386	2.97311	168
GB54283	GB54283	3.4817	394	2.7348	322	2.85711	391	2.33512	316	3.88506	394	3.98183	513	3.96671	673	2.88327	357	3.33665	469	3.92615	404	3.26403	394	3.74832	472	5.26024	472	4.53862	442	3.09925	373	3.95893	427	3.43968	431	2.637	348	3.53762	313	4.1295	435	4.63525	517	4.54709	468	3.48092	531	5.32126	591
GB53476	GB53476	0.882316	5	1.52844	9	0.251984	2	0.135611	1	0.513974	3	0.731576	5	2.41161	15	0.130545	1	1.64506	9	0.32398	2	0.136715	1	0.212591	1	0.158262	1	0.152136	1	0.103646	1	0.209251	2	0.17841	1	0.965541	5	1.50421	6	1.85649	10	0.116723	1	1.45023	7	2.54458	13	2.775	14
GB51326	GB51326	0.666284	11	1.04626	18	0.588	11	0.894777	15	0.918952	14	0.342231	6	0.58485	11	0.235045	4	0.406171	7	0.40126	6	1.0063	16	0.431919	7	0.71774	9	0.421804	6	0.306264	5	0.454013	7	0.732508	12	0.914164	14	0.640337	8	1.52303	23	0.781754	12	1.29609	19	0.022084	1	0.519478	8
GB42720	GB42720	27.7077	2577	23.3818	3054	20.0538	2876	24.3574	2594	19.4515	1932	26.5195	2889	28.3542	3330	26.5697	2982	22.2867	2836	25.5217	2882	33.8234	3904	26.3736	2902	32.9627	3153	34.1484	3205	32.0712	3285	20.6818	2610	30.1405	2850	28.1649	3106	40.5224	2500	27.7708	2893	23.6455	2467	26.8557	2987	34.1028	3646	27.159	2685
GB53474	GB53474	0.780961	18	0.856614	22	0.912815	23	1.20037	29	0.680075	15	0.77465	20	1.19118	32	1.04817	23	1.23689	28	1.14311	25	1.07374	25	1.27224	26	0.970413	18	0.945226	19	0.917102	19	0.710285	16	0.945577	21	1.05433	23	0.920061	16	0.765658	17	1.13736	25	1.57991	34	0.85657	19	1.08554	24
GB45515	GB45515	4.60501	336	3.82636	315	4.32219	360	4.08079	325	3.6222	262	5.51124	468	7.61997	688	4.84288	333	6.43971	483	6.19295	441	7.05551	555	5.54732	391	4.33128	260	4.58872	295	6.3892	428	3.86428	309	4.6247	332	5.06784	359	7.03822	399	5.43783	411	6.79234	499	6.94354	488	7.23152	532	5.85834	430
GB47663	GB47663	5.03214	176	4.19888	161	1.97015	80	4.9388	158	2.43916	82	2.94371	121	3.22904	142	3.17133	110	6.55223	234	3.04516	104	2.38065	92	7.30316	223	4.02321	111	1.64051	51	3.02026	101	3.54639	119	5.98338	206	5.37415	173	6.18332	156	3.55427	124	3.59507	118	9.75249	325	7.06136	237	6.05722	215
Apis_mellifera_newGene_5234	--	0	0	0	0	0.211994	4	0.314903	5	0	0	0	0	0.174319	3	0	0	0	0	0	0	0	0	0.475498	7	0	0	0	0	0.117567	2	0	0	0	0	0	0	0	0	0	0	0	0	0	0	0	0	0	0
GB42402	GB42402	0	0	0	0	0	0	0	0	0	0	0	0	0	0	0	0	0	0	0	0	0	0	0	0	0	0	0	0	0	0	0	0	0	0	0	0	0	0	0	0	0	0	0	0	0	0	0	0
GB53419	GB53419	8.66411	477	12.0474	704	9.66358	603	8.69953	491	10.0114	513	10.4242	636	11.3208	690	12.054	597	10.2336	562	12.5149	624	10.9102	587	10.5271	510	11.1804	482	10.6186	501	9.40406	460	9.60356	514	9.01112	478	9.58593	483	8.28087	346	8.80361	456	12.259	655	10.1907	528	7.97355	382	9.9042	522
GB50807	GB50807	1.35656	47	2.76056	130	1.96172	101	1.66577	87	1.25718	77	10.4217	218	2.67508	112	4.04361	229	5.90671	202	6.74916	112	2.42989	101	10.5033	156	1.18983	43	4.35599	71	2.96658	185	5.99705	136	9.47573	182	2.22746	97	3.88996	94	9.2091	162	1.54452	106	8.531	142	3.4656	87	9.44126	159
GB50406	GB50406	0	0	0	1	1e-06	1	0	0	0	0	0	0	0	0	1e-06	1	0	0	0	0	0	0	0	0	0	0	0	0	0	0	0	0	0	0	0	0	0	0	0	0	0	0	0	0	0	0	0	0
GB50639	GB50639	1.20675	53	2.26289	116	1.34958	71	1.39455	69	0.993473	42	0.62589	32	0.551045	31	2.05969	92	1.24215	62	1.11574	51	0.903048	43	1.06833	45	1.11896	41	1.39242	54	1.68309	68	1.33042	61	1.31577	60	0.861883	39	1.23464	43	1.48743	70	0.512766	23	0.39652	17	0.634623	26	1.31078	60
GB40656	GB40656	14.8938	1472	22.5511	1879	22.6265	1925	14.9905	1524	22.0336	1451	24.9923	2178	24.5482	2230	21.5141	1534	23.2321	1795	17.2736	1580	25.9993	1891	17.8092	1643	20.4332	1292	26.5515	1473	21.6204	1472	24.0631	1699	22.4579	1580	20.088	1451	17.331	1288	26.4466	1795	20.9834	1902	22.1229	1560	16.4731	1578	20.8464	1823
Apis_mellifera_newGene_2131	--	0.480301	20	0.17414	8	0	0	0.090509	5	0.143375	6	0.04311	3	0.213747	11	0.338782	14	0	0	0.437554	18	0.111491	5	0.210319	8	0.180259	7	0.381909	14	0.163755	7	0	0	0	0	0.358755	15	0.267118	9	0.391607	16	0.334648	14	0.154549	7	0	0	0.115851	5
GB49410	GB49410	169.726	24061	190.753	31653	248.388	39579	255.425	38267	220.5	28541	167.675	26783	198.565	35594	240.284	32189	177.999	27278	236.444	31688	196.384	30052	167.033	22672	251.865	32972	276.704	33067	180.998	24231	252.154	34992	156.666	23586	275.568	36927	176.3	19812	154.122	22484	144.413	21137	241.623	30608	171.538	22543	270.147	35774
GB42899	GB42899	11.4983	659	6.54755	392	8.28763	529	9.60768	611	9.10437	508	10.9755	796	13.1673	918	12.6885	782	9.90602	572	10.8689	621	13.8449	829	16.9515	679	6.06986	290	13.6829	673	9.97083	521	11.6688	573	14.72	819	12.4556	679	14.7892	619	13.0425	750	12.342	672	8.98756	456	14.3004	811	12.6903	702
GB51608	GB51608	3.13286	288	3.34334	337	2.64317	281	3.57238	339	2.94392	254	4.23884	411	4.76399	539	4.08337	355	4.35886	412	4.30694	381	5.89398	563	4.29371	355	3.98388	293	4.13224	314	3.92357	329	3.92991	372	4.35425	403	3.55141	313	3.9643	271	4.19099	379	4.69575	420	5.55148	491	5.63116	496	5.0119	430
GB44727	GB44727	0	0	0	0	0	0	0	0	0.581341	3	0	0	0	0	0	0	0	0	0	0	0.13299	1	0.12564	1	0.124576	1	0	0	0.178255	1	0.159466	1	0.080146	1	0.167828	1	0	0	0.617662	3	0	0	0	0	0	0	0.290202	2
Apis_mellifera_newGene_6699	--	0.325391	30	0.502754	53	0.936294	204	0.700595	65	1.80378	262	0.620041	83	0.482394	94	0.48377	40	0.547782	43	1.35271	223	0.959491	255	1.07334	213	1.48235	158	0.465845	67	0.843242	196	0.801732	208	0.730783	189	0.80374	199	0.841509	162	0.229135	31	0.615901	110	0.477881	49	0.821158	203	0.22024	24
Apis_mellifera_newGene_7381	--	0.3921	36	0.182033	19	0.338143	35	1.08479	96	0.17652	16	0.755255	78	0.215788	24	0.706421	63	0.456795	43	0.26952	24	0.311477	30	0.400542	34	0.391037	29	0.582171	46	1.09561	90	0.318801	30	0.788419	50	0.325439	29	0.119446	9	0.754217	67	0.69648	52	0.492668	31	0.440277	39	0.643168	57
GB49662	GB49662	20.3548	1981	13.3842	1095	16.6897	1405	20.4896	1687	7.67857	720	14.7686	1463	12.3817	1293	21.7112	1883	19.8764	1821	8.23093	582	12.7876	1116	18.2034	1133	20.0551	1422	30.6783	2580	25.3373	1990	17.2988	1185	6.75808	500	18.8311	1517	23.8234	1194	32.3694	2733	18.8496	1423	15.996	1129	10.1822	732	11.9672	1001
GB50933	GB50933	2.77646	516	2.74476	551	2.79575	493	4.49841	567	3.43746	380	3.15009	563	4.23775	711	1.70883	299	2.18195	299	4.51115	482	2.03229	289	1.69166	221	2.37505	318	2.20996	185	1.97301	186	3.26286	540	2.01388	339	1.75297	244	3.00559	334	1.07989	128	1.68785	300	3.71608	439	1.93045	231	2.10552	283
Apis_mellifera_newGene_1941	--	0.722252	78	0.544791	73	0.466379	57	0.277612	36	0.316986	35	0.506478	68	0.899044	125	0.812584	80	0.554368	59	0.448217	44	0.65974	76	1.05635	94	0.551211	50	0.419708	44	0.67966	64	0.34346	42	0.407446	49	0.56644	65	0.467297	42	0.307752	36	0.492147	55	0.579697	63	0.390917	45	0.62113	59
GB44876	GB44876	15.4335	2614	11.7277	2009	9.91093	1891	11.584	2097	10.306	1633	12.7273	2372	7.89552	1573	17.3404	2669	10.2264	1786	8.41559	1307	12.6305	2118	14.5087	2304	12.7686	1733	31.8708	4632	14.5822	2206	20.5252	3505	10.2953	1793	8.45138	1510	11.0617	1382	17.9246	2961	20.7174	3417	27.6557	4062	25.1386	4042	15.4466	2752
GB51603	GB51603	18.4738	1672	33.6963	2794	24.7069	2392	25.7646	2250	25.3236	2096	22.6435	2420	28.3767	2909	22.3684	1888	25.0084	2182	27.5945	2150	27.805	2373	29.5588	2485	28.7416	2420	28.6295	1987	32.7888	2741	30.682	2790	24.9151	2325	29.7795	2445	23.3984	1620	25.6507	1967	27.1801	2353	37.1994	2655	35.8572	3357	29.2986	2641
GB46669	GB46669	0	0	0	0	0	0	0	0	0	0	0	0	0	0	0	0	0	0	0	0	0	0	0	0	0	0	0	0	0	0	0	0	0	0	0	0	0	0	0	0	0	0	0	0	0	0	0	0
GB54787	GB54787	2.17349	126	0.448673	37	0.367764	18	0.734299	64	1.40552	72	0.984544	109	0.70383	49	0.497617	29	0.232859	18	0.769674	42	0.161165	18	0.591231	37	0.655652	23	0.322567	21	0.209141	9	0.523572	45	0.308399	23	0.246756	18	0.307786	15	0.506091	21	0.251748	18	0.206867	9	0.686053	46	0.261427	19
GB41825	GB41825	17.1547	2716	13.9826	2491	15.3166	2786	14.3215	2466	14.5503	2194	16.9126	3068	16.2267	3117	16.0802	2502	15.1003	2451	16.1072	2459	15.6848	2578	16.8121	2480	15.3196	1987	14.9569	2077	16.41	2362	14.8732	2393	16.172	2589	14.9859	2291	16.144	1917	15.6319	2435	17.2707	2658	16.5758	2516	19.0765	2920	16.0633	2472
Apis_mellifera_newGene_6762	--	0.147402	6	0.116762	6	0.106516	5	0.089943	4	0.146623	6	0.18334	9	0.045854	3	0.093841	4	0.166688	7	0.224725	9	0.379136	16	0.195141	8	0	0	0.250055	9	0.06372	3	0.105539	5	0.057372	3	0.092461	4	0.078861	3	0.223522	9	0.539099	22	0.24571	10	0	0	0.220176	9
GB53497	GB53497	0.929309	64	2.05334	144	0.140653	13	2.58766	176	2.23979	156	2.13186	136	1.04314	86	0	0	0	0	0.920679	64	0.738886	29	1.18994	42	0.793985	48	0.495731	28	0.551658	38	1.24209	82	0.672151	48	1.48342	92	2.11929	103	1.27018	64	0.210456	10	1.37803	87	0.186139	9	2.64514	180
GB52413	GB52413	0.052495	4	0.051758	5	0.133858	12	0.020865	2	0.028289	3	0.12678	11	0.124231	12	0.003016	1	0.061971	5	0.147902	11	0.224993	18	0.139062	10	0.027597	2	0.055102	4	0.112765	8	0.039593	4	0.16277	13	0.018027	2	0	0	0.072942	6	0.121668	9	0.056017	5	0.15645	12	0.041577	4
Apis_mellifera_newGene_1364	--	0	0	0	0	0	0	0	0	0	0	0	0	0	0	0	0	2.32022	276	0	0	0	0	0.005297	1	0	0	0	0	0	0	1.68916	199	0.470052	55	0.001431	1	0	0	0	0	0	0	0	0	0	0	0	0
GB46998	GB46998	0	0	0	0	0	0	0	0	0	0	0	0	0	0	0.135868	4	0	0	0.149508	3	0.081188	3	2.28905	46	0	0	0	0	2.20857	50	0.075545	2	1.74584	43	0.078168	2	0	0	0.085656	3	2.23498	54	0	0	1.78542	34	0	0
GB53107	GB53107	0	0	0	0	0	0	0	0	0	0	0	0	0	0	0	0	0	0	0	0	0	0	0	0	0	0	0	0	0	0	0	0	0	0	0	0	0	0	0	0	0	0	0	0	0	0	0	0
GB53137	GB53137	0.928438	84	1.40667	142	1.22116	83	0.653954	56	0.432638	27	0.713691	67	3.00878	238	1.76069	135	2.50022	205	3.57128	263	3.80671	273	2.89736	184	0.232657	18	0.562476	33	0.717485	44	1.25505	82	0.778344	58	1.08456	81	1.55577	90	2.36694	137	2.0554	179	2.74524	196	1.08822	95	1.9355	169
GB44415	GB44415	2.92743	217	4.45103	368	0.107437	10	0.978402	81	2.12363	151	3.83928	332	2.93108	236	0.068651	7	0.106784	9	2.24709	164	2.64045	183	0.149155	11	4.24601	263	5.23986	336	2.39355	144	5.52174	371	0.15648	13	6.14949	393	3.60856	205	6.95392	500	0.124079	10	4.44668	282	2.25987	165	0.244753	18
GB47205	GB47205	0.011275	1	0.005632	1	0.006308	1	0.018114	1	0.018855	1	0.039813	2	0.083413	3	0.009106	1	0.005644	1	0.01633	1	0.004008	1	0.009791	1	0.035508	1	0.020134	1	0.103849	3	0.010524	1	0.005631	1	0.014017	1	0.044968	1	0.009467	1	0.168602	4	0.007142	1	0.663899	16	0.007956	1
GB52324	GB52324	4128.58	92023	5429.78	136176	5889.13	150846	5494.35	133227	5389.23	114418	5368.11	137100	3876.68	104866	4146.69	90831	4178.11	95492	4403.24	94651	4952.19	114588	3381.33	70215	4442.08	81102	4092.5	79996	5000.11	101329	4421.87	100169	6214.24	140046	4357.26	93788	3351.11	56030	2994.75	65681	4102.99	88915	5170.37	110502	5012.42	108012	4403	95406
GB42026	GB42026	0	0	0	0	0	0	0	0	0	0	0	0	0	0	0.019491	1	0	0	0	0	0	0	0	0	0	0	0	0	0	0	0	0	0	0	0	0	0	0	0	0	0	0	0	0	0	0	0	0
GB40608	GB40608	17.5234	750	21.4995	1035	26.3003	1293	21.3457	993	41.2702	1681	14.1354	693	64.2856	3111	8.7075	366	12.982	570	64.7338	2670	36.0108	1599	56.0636	2234	46.1818	1618	14.576	547	26.6111	1035	33.3094	1448	88.2114	3814	23.0736	953	36.2585	1164	14.1835	597	47.7153	1984	53.8228	2207	87.2133	3606	38.7068	1610
GB52889	GB52889	5.28052	252	3.90553	187	2.64512	184	4.33244	223	4.0453	192	4.49104	254	6.0413	465	6.12784	356	5.69368	293	4.71202	282	4.83402	286	4.24542	204	5.98659	262	5.83921	301	7.0444	292	5.91667	300	5.29239	271	4.76018	252	7.56014	255	5.87999	302	6.76999	354	6.40888	386	10.5688	322	6.24033	318
GB48589	GB48589	17.8829	3731	13.9721	3029	18.6853	4433	20.2362	4344	18.241	3398	18.7333	4363	14.011	3517	16.9318	3222	12.9377	2650	14.2967	2881	15.3939	3251	14.1602	2726	14.5987	2362	15.673	2868	13.6646	2497	12.3846	2456	13.2383	2679	14.875	2866	14.521	2225	17.2497	3447	13.254	2548	11.6422	2282	12.6628	2404	14.0711	2702
GB51187	GB51187	0.235202	4	2.88462	55	1.7855	35	0.096979	2	0.055785	1	2.83551	55	1.29576	27	1.2922	22	0.513344	9	0.381195	7	2.1525	38	1.15549	19	0.811601	12	1.661	25	2.18614	34	0.156085	3	1.0898	19	6.08266	99	0.778014	10	1.00801	17	1.23755	21	0.91328	15	1.55513	26	1.78693	30
GB55877	GB55877	7.59299	1279	13.7249	2867	13.5356	2690	16.3155	3081	12.9072	2324	12.1733	2391	9.46092	2218	11.7715	1900	9.85029	1716	11.2295	1585	13.1524	2263	14.4568	2615	10.1445	1401	8.89393	1274	11.8224	1695	7.67797	1476	15.3919	3154	13.0344	2268	14.2876	2011	10.7126	1782	12.2601	2365	14.1102	2366	13.1336	2029	10.722	1826
GB40559	GB40559	12.2188	1208	8.19134	1026	10.083	1290	8.78367	1064	10.5004	1113	12.6952	1508	14.4325	1781	11.8475	1296	14.1965	1525	11.1964	1180	12.4827	1313	10.1983	1058	12.2108	1049	12.3578	1171	12.2639	1241	10.5402	1192	12.4669	1267	11.5959	1246	13.0138	971	12.1008	1197	12.7368	1378	14.987	1420	12.5517	1351	12.8407	1389
GB40164	GB40164	165.519	9656	166.339	11262	238.103	15879	43.0687	2617	178.358	10287	138.923	9299	231.665	15992	57.3104	3170	58.4126	3517	263.808	14637	176.604	10657	132.428	7604	61.4963	2932	64.432	3203	50.0354	2536	184.33	10860	133.784	7943	81.275	4453	144.083	6271	53.9991	4002	146.136	9709	89.7986	5026	163.051	8992	105.555	5858
Apis_mellifera_newGene_8379	--	0	0	0	0	0.081779	5	0.104788	6	0.163758	9	0	0	0.032132	3	0	0	0.190148	11	0	0	0.093324	6	0	0	0.433916	19	0	0	0	0	0.074181	4	0	0	0.187436	10	0.311913	13	0	0	0	0	0.101401	6	0.201677	11	0.040113	3
GB43653	GB43653	0	0	0	0	0	0	0	0	0	0	0	0	0	0	0	0	0	0	0	0	0	0	0	0	0	0	0	0	0	0	0	0	0	0	0	0	0	0	0	0	0	0	0	0	0	0	0	0
GB55044	GB55044	0	0	0	0	0	0	0	0	0	0	0	0	0	0	0	0	0	0	0	0	0	0	0	0	0	0	0	0	0	0	0	0	0	0	0	0	0	0	0	0	0	0	0	0	0	0	0	0
GB40385	GB40385	13.5061	1643	12.978	1881	10.1831	1676	14.0546	1929	9.11319	1114	13.562	2014	12.4997	1814	8.56968	1188	10.7905	1407	11.7158	1618	12.2728	2031	11.2025	1458	16.8989	1725	11.6714	1447	14.2909	1644	9.72036	1424	12.9985	1722	13.2947	1564	12.9275	1384	10.0816	1309	11.3738	1621	12.0102	1491	11.1084	1268	12.5669	1583
GB48212	GB48212	2.14595	58	1.89247	47	1.9966	51	0.086128	5	1.7852	50	0.947174	33	0.034066	2	2.15194	75	1.44441	35	0.600132	21	2.27478	65	2.27632	43	1.58376	38	0.12039	5	0.722362	15	0	0	0.795046	22	0.988592	28	0.059293	3	1.84677	38	1.61586	41	0	0	0	0	0.814075	24
GB43629	GB43629	228.993	6179	193.356	5870	192.828	5979	207.083	6079	253.673	6520	205.068	6340	201.731	6606	255.587	6777	225.719	6245	223.253	5809	205.508	5756	257.961	6484	210.814	4659	198.745	4703	234.66	5757	275.913	7566	262.384	7158	228.706	5959	122.002	2470	131.413	3489	203.58	5341	173.345	4485	252.453	6585	218.897	5742
GB41999	GB41999	0	0	0	0	0	0	0	0	0	0	0	0	0	0	0	0	0	0	0	0	0	0	0	0	0	0	0	0	0	0	0	0	0	0	0	0	0	0	0.011054	1	0	0	0	0	0	0	0	0
GB41610	GB41610	4.38326	1640	5.68085	2037	2.54857	980	6.06699	2460	4.74043	1683	6.89607	3086	3.00971	688	6.13109	2301	5.76836	2262	3.03396	516	5.94989	2320	3.39857	958	5.56591	1209	4.24916	695	2.44847	523	2.93049	1109	4.58164	1711	5.75006	2102	6.573	1847	5.2697	1982	4.06095	1473	5.24021	1908	2.29126	841	3.3033	1000
GB55250	GB55250	27.5682	3366	31.9655	4348	29.3071	5101	26.8351	3525	21.9192	3411	33.0481	4596	36.6758	5381	28.1381	3565	25.9371	3406	42.5374	4630	25.9185	4076	35.0422	3858	41.2418	4583	35.7459	3845	33.4103	3746	30.3401	4205	36.3198	4404	28.0557	4220	35.1194	3264	26.3725	4129	25.1271	3869	28.9649	3732	43.8486	4616	39.8235	4268
GB51279	GB51279	0.526487	18	0.473199	18	0.290671	12	0.105332	4	0.648681	22	0.546268	21	0.338505	14	1.00495	35	0.407491	14	0.188857	7	0.416943	15	0.524636	17	0.743408	21	0.424689	13	1.29731	42	0.708475	25	0.271884	10	0.166348	6	0.615705	16	0.720105	24	0.318371	11	0.55211	18	0.216419	7	0.273057	9
GB49599	GB49599	0.441611	2	0.491242	3	0.008561	1	0.777558	4	1.04475	5	0.010477	1	0.890665	5	0.781667	4	0.410055	2	0.058557	1	0.004842	1	0.725139	4	0.171292	1	0.073336	1	0.301218	2	0.394974	2	0.026927	1	0.050939	1	1.57082	6	0.097775	1	0.059602	1	0.176711	1	0.568105	3	0.25367	2
GB41080	GB41080	11.3876	2212	18.4844	3829	15.4006	3468	19.5222	4009	15.4583	2667	18.6365	3985	20.7721	4558	19.8298	3555	22.9211	4222	17.0936	3032	15.5906	3157	21.0601	3740	19.9399	3016	22.8443	3608	15.8782	2820	20.4411	3503	16.1265	3160	17.9186	3088	13.2464	2152	24.1672	4148	18.9681	3421	17.7278	3157	31.9255	3794	18.4947	3271
Apis_mellifera_newGene_7780	--	0	0	0	0	0	0	0	0	0	0	0	0	0	0	0	0	0	0	0	0	0	0	0	0	0	0	0	0	7.68683	531	0	0	0	0	0	0	0	0	0	0	0	0	0	0	0	0	0	0
Apis_mellifera_newGene_1219	--	0.310689	8	0	0	0.197894	6	0.061885	2	0.442026	11	0.085073	3	0	0	0.085272	3	0.179095	5	0.337409	8	0.284831	8	0.106878	3	0	0	0	0	0.084774	2	0	0	0.143236	4	0.081853	2	0	0	0.198898	5	0.077018	2	0	0	0	0	0.337646	8
GB48434	GB48434	9.21656	1002	8.56501	1086	8.12844	1106	9.0853	1122	8.77826	956	7.10207	959	9.85815	1295	8.87372	966	7.71288	977	7.53678	851	10.0127	1172	8.81427	906	8.59107	770	7.30743	814	7.77944	776	8.00056	928	8.53699	931	7.82522	844	8.94947	784	11.0179	1206	9.18628	949	8.8571	1058	8.27208	843	7.96432	952
GB49280	GB49280	2.12559	247	2.17397	340	1.65559	336	1.35638	238	1.69002	292	1.82353	352	2.12083	469	1.89653	349	1.76393	277	1.53926	252	2.02953	379	2.1505	313	2.2833	303	2.04766	329	2.61413	326	1.19438	216	1.73144	274	1.71106	270	1.83764	230	2.22879	319	2.18754	336	2.02515	288	1.79695	299	2.03845	389
GB56020	GB56020	1.12087	8	0.792708	6	0.944955	7	1.79131	13	0.586948	4	1.12283	9	0.785427	7	1.03184	7	1.56685	11	0.889177	6	0.831182	6	0.730322	5	0.675428	4	0	0	0.497181	3	0.591228	4	0.449525	3	0.524914	4	1.13563	6	0.672057	5	1.1425	8	0.659038	4	2.57698	16	0.429355	3
GB44227	GB44227	0.009045	1	0.000691	1	0.000326	1	0.000338	1	0.00047	1	0.000317	1	0.002626	1	0.000282	1	0.000908	1	0.000863	1	0.001155	1	0.000682	1	0.007527	1	0.157728	1	0.001009	1	0.000822	1	0.00024	1	0.00031	1	0.00139	1	0.00023	1	0.015031	1	0.002004	1	0.000116	1	0.000831	1
GB43497	GB43497	4.68378	858	4.68534	933	2.99467	600	4.64762	863	4.80858	772	5.83869	1166	3.86806	826	4.14468	586	3.38073	599	4.72026	758	3.81636	659	3.51979	577	5.85022	800	4.01738	646	3.45416	492	3.94709	668	5.08609	880	3.20383	566	4.1701	563	3.52584	625	4.97861	837	5.29587	827	2.9156	512	3.8463	583
GB53341	GB53341	58.606	16537	57.361	18212	57.5436	18659	57.279	17583	49.5083	13306	56.8744	18388	43.956	15052	44.3022	12285	53.0691	15355	46.8135	12739	59.8943	17544	51.8664	13635	37.267	8614	48.0144	11881	43.2264	11090	42.7307	12254	46.6352	13305	44.3299	12079	68.8983	14583	55.6135	15441	51.1538	14033	49.8938	13499	44.1588	12046	41.6426	11423
GB43373	GB43373	0	0	0	0	0	0	0	0	0	0	0	0	0	0	0	0	0	0	0	0	0	0	0	0	0	0	0	0	0	0	0	0	0	0	0	0	0	0	0	0	0	0	0	0	0	0	0	0
GB48039	GB48039	7.53496	503	8.5759	643	10.4823	811	8.09438	589	8.6809	557	8.08312	618	12.3707	971	8.84635	582	9.87451	679	9.04583	586	10.5135	728	8.02707	504	8.39599	452	9.17568	536	9.2087	562	8.30231	565	10.1123	682	8.9557	580	10.1199	513	9.03104	592	10.3633	676	8.99233	571	9.58563	636	9.30146	607
GB50646	GB50646	0.055764	5	0.208399	17	0.217877	19	0.408449	33	0	0	0.387874	33	0.215423	19	0.127673	10	0.17185	13	0.173275	13	0.197945	15	0.230247	16	0.19436	12	0.254138	17	0.101915	7	0.166068	13	0.344429	26	0.153122	11	0.203319	12	0.125813	9	0.171685	13	0.049627	4	0.143046	10	0.123518	9
Apis_mellifera_newGene_2480	--	0.192604	3	0	0	0	0	0	0	0	0	0	0	0	0	0.080573	1	0	0	0	0	0	0	0.172282	3	0	0	0.122624	2	0	0	0.157925	3	0	0	0	0	0	0	0	0	0	0	0	0	0	0	0.558592	7
GB52434	GB52434	4.77847	339	4.96452	396	4.56912	372	4.77537	368	6.65433	449	4.88471	397	6.76562	582	6.42141	447	5.64861	411	7.30965	430	7.23712	533	6.2649	414	6.27574	365	7.97359	496	6.12729	395	5.94836	429	6.31163	453	6.15488	421	5.41409	288	6.08451	425	8.09847	558	7.22044	491	8.67269	594	6.59922	455
GB44533	GB44533	134.629	15767	140.37	18427	161.71	21736	143.981	17337	181.061	20148	172.191	22153	170.897	23435	131.239	14347	104.055	12485	159.494	18004	135.337	16417	153.244	16720	131.844	12626	113.873	11680	136.517	14518	144.658	17161	149.05	17597	101.902	11504	149.494	13119	109.419	12611	166.921	19007	148.302	16616	155.216	17571	137.041	15602
Apis_mellifera_newGene_5310	--	103.881	1882	45.3098	924	75.3884	1569	39.0097	769	58.1185	1003	60.2435	1250	91.8547	2019	140.149	2494	129.576	2406	47.9688	838	24.2574	456	55.2979	933	135.108	2004	92.6126	1471	136.326	2245	26.5664	489	33.796	619	91.7188	1604	75.7815	1030	90.9901	1622	125.265	2206	55.7375	968	55.5937	974	41.0986	724
GB42992	GB42992	0	0	0	0	0	0	0	0	0	0	0	0	0	0	0	0	0	0	0	0	0	0	0	0	0	0	0	0	0	0	0	0	0	0	0	0	0	0	0	0	0	0	0	0	0	0	0	0
GB55846	GB55846	2.19075	204	4.23184	432	6.02875	631	5.37911	534	5.06726	443	6.27761	662	8.26613	948	5.22107	474	5.25107	489	5.53757	492	6.31283	595	6.62099	572	2.63677	208	2.61475	213	3.45486	286	5.65902	528	4.43802	413	7.10685	621	4.25403	293	4.68648	425	3.57999	320	7.98114	705	3.18029	284	3.74635	337
GB41246	GB41246	8.90476	2727	7.67354	2619	2.23119	904	7.48086	2517	8.58351	2702	3.81985	1528	8.71136	3636	6.2342	1812	8.5216	2715	11.854	3490	8.80652	2945	5.49646	1598	11.8865	2688	4.45904	1201	11.4098	3348	3.14505	1117	9.9923	3001	8.95815	2586	12.8558	2920	4.21209	1343	11.7163	3477	4.91867	1603	10.6171	3092	9.85621	2818
GB48289	GB48289	72.0638	2508	223.163	5732	111.968	3673	103.961	3518	79.2423	2175	119.094	3502	96.6399	3144	59.25	1701	94.4049	2399	132.794	3509	118.878	4236	102.155	2687	124.302	2831	159.256	4040	155.213	4046	117.634	3818	114.066	3021	150.392	4550	116.511	2974	132.21	4095	143.762	4247	118.502	3130	113.175	3251	91.8844	2904
GB48230	GB48230	2.50485	572	3.5201	722	2.45149	726	3.07334	619	4.39662	587	3.14704	699	3.34005	842	3.47579	683	3.20971	791	4.36088	693	4.70442	945	4.56439	686	4.68781	799	3.46554	705	2.72939	588	3.21974	822	3.51331	791	4.99802	769	5.73712	797	2.63546	682	3.91676	630	3.12808	600	4.52757	732	4.6748	778
Apis_mellifera_newGene_4526	--	0.241581	3	0.048851	1	0	0	0.07922	1	0	0	0	0	0	0	0	0	0.053605	1	0	0	0.570665	6	0	0	0.101898	1	0.408568	4	0	0	0	0	0	0	0.029514	1	0	0	0.258744	3	0.08934	1	0.511679	5	1.88253	18	0.055843	1
GB54934	GB54934	31.0907	5337	30.3913	5846	40.6346	8010	42.4185	7921	35.8429	5861	23.4528	4586	24.1684	5013	44.9933	7533	52.6761	9263	38.8116	6399	47.2485	8394	47.5649	7535	42.052	5903	51.4413	7744	27.5417	4281	41.8646	7321	42.4541	7366	26.4417	4367	54.9268	7085	51.9855	8766	49.686	8255	51.4123	8417	24.8795	4111	45.5755	7561
GB41856	GB41856	1.42512	876	1.71838	954	1.17308	106	2.02414	361	0.997274	482	2.88835	293	2.69156	2017	0.748405	308	0.937085	91	1.56766	594	1.08693	557	1.77068	319	1.13121	434	0.820298	343	1.2023	90	1.06005	553	0.744263	325	1.3902	713	1.47904	93	1.54108	125	0.915682	422	1.56034	289	1.87131	1092	0.983263	80
GB50209	GB50209	20.0068	1665	20.3332	1679	20.6699	1893	19.9418	1825	18.5928	1399	21.9302	2203	20.7043	2181	21.4507	1588	22.8872	1877	20.6284	1640	26.6948	1918	20.7464	1601	18.9311	1378	18.884	1287	20.0452	1449	20.1765	1637	22.887	1701	21.7512	1642	28.1045	1445	21.3254	1784	24.0929	1699	21.0442	1736	21.2978	1715	27.1787	2032
GB45834	GB45834	0	0	0	0	0.230219	10	0	0	0.109771	4	0	0	0.351749	9	0	0	0	0	0.120926	5	0.063957	3	0	0	0.148076	5	0	0	0	0	0	0	0	0	0	0	0	0	0.894524	34	0	0	0	0	0	0	0	0
GB55644	GB55644	14.956	2437	12.434	2276	12.8672	2410	12.4649	2203	12.9651	2012	13.7028	2556	14.8229	2934	14.3618	2301	16.1425	2696	13.7721	2164	14.9143	2528	15.419	2339	14.797	1973	16.3449	2334	15.5093	2304	13.0402	2160	14.5332	2399	13.8716	2179	17.909	2188	17.6799	2833	17.1585	2718	17.1413	2680	17.4403	2751	17.2518	2745
GB40533	GB40533	0	0	0	0	0	0	0	0	0.022133	1	0	0	0	0	0	0	0	0	0	0	0.026111	1	0	0	0	0	0	0	0	0	0	0	0	0	0.054101	1	0	0	0	0	0	0	0	0	0	0	0	0
GB53062	GB53062	7.45261	1618	10.7944	2378	16.0187	4021	17.8003	4383	20.1742	4320	19.6996	5081	18.3305	4971	17.3099	3835	19.5634	4512	18.1459	3981	20.3307	4765	19.8823	4216	23.0017	4263	19.5237	3618	21.9458	4539	18.9302	4335	19.8997	4550	16.6563	3478	20.8932	3551	11.2388	2390	21.5757	4723	22.2271	4584	22.7968	4969	9.67673	2034
GB54696	GB54696	0	0	0.264739	3	0.09695	1	0.11464	2	0	0	0	0	0	0	0	0	0	0	0.100869	1	0	0	0.080321	1	0	0	0	0	0.239591	2	0	0	0.413628	4	0.780047	7	0	0	0	0	0	0	0.223775	2	0	0	0	0
GB44540	GB44540	5.61436	283	5.2983	301	5.78487	335	4.73022	260	5.13778	247	5.16468	299	7.56042	463	5.95469	295	8.37358	433	7.50413	365	6.40703	335	6.70566	315	6.886	285	7.07942	313	6.42058	294	7.57705	388	5.36588	274	6.21784	303	6.08446	230	7.79992	387	7.52484	369	10.4135	503	7.99609	390	8.99499	441
Apis_mellifera_newGene_4365	--	0	0	0	0	0	0	0	0	0	0	0	0	0	0	1.49712	93	0	0	3.41578	170	0	0	0	0	0	0	0	0	0	0	0	0	0	0	0	0	0	0	0	0	0	0	0	0	0	0	0	0
GB52180	GB52180	0	0	0	0	0	0	0	0	0	0	0	0	0	0	0	0	0	0	0	0	0	0	0	0	0	0	0	0	0	0	0	0	0	0	0	0	0	0	0	0	0	0	0	0	0	0	0	0
GB54056	GB54056	8.61503	870	14.0078	1329	8.939	1009	6.77292	744	6.998	572	9.38903	980	6.3201	651	5.72227	541	8.64196	757	7.49793	639	7.26437	725	8.93097	827	10.2311	840	6.67143	519	8.52014	791	6.11196	596	7.07567	628	6.28937	537	15.5171	1063	12.7794	944	5.01265	464	7.31144	761	9.20609	562	6.46267	644
GB52505	GB52505	12.1184	458	35.884	1524	49.3591	2141	33.8749	1391	40.1126	1443	41.0459	1776	45.3896	2080	21.7821	808	28.1175	1089	51.3842	1871	44.9434	1761	42.1741	1483	33.694	1042	19.2083	636	28.0093	962	40.834	1567	40.3294	1539	43.1452	1573	37.2513	1055	24.0526	894	40.2745	1478	47.3213	1713	45.6789	1667	44.4197	1630
GB48605	GB48605	0.29884	3	0.294123	3	0.231137	3	0.275841	3	0.257059	3	0.229496	3	0.218605	3	0.333551	3	0.279974	3	0.235302	2	0.257037	3	0.301077	3	0.296863	3	0.254144	2	0.334709	3	0.303965	3	0.303318	3	0.309005	3	0.44123	3	0.401654	4	0.290263	3	0.265786	3	0.248172	2	0.282553	3
GB42761	GB42761	14.8702	1205	20.6823	1924	18.2342	1869	21.1312	1905	21.9284	1782	18.741	1728	21.8698	2261	15.2442	1216	16.495	1429	21.3777	1837	19.9957	1583	17.1999	1202	18.9709	1188	17.5993	1130	16.894	1230	14.9063	1252	17.7649	1515	16.2376	1251	23.3681	1633	20.2247	1527	16.1637	1210	17.4241	1252	19.1139	1662	16.9862	1437
GB51584	GB51584	0.596258	23	1.15605	51	0.945506	42	1.74554	74	1.53505	57	0.885749	40	0.486369	23	3.25007	123	1.4783	59	1.66145	62	1.77516	71	1.52662	55	1.63182	52	2.57379	87	1.67816	59	1.07099	42	1.16877	46	1.35059	51	2.00988	59	2.15361	82	1.05985	40	1.98352	74	2.51568	94	1.51032	57
GB55082	GB55082	3.45415	263	2.93888	227	3.04623	266	2.45966	202	2.90449	211	3.8149	273	5.80189	515	2.9224	184	6.8114	427	3.72963	275	2.91881	229	4.15542	294	5.37932	285	4.11884	273	3.38845	231	2.29512	175	4.02357	284	2.74416	202	4.83434	274	3.42634	254	4.54388	294	5.04425	358	3.72707	275	4.03165	297
Apis_mellifera_newGene_5411	--	3.44678	57	0.1183	3	0.35547	7	0.852137	16	0	0	3.0723	54	0.709998	14	0.379761	8	0.10587	2	0	0	0	0	0.753942	11	1.29205	18	0	0	0.119563	2	0.108488	2	0.798184	13	0.187653	3	0.151227	2	0.456979	8	0.801271	13	0	0	1.32717	20	0.313976	5
GB53699	GB53699	21.5327	963	20.3224	1022	22.7791	1169	20.3166	988	19.7043	839	24.2575	1242	25.7751	1397	23.5046	1032	28.4103	1302	25.4142	1095	25.3968	1178	21.2212	883	31.2215	1143	28.8882	1132	24.7665	1006	23.7659	1080	25.3984	1147	23.939	1034	31.8255	1067	29.9796	1318	27.6871	1204	25.9326	1112	28.9862	1252	26.7401	1162
GB42708	GB42708	9.14824	1733	10.5732	2526	10.6003	2659	10.6877	2446	9.03275	2012	9.6119	2316	11.2063	2886	7.26514	1678	8.40048	2019	14.8162	2828	12.0199	2225	13.7694	2571	10.2095	1839	7.86794	1624	8.95391	1778	7.44788	1780	9.64212	2087	11.7147	2421	13.4516	1965	10.6575	2295	10.4864	2182	10.7848	2206	12.2593	2130	11.2714	1949
Apis_mellifera_newGene_3641	--	0	0	0	0	0	0	0	0	0	0	0	0	0	0	0	0	0	0	0	0	0	0	0	0	0	0	0	0	0	0	0	0	0	0	0	0	0	0	0	0	0	0	0	0	0	0	0.597953	49
Apis_mellifera_newGene_1145	--	0.312068	10	0.106925	4	0	0	0.095882	4	0	0	0.434087	16	0.0539	3	0.187766	6	0	0	0.092506	3	0.181937	6	0.061048	2	0.051618	2	0	0	0.042323	2	0.120817	4	0.114221	4	0.148598	5	0	0	0	0	0	0	0.489385	15	0.154958	5	0.164819	6
GB52121	GB52121	19.7049	430	11.8904	294	14.7643	371	13.3624	320	13.6646	284	17.9107	450	23.3607	625	15.4596	332	16.3715	390	15.2616	322	14.3511	331	15.2281	311	20.1057	360	17.8712	342	15.811	314	18.2789	408	15.0932	334	11.7852	249	15.6633	257	16.4732	354	18.2462	388	17.8403	375	21.4892	456	20.1562	428
GB47876	GB47876	5.19769	1479	11.8831	3226	5.52552	1711	5.98535	1918	12.4148	2894	5.80228	1932	15.0086	4356	12.8689	3064	9.54154	2339	4.59635	1281	5.6146	1666	11.957	2656	4.3227	1029	4.96545	1275	5.16417	1197	5.23759	1539	4.08716	1195	5.58516	1584	7.62459	1463	14.7979	3416	9.77879	2296	5.77919	1616	4.5233	1117	5.42919	1571
GB55985	GB55985	15.6247	2480	20.3994	2743	16.001	2707	14.5933	2343	15.0258	1772	14.2921	2303	15.0981	2995	15.4953	2321	14.8139	2411	14.0721	2065	19.5272	2705	18.371	2428	15.9177	2087	17.5063	2128	15.4589	2255	14.4381	2165	14.0318	2255	15.1414	2200	20.1508	2314	20.7304	3183	17.66	2453	19.4488	2305	15.2326	2121	14.4773	1946
Apis_mellifera_newGene_918	--	0.384278	35	0.145849	15	0.162897	17	0.292276	29	0.547568	47	0.480713	50	0.223712	25	0.187994	17	0.27768	26	0.218673	19	0.248641	24	1.73874	66	0.314428	24	0.107423	9	0.067134	6	0.467256	43	0.137093	13	0.144192	14	0.07819	6	0	0	0.053559	5	0.349478	31	0.231102	21	0.40226	32
GB50617	GB50617	0.337561	6	0	0	0.10296	3	0.121493	3	0	0	0	0	0.154055	4	0	0	0	0	0	0	0	0	0.145982	3	0.582455	9	0.095068	2	0	0	0	0	0	0	0	0	0.35649	5	0.48825	10	0.203445	4	0	0	0	0	0.120739	2
GB42094	GB42094	0	0	0	0	0	0	0	0	0	0	0.022821	1	0	0	0	0	0	0	0	0	0	0	0	0	0	0	0	0	0	0	0	0	0	0	0	0	0	0	0	0	0	0	0	0	0	0	0	0
GB55062	GB55062	29.3078	751	23.9441	693	20.6349	608	20.6908	577	22.8662	583	25.5757	794	25.1816	787	27.0392	697	29.9633	790	28.6384	707	27.0496	753	25.5373	610	23.7786	499	30.4638	694	29.0801	677	25.3812	661	26.7657	719	27.5322	684	24.079	463	20.8122	535	27.4677	721	33.0142	811	30.9894	815	36.1926	946
GB50170	GB50170	12.9829	2507	20.4208	3916	24.2625	4545	17.4831	3317	18.6103	3021	25.6232	4909	16.7058	3776	9.69743	1779	9.98152	1844	20.7905	3448	10.052	1906	14.8515	2394	3.24123	459	3.54114	640	4.48277	722	13.1219	2411	13.3478	2341	9.60297	1632	4.836	726	2.39335	439	6.87325	1197	12.0216	2280	5.83058	1112	7.00089	1216
GB45169	GB45169	1.82646	124	3.51924	298	2.05581	177	2.16196	124	1.99766	164	2.03848	198	2.73949	271	2.89588	240	3.97112	297	2.35919	175	2.94796	260	2.21931	132	4.00647	265	3.97976	279	2.10581	143	1.78154	153	2.84353	252	2.0802	170	3.55509	175	3.54242	295	2.31986	169	2.15463	134	4.76361	333	2.31241	179
GB49073	GB49073	0	0	16.7744	2610	0	0	0	0	0	0	39.7605	6300	31.2816	5250	0	0	0	0	33.5986	4481	0	0	39.5147	5091	30.5273	3458	27.5431	3341	0	0	32.9759	4635	17.3697	2429	46.7725	6246	24.4904	2541	33.9483	4620	37.8984	5096	24.7218	3278	0	0	52.9627	7120
GB46103	GB46103	27.1662	938	19.2178	746	8.45005	336	32.6651	1227	17.9387	587	18.1841	717	22.332	931	18.9572	643	19.9644	704	12.5762	419	13.2432	475	26.974	864	13.2582	376	19.5577	590	29.24	915	9.88434	347	10.8228	378	8.48814	284	17.7483	459	17.1068	580	26.8564	899	12.3748	406	16.3555	547	9.70083	326
GB43953	GB43953	38.2133	7092	35.3458	7246	34.12	6827	38.694	7875	27.0979	4958	36.0165	7912	32.4621	7350	49.4605	8925	41.9037	7744	29.8169	5381	41.7969	8151	35.868	6196	32.3836	4869	35.2667	5840	38.6324	6606	29.305	5489	32.0773	5879	31.7706	5846	46.6699	6200	47.361	8689	33.2317	5790	35.1206	6258	39.302	6412	36.2513	6546
GB55067	GB55067	0	0	0.016554	2	0.528058	9	0.032404	2	0	0	0	0	0	0	0	0	0	0	0	0	0	0	0	0	0.066536	4	0	0	0	0	0	0	0.035697	2	0	0	0	0	0	0	0	0	0	0	0	0	0	0
GB41559	GB41559	0	0	0	0	0	0	0	0	0.148356	2	0	0	0	0	0.029887	1	0	0	0	0	0.313121	4	0	0	0	0	0	0	0	0	0	0	0	0	0.169241	2	0	0	0	0	0	0	0	0	0	0	0	0
GB55712	GB55712	0	0	0.13917	12	0	0	0.102116	8	0.059263	4	0.112071	10	0	0	0	0	0	0	0.095566	7	0.054744	5	0	0	0.138525	9	0	0	0	0	0	0	0.155252	12	0	0	0.076142	5	0	0	0	0	0	0	0	0	0	0
GB44356	GB44356	0.63775	11	1.08428	20	0.009206	1	0.761542	14	1.15516	18	0.027287	1	0.134454	3	0.97991	16	1.77258	29	0.306465	5	0.771926	13	0.48004	8	1.57164	21	0.968756	14	0.305981	5	1.27403	21	0.939608	16	0.821812	13	1.60349	20	0.574057	9	0.368191	6	0.015682	1	0	0	1.11872	18
GB43968	GB43968	4.25152	350	4.7955	442	5.46239	517	3.90291	346	5.24066	412	4.34188	409	7.36118	725	4.37668	355	7.13882	603	6.91127	550	6.78564	577	6.91815	532	8.107	547	6.65806	481	7.60285	569	6.67954	559	6.73019	562	5.40706	430	7.49249	462	7.16059	581	6.87924	553	7.93195	626	8.00808	640	8.23255	649
GB46247	GB46247	25.7735	1178	26.9999	1389	22.7162	1194	23.2116	1155	21.8298	951	26.7093	1399	32.2958	1779	25.486	1145	29.1683	1368	21.9252	967	28.9902	1362	25.9437	1105	31.6922	1187	27.8883	1118	30.1489	1253	26.5785	1235	26.3167	1217	28.2579	1248	26.6398	914	26.4367	1179	26.4534	1176	29.4174	1290	27.2653	1205	25.8697	1150
GB49273	GB49273	4.69624	973	4.37202	893	2.26056	444	3.82053	739	3.3716	711	2.6884	563	2.70876	831	4.34682	645	2.95223	646	2.44772	564	3.85956	695	3.10212	703	4.61034	511	3.40159	627	3.48844	676	3.25888	603	2.90026	640	2.99937	556	3.48936	367	3.24194	512	2.93638	695	3.16667	561	4.39309	490	2.38939	422
GB44659	GB44659	7.32219	724	5.78915	475	5.75854	495	5.42506	445	9.16923	607	8.60651	591	8.48015	702	6.87901	391	9.82979	582	7.6226	420	7.03927	698	9.72508	500	9.67544	507	14.9938	918	7.21529	385	10.824	624	9.30406	552	8.59747	487	11.7043	587	20.7095	1440	7.83572	511	11.495	626	7.19215	426	10.873	603
GB48686	GB48686	0	0	0	0	0	0	0	0	0.075615	3	0	0	0	0	0	0	0	0	0.110841	4	0	0	0	0	0	0	0	0	0	0	0	0	0.050789	2	0	0	0	0	0	0	0	0	0	0	0	0	0	0
GB52976	GB52976	70.3139	2601	67.6091	2814	59.4355	2526	72.5558	2919	68.0199	2396	72.2141	3060	62.776	2818	54.3309	1975	66.2379	2512	75.7236	2701	64.6805	2483	64.6219	2227	63.5891	1927	63.1361	2048	65.9374	2217	58.8557	2212	67.7715	2534	60.6995	2168	55.3847	1537	50.3191	1831	59.1997	2129	51.6895	1833	60.3807	2159	60.5622	2178
GB49527	GB49527	11.3967	2427	7.05423	1555	15.4232	4206	10.6258	2302	9.15374	2020	13.6073	3879	14.4082	4168	12.6964	3031	13.2631	3661	14.5576	3062	13.3804	3168	17.1867	3912	12.6418	2016	9.1533	1773	13.1531	2727	12.9426	3049	12.4607	2743	11.7524	2768	16.154	2808	12.8099	3166	14.0304	3058	17.7224	4433	16.8358	3430	11.6872	2064
GB42901	GB42901	0.027521	3	0	0	0	0	0	0	0	0	0	0	0.045049	6	0.074803	9	0	0	0.019088	3	0.035584	5	0	0	0	0	0.021062	3	0	0	0	0	0	0	0	0	0	0	0.013182	2	0	0	0	0	0	0	0	0
GB45651	GB45651	19.931	5068	17.2604	4878	17.6677	5088	7.89175	2647	10.5196	2594	12.9102	3846	13.117	4028	13.8242	3575	17.2048	4432	13.9192	3306	12.783	3476	10.2279	2527	11.1951	2267	8.70721	1961	11.6287	2675	13.8732	3773	11.7644	3209	10.4067	2677	13.8476	2625	12.943	3211	12.5426	3198	11.1923	2773	11.487	2887	15.0765	3751
Apis_mellifera_newGene_2634	--	0.221017	10	0.26438	14	0.320533	17	0.2467	13	0.555158	24	0.26144	14	0.364082	20	0.095291	5	0.148113	7	0.023227	2	0.040332	2	0.28347	12	0.027346	2	0.124309	5	0.097236	4	0.315474	15	0.2191	10	0.011289	1	0.059724	3	0	0	0.393125	18	0.168766	8	0.409544	18	0	0
GB45357	GB45357	20.0409	1774	21.5719	2213	22.679	2318	23.5469	2230	18.2342	1654	20.2468	2211	26.8326	2894	22.4171	2132	22.2145	2053	21.1207	2009	27.1062	2573	23.2213	1972	26.789	1968	24.6345	2053	25.4457	2048	22.5427	1970	20.1642	1882	24.6432	2112	30.0802	1944	24.6777	2139	23.4753	2133	23.1412	1950	19.4383	1847	25.0248	2139
GB44594	GB44594	12.0264	1588	11.8257	1755	13.2512	2005	11.7231	1684	12.125	1523	13.3657	2029	15.5101	2481	13.7295	1782	14.5257	1967	13.9639	1774	16.9506	2368	14.6475	1803	16.1867	1749	18.1138	2093	16.1965	1941	14.8079	1983	13.8303	1841	12.2411	1560	16.9328	1703	17.6419	2290	17.813	2286	17.189	2174	15.7406	2016	14.5478	1869
GB50430	GB50430	5.75601	1186	8.26623	1890	7.37024	1722	7.41512	1699	7.38445	1517	8.51192	2132	6.13718	1585	7.99108	1750	5.15078	1172	6.74653	1478	8.85452	1964	7.58154	1570	6.80669	1246	6.46253	1239	8.25117	1631	8.13207	1754	5.69127	1239	5.25667	1118	8.14121	1292	10.1229	2210	6.68087	1502	9.16835	1917	6.94115	1518	5.96899	1257
GB47334	GB47334	6.86097	288	5.9445	281	6.12683	294	5.60684	249	6.69203	249	5.31593	258	5.4091	277	5.86809	250	5.96216	260	6.66103	275	6.72475	288	6.33702	252	6.13072	218	6.48058	243	6.3842	248	6.02942	263	5.87219	241	5.30452	217	8.06415	257	7.50022	300	5.26083	220	5.32367	222	6.872	264	6.06986	252
GB53030	GB53030	7.16186	731	6.88361	1019	4.52693	434	4.3537	387	4.27103	328	5.23391	498	8.61304	1279	7.02665	913	8.72341	1210	6.38384	731	9.52447	1218	8.65494	1031	7.08974	775	3.22536	350	5.29848	388	8.45674	1115	5.66189	677	7.19516	943	2.37612	186	6.87549	966	4.45549	371	10.8301	1240	6.5399	847	6.36643	675
Apis_mellifera_newGene_353	--	0.450564	8	0.867419	16	1.60065	29	1.11309	19	1.18137	18	1.43542	26	1.84489	35	0.888977	14	0.62478	10	0.843654	13	1.33198	22	0.52133	8	0.604925	8	2.15542	30	2.39994	35	0.53134	9	0.610073	10	2.31781	35	3.5555	42	2.565	40	1.80921	28	0.920303	14	1.05749	16	1.56293	24
GB42827	GB42827	0	0	0	0	0.237515	1	0.468067	2	0.129559	1	0.055098	1	0.068178	1	0.208468	1	0	0	0.031142	1	0.533026	2	0.434623	2	0.46736	2	0.070077	1	0	0	0.591847	2	0.323717	2	0.437578	2	0	0	0	0	1.02063	4	0.722352	3	0	0	0.38526	2
GB42496	GB42496	5.60325	1625	4.12939	1343	5.08733	1688	4.66745	1466	4.39214	1202	5.26242	1732	6.08986	2134	5.9411	1684	5.41504	1608	5.0665	1413	5.75828	1716	6.56158	1761	6.04313	1433	6.88288	1747	5.92726	1557	4.75521	1400	4.80606	1405	4.57355	1280	6.1741	1340	6.82486	1937	7.54468	2128	5.64989	1556	6.46026	1805	5.94632	1676
GB48899	GB48899	0.288804	11	0.116913	10	0.043627	4	0.211664	6	0.377541	20	0.523869	17	0.077574	7	0.088559	5	0.052574	4	0	0	0.084668	7	0.27224	8	0.737814	20	0	0	0.213399	8	0.057655	5	0.058047	5	0	0	0.292354	6	0.233222	6	0	0	0.561977	14	0.06061	5	0.01869	2
GB48193	GB48193	23.698	1031	11.3435	634	10.1612	543	12.5036	673	14.3087	580	21.1698	1062	9.48913	619	18.5988	797	17.702	869	16.1855	668	13.3701	698	15.8292	640	13.3505	582	20.3286	763	14.4546	701	24.9422	1106	7.41293	380	17.4236	707	21.5873	776	17.6422	845	15.4954	662	18.8836	784	20.7632	877	14.0435	601
GB52829	GB52829	453.862	35271	244.348	25340	336.383	23525	286.421	25944	294.314	18534	418.553	37177	308.56	32038	233.531	21868	154.459	14194	292.281	19490	250.616	19572	249.534	15939	797.319	41122	661.321	39887	460.503	27116	182.485	19031	252.606	20110	171.823	11810	239.827	16232	754.277	47284	131.682	13398	233.582	21940	214.078	20435	214.579	19576
GB52635	GB52635	0.420313	13	2.13491	74	1.40441	55	0.848665	35	1.01558	36	1.11662	40	0.565347	26	0.847354	29	0.900278	32	0.289069	11	0.641266	23	1.11103	33	0.278279	12	0.318086	11	0.460867	19	0.323806	12	0.691199	29	0.323024	14	0.402877	14	0.161852	8	0.500065	22	0.663335	22	0.978504	36	0.36128	12
GB55586	GB55586	5.06364	1250	18.2323	5955	8.36035	2305	7.47126	1921	7.44792	1578	8.32388	2742	18.7946	6105	9.38267	2550	15.7673	4764	15.2623	4479	16.7538	5055	15.2005	3950	12.8645	2441	6.8472	1474	13.3797	2923	9.50936	2258	6.55704	1557	14.9937	3922	10.742	1868	13.2815	3606	9.19518	2606	7.76802	1731	11.1028	2485	12.1763	2776
GB43928	GB43928	0	0	0	0	0	0	0	0	0	0	0	0	0	0	0	0	0	0	0	0	0	0	0	0	0	0	0	0	0	0	0	0	0	0	0	0	0	0	0	0	0	0	0	0	0	0	0	0
Apis_mellifera_newGene_3372	--	0	0	0.044965	1	0	0	0	0	0.108173	3	0	0	0.042731	2	0.052076	2	0.189989	4	0	0	0.024978	1	0	0	0.124955	3	0.525214	10	0	0	0	0	0	0	0	0	0.391157	6	0.336309	7	0	0	0	0	0.782386	15	0.237947	5
Apis_mellifera_newGene_8243	--	0	0	0	0	0	0	0	0	0	0	0	0	0	0	0	0	0	0	0	0	0	0	0	0	0	0	0	0	0	0	0	0	0	0	0	0	0	0	0	0	0	0	0	0	0	0	0.175013	3
GB47267	GB47267	4.29345	445	3.78918	455	2.63139	302	2.97664	317	4.02545	470	4.7426	585	3.59265	445	3.52192	365	3.19584	377	3.48747	411	4.03834	519	3.41642	351	4.76618	412	4.73611	469	4.93712	476	6.06581	680	3.35059	388	3.23057	424	4.06483	312	4.44542	387	3.70857	297	4.19272	513	4.89235	585	5.08059	503
Apis_mellifera_newGene_1017	--	0.330326	45	0.166937	26	0.223252	35	0.473325	70	0.207719	27	0.27764	43	0.286434	47	0.763111	101	0.232597	33	0.223164	29	0.215477	31	0.590373	74	0.481893	54	0.841097	100	0.340089	42	0.463204	64	0.530185	73	0.576616	75	0.308014	32	0.607488	81	0.123621	17	0.356366	46	0.22308	29	0.41265	54
Apis_mellifera_newGene_7022	--	1.33159	42	2.68403	95	2.40687	85	3.29547	111	2.13417	61	1.41126	52	3.63443	135	0.770335	25	3.79111	119	3.44333	101	1.43053	47	1.71043	50	2.09759	54	1.64112	44	1.69117	48	1.58295	51	1.35159	43	2.23234	65	2.13464	47	1.02019	33	2.19672	64	1.31154	38	0.732581	23	1.32583	39
GB42232	GB42232	0	0	0.08053	1	0.074955	1	0	0	0	0	0.263848	6	0.241134	2	0.023905	1	0.250871	2	0	0	0	0	0.098462	1	0.264161	3	0	0	0.448648	4	0.319824	2	0.031563	3	0	0	0.151795	1	0.093478	2	0.33137	2	1.11973	67	0.315887	2	0	0
GB44561	GB44561	42.0541	4521	37.6484	4660	26.9858	3861	39.3194	5239	32.1801	3609	47.2715	5943	25.8294	4106	20.2017	2482	21.1028	2642	25.9509	2899	14.5048	1953	20.5086	2424	18.7508	1937	16.8358	1913	16.585	1988	16.0485	2148	26.1297	3372	17.1078	2093	13.5904	1347	9.17181	1191	9.80279	1238	12.3197	1500	17.7222	2248	12.2148	1552
GB53181	GB53181	0.299657	4	0	0	0.240861	4	0.232739	4	0	0	0	0	0.082039	2	0	0	0.103812	2	0	0	0.459015	6	0.430194	5	0.324297	4	0.196226	3	0	0	0	0	0.113398	2	0.208067	3	0.586832	6	0.227124	3	0.149771	2	0.260525	4	0	0	0	0
GB50964	GB50964	16.3577	886	13.2416	886	15.0084	1009	12.7813	797	12.7402	723	14.3101	974	14.7728	1053	13.6924	764	18.7065	1136	15.1732	879	15.71	964	14.537	796	11.9563	587	13.6174	715	14.1783	754	12.6834	771	16.798	1012	13.7717	783	17.0909	744	17.083	977	15.002	853	15.5755	883	16.3344	927	15.6753	916
GB43540	GB43540	321.602	10946	260.826	9989	265.813	10397	222.172	8226	316.886	10273	302.437	11795	237.211	9798	236.014	7894	231.893	8093	274.513	9011	199.043	7033	231.037	7326	194.034	5410	204.251	6097	218.258	6754	227.395	7866	238.032	8191	229.541	7545	166.167	4243	180.739	6053	214.03	7083	201.15	6565	241.696	7953	233.477	7725
GB40124	GB40124	14.2698	1442	17.3717	1932	14.4093	1649	14.3746	1538	18.5737	1749	12.7236	1409	19.3923	2335	24.6352	2349	20.1019	2020	17.1539	1635	15.416	1550	21.6559	1996	18.5526	1519	32.7885	2794	21.3628	1904	23.4986	2385	19.9448	2020	24.112	2273	22.4097	1637	22.7953	2198	26.394	2530	20.7465	1907	19.4241	1898	24.5611	2374
GB44276	GB44276	2.60091	945	2.1666	865	3.55136	1426	3.30414	1301	3.28552	1085	3.44395	1389	1.71103	734	3.39813	1150	3.22542	1139	3.3047	1109	3.60434	1308	3.60853	1164	4.19422	1202	3.08603	931	3.4427	1120	2.68817	952	2.55311	934	2.73517	952	3.55166	958	3.02527	1071	2.53163	857	2.69564	900	2.22051	780	3.08733	1037
GB54978	GB54978	17.9572	1622	16.958	1580	15.5735	1798	16.2103	1772	19.9085	1704	17.4205	1857	20.2456	2232	17.5317	1701	22.0833	2033	18.5073	1793	20.2267	1872	20.6761	1755	20.5215	1693	19.8085	1865	21.2825	1875	24.0493	2221	23.2792	1994	22.5124	2188	23.2793	1630	27.5829	2460	27.0492	2311	28.4861	2401	30.4635	2727	27.8972	2551
GB51640	GB51640	0	0	0	0	0	0	0	0	0	0	0	0	0	0	0	0	0	0	0	0	0	0	0	0	0	0	0	0	0	0	0	0	0	0	0	0	0	0	0	0	0	0	0	0	0	0	0	0
GB41084	GB41084	164.64	6821	138.086	6499	115.09	5526	116.725	5314	145.339	5737	160.63	7646	132.335	6701	123.194	5057	116.161	4975	135.779	5444	149.561	6433	154.84	5966	133.353	4563	121.768	4425	155.141	5847	153.47	6514	119.284	5046	165.578	6626	117.804	3663	97.0104	3986	114.262	4629	136.825	5477	186.303	7461	168.94	6881
GB50231	GB50231	16.9712	800	29.2909	1965	18.1007	981	14.3864	738	14.8722	668	17.3523	937	21.4455	1227	16.8815	782	20.9092	1011	19.3718	881	20.3971	998	23.2203	1020	18.35	709	19.775	818	18.4149	789	19.141	917	16.7099	797	21.4503	977	24.6575	872	23.6252	1096	21.9483	1006	23.2006	1049	21.8218	995	22.6668	1039
GB46350	GB46350	0	0	0	0	0	0	0	0	0	0	0	0	0	0	0	0	0	0	0	0	0	0	0	0	0	0	0	0	0	0	0	0	0	0	0	0	0	0	0	0	0	0	0	0	0	0	0	0
GB54000	GB54000	0	0	0	0	0	0	0	0	0.007889	1	0	0	0	0	0	0	0	0	0	0	0	0	0	0	0	0	0	0	0	0	0	0	0	0	0	0	0	0	0	0	0	0	0	0	0	0	0	0
GB52367	GB52367	0	0	0.014161	1	0	0	0	0	0	0	0.011877	1	0	0	0.043103	2	0	0	0	0	0	0	0.121636	4	0	0	0	0	0.152842	5	0.01075	1	0	0	0	0	0.026063	1	0.101812	4	0	0	0	0	0	0	0.018491	1
GB48760	GB48760	0.352333	19	0.397448	25	0.708193	44	0.447024	27	0.338232	18	0.264234	17	0.116618	8	0.113504	7	0.233001	13	0.50814	27	0.388499	22	0.300598	16	0.514448	23	0.696229	33	0.379866	19	0.306696	17	0.44474	25	0.302	16	0.371174	15	0.364913	20	0.190616	10	0.246163	13	0.260634	14	0.319734	17
GB42533	GB42533	0.659864	19	0.201328	5	0.125893	5	0.493722	13	0.453719	10	0.698376	17	0.608885	15	0.142017	3	0.497804	12	0.073956	2	0.398231	8	0.260669	5	0.421446	8	0.373902	7	0.553154	10	0.4565	13	0.117174	4	0.264285	7	0	0	0.83686	17	0.282544	6	0.415074	11	1.24606	23	0.077589	2
GB49430	GB49430	0.231659	1	0.263155	2	0.207696	1	0.243927	2	0.281381	2	0.207797	1	0.189668	1	0.238332	1	0.22509	1	0.218999	1	0.282721	2	0.234893	1	0.249843	1	0.247299	1	0.274403	2	0.206443	1	0.222144	1	0.25674	2	0.318153	1	0.276351	2	0.236839	1	0.257639	1	0.223817	1	0.212561	1
GB40585	GB40585	0	0	0	0	0	0	0	0	0	0	0	0	0	0	0	0	0	0	0	0	0	0	0	0	0	0	0	0	0	0	0	0	0	0	0	0	0	0	0	0	0	0	0	0	0	0	0	0
GB44447	GB44447	0.015713	1	0.029248	1	0	0	0	0	0.054565	2	0	0	0.343253	13	0.024215	1	0	0	0.391909	12	0.022099	1	0.336821	6	0.042834	1	0	0	0.040342	1	0.038767	1	0	0	0	0	0.082797	2	0.318592	4	0.022734	1	0.036032	1	2.21014	55	0.067226	1
GB45983	GB45983	1.12059	61	1.14149	73	0.805254	53	1.20151	74	0.720589	39	0.966372	63	1.01935	69	0.992607	54	1.6757	94	1.53284	84	1.35729	76	1.7019	81	1.2758	59	0.919422	46	1.0609	55	1.28763	75	2.14263	117	1.49377	82	1.54587	62	0.905228	51	1.54876	81	1.20021	65	1.03236	57	0.615273	34
GB43001	GB43001	6.41452	215	4.43297	168	4.46179	172	5.78425	210	4.85889	157	5.0973	196	5.53782	224	3.86367	128	5.35626	149	3.91442	127	5.33472	172	6.39977	200	6.09504	169	5.36321	157	4.02763	123	5.81734	199	4.36415	149	4.78851	151	4.46052	114	4.42644	147	6.08387	199	5.50288	178	5.88684	192	4.63235	152
Apis_mellifera_newGene_3008	--	0	0	0	0	0.769878	40	0	0	0	0	0	0	0	0	0.681753	31	0	0	0	0	0	0	0	0	0	0	0	0	0	0	0	0	1.03131	48	1.01421	45	0	0	0	0	0	0	0	0	0.399419	18	1.1138	49
GB49526	GB49526	0.499106	7	0.371162	6	0.345267	6	0.007471	1	0.311591	5	0.338966	6	0.275223	5	0.582925	8	0.41855	6	0.455055	6	0.751156	11	0.430358	6	0.549541	7	0.288585	4	0.40078	5	0.400739	6	0.752831	11	0.42267	6	0.602505	7	0.447533	7	0.2673	4	0.519071	7	0.330367	5	0.388938	6
Apis_mellifera_newGene_7033	--	0	0	0	0	0.020998	4	0	0	0.048283	8	0.025512	5	0	0	0.024714	4	0	0	0	0	0	0	0	0	0.151883	20	0	0	0	0	0.038432	7	0	0	0	0	0.017211	3	0	0	0	0	0	0	0	0	0.023438	4
Apis_mellifera_newGene_6327	--	0.255571	4	0.285791	4	0.109035	2	0	0	0.318215	4	0.137257	2	0	0	0	0	0.291566	4	0.548782	7	0	0	0.100331	2	0.787731	8	0.30306	4	0	0	0	0	0.507006	7	0.16887	3	0	0	0	0	0.162887	2	0.577496	7	0	0	0.266418	4
GB42837	GB42837	1.00188	74	0.903342	75	0.78907	67	0.665722	53	0.790017	55	1.05331	88	1.17265	104	1.37255	99	1.47408	111	1.19348	84	0.930139	71	1.10317	75	1.52857	92	1.14863	74	1.54421	103	1.94241	144	1.03478	77	1.44063	102	1.585	87	1.20897	87	0.815917	58	1.19964	84	1.80027	127	2.06022	147
GB42265	GB42265	3.90793	139	5.81168	252	3.23365	131	9.53059	239	6.5223	207	4.7658	200	7.2118	291	2.63088	101	4.28711	169	4.67274	158	6.04742	214	4.88688	154	6.75697	179	8.69194	270	4.69279	144	4.29131	157	6.40566	236	3.48955	126	3.64079	98	5.25594	163	5.82718	192	5.78425	195	10.7115	482	5.02421	180
GB43938	GB43938	21.9718	2479	17.7557	2177	17.6302	2537	24.0896	2899	18.908	2019	20.9595	2746	23.2123	3118	22.9913	2575	22.3684	2556	21.7113	2305	25.2097	2936	17.9306	2080	19.6707	1941	21.2111	2165	24.389	2466	24.1842	2653	21.8459	2490	23.9296	2549	25.9495	2192	19.1333	2305	15.4424	1816	19.5596	2216	16.9148	2263	22.5984	2476
GB49997	GB49997	0	0	0	0	0	0	0	0	0	0	0	0	0	0	0	0	0	0	0	0	0	0	0	0	0	0	0	0	0	0	0	0	0	0	0	0	0	0	0	0	0	0	0	0	0	0	0	0
GB43101	GB43101	0.004315	1	0.003386	1	0.201655	2	0.003935	1	0.153965	2	0.315837	3	0.225591	2	0.003493	1	0.106131	1	0.144063	1	0.249488	2	0.236692	2	0.051603	1	0.036286	1	0	0	0.115238	1	0.131181	1	0.157225	2	0.068318	1	0.002293	1	0.274016	2	0.1033	1	0.143489	1	0.213981	2
GB49740	GB49740	0	0	0	0	0	0	0	0	0	0	0	0	0	0	0	0	0	0	0	0	0	0	0	0	0	0	0	0	0	0	0	0	0	0	0	0	0	0	0	0	0	0	0	0	0	0	0	0
GB51943	GB51943	15.3736	1407	15.4222	1590	13.7788	1721	13.3656	1570	14.9507	1390	15.8433	1622	18.0842	2006	16.3568	1440	15.8455	1731	15.0469	1298	17.0059	1583	17.2371	1427	16.9743	1438	14.6553	1246	15.8778	1488	16.8292	1538	16.3294	1458	15.0836	1312	16.1879	1075	16.268	1693	18.6274	1650	18.043	1552	18.8076	1573	16.9381	1444
GB48814	GB48814	0	0	0	0	0	0	0	0	0	0	0	0	0	0	0	0	0	0	0	0	0	0	0	0	0	0	0	0	0	0	0	0	0	0	0	0	0	0	0	0	0	0	0	0	0	0	0	0
GB49102	GB49102	11.3027	277	8.81196	243	7.04919	199	8.92516	238	9.56752	224	9.84872	277	7.57653	226	8.15523	197	6.25004	158	8.89184	211	9.77858	249	8.97761	205	6.55378	132	7.85516	169	10.3231	231	7.42059	185	7.29471	181	7.44953	177	8.30779	153	11.3163	273	7.19448	172	6.9451	164	5.89474	140	9.24827	221
Apis_mellifera_newGene_514	--	0.256806	4	0.283771	5	0	0	0.012052	1	0.173121	3	0.4872	8	0	0	0.090522	2	0.049893	1	0.071772	1	0.018843	1	0	0	0	0	0	0	0	0	0	0	0	0	0.082286	2	0.175856	2	0	0	0.197408	3	0	0	0.671534	9	0	0
GB45076	GB45076	0.150308	28	0.21939	46	0.253079	54	0.353948	72	0.180431	32	0.179519	39	0.216688	49	0.280645	52	0.160853	31	0.225126	41	0.367852	71	0.312293	54	0.34749	53	0.482697	79	0.364546	62	0.321488	61	0.266112	50	0.305907	55	0.223173	32	0.203381	38	0.263985	48	0.338192	61	0.266843	48	0.161023	29
GB50010	GB50010	3.5939	664	5.9443	1237	3.1998	682	3.91846	797	0	0	3.78343	807	4.11309	928	0	0	0.099733	6	0.074566	5	5.36583	1053	3.78991	655	0.104799	5	0.140763	8	1.04535	178	0.07164	5	0.117497	7	3.25221	583	0.152972	7	7.20888	1323	2.42054	435	11.3084	2033	11.6681	2119	0.140279	8
GB48943	GB48943	457.471	24419	452.409	27172	448.87	27534	446.79	25945	546.451	27784	359.306	21976	381.392	24707	482.181	25294	474.016	25945	489.976	25223	352.703	24588	498.224	24776	260.84	11405	406.783	19042	342.618	16628	473.072	25664	538.237	29049	504.916	26027	298.429	11949	351.764	18476	370.971	19253	420.772	21536	414.577	21395	407.148	21128
GB53600	GB53600	0	0	0	0	0	0	0	0	0	0	0.135313	1	0	0	0	0	0	0	0	0	0	0	0	0	0	0	0	0	0	0	0	0	0	0	0	0	0	0	0	0	0	0	0	0	0	0	0	0
GB48494	GB48494	0	0	0	0	0.066069	2	0	0	0	0	0	0	0	0	0	0	0	0	0	0	0	0	0	0	0	0	0	0	0	0	0	0	0	0	0	0	0	0	0	0	0	0	0	0	0	0	0	0
GB50772	GB50772	26.8485	3505	45.533	6775	40.6552	6203	36.0899	5148	34.4397	4341	40.0727	6081	35.6571	5722	21.5969	2783	26.7616	3584	35.2797	4500	39.4922	5423	34.5057	4219	26.686	2882	18.8191	2155	21.9784	2616	37.0592	4975	21.6959	2889	27.857	3558	27.491	2683	22.4609	2869	29.7152	3785	28.4851	3593	24.4436	3110	27.2838	3495
GB45830	GB45830	0.693375	78	0.551052	70	0.437825	57	0.518293	63	0.668567	72	0.694017	89	0.77215	105	0.484797	54	0.833208	96	0.797	86	0.57432	67	0.526179	55	0.696864	64	0.42902	42	0.719874	74	0.529947	61	0.41789	48	0.545439	59	0.455156	39	0.575477	64	0.436747	48	0.540603	58	0.453032	49	0.765407	84
GB48339	GB48339	11.6132	2683	15.2119	3718	16.7446	2960	16.1691	3299	16.4936	2624	16.3661	3475	13.7037	3197	13.1425	2850	13.7555	2682	12.2621	2236	13.8735	3265	19.986	3203	14.067	2182	19.5317	2889	20.5486	3579	13.5778	3161	12.3918	2777	18.3095	3560	26.4808	3750	15.7377	3543	12.3503	2975	21.618	3744	14.6344	3130	18.2506	4598
GB54519	GB54519	0.066271	4	0.080391	5	0.189026	10	0	0	0.178591	8	0.191314	11	0	0	0.128486	6	0	0	0	0	0.032261	2	0	0	0.544948	21	0.191643	8	0.174562	8	0.066042	4	0.043362	3	0.045401	3	0.058448	3	0.044557	3	0.215562	10	0.158663	7	0.286177	13	0.043896	2
GB43580	GB43580	74.1275	13046	86.232	15921	101.455	19627	106.316	19052	168.537	26516	147.794	27864	118.699	23758	97.1196	15603	87.0461	14575	94.859	15102	103.959	17648	84.0541	12985	62.2159	8313	44.8371	6420	77.61	11627	85.5825	14466	85.0394	14310	36.2175	5758	26.0875	3211	34.9398	5727	66.7746	10944	80.3487	12748	51.6812	8410	74.8282	12104
GB45362	GB45362	6.81957	294	3.62945	181	4.87969	239	4.80186	230	5.92062	239	6.38311	314	7.39158	386	7.94595	327	8.61105	389	6.8666	288	7.31794	329	7.64385	308	7.44979	264	7.60417	286	8.89306	344	5.88085	259	6.55178	292	5.49579	230	6.57701	217	8.33604	359	7.52223	316	7.3515	314	5.67099	244	6.27575	254
GB50431	GB50431	0	0	0.001768	2	0.224613	42	0.362903	30	0.028797	6	0.026757	5	0.26105	49	2.8075	581	0.270359	43	0.260441	44	0.225796	36	0.211384	26	0.042211	6	0.023856	4	0.016998	4	3.77371	605	0.509093	79	0.047997	8	0.380821	61	0.080573	10	0.025792	6	0.360802	53	0	0	4.13201	687
GB45220	GB45220	34.9047	3925	26.0293	3352	24.3882	3187	32.9305	3938	23.0069	2555	36.9636	4708	34.4172	4853	31.2909	3427	37.884	4530	29.7554	3365	39.0625	4636	32.9338	3617	27.8863	2630	25.8699	2523	37.3491	3842	30.7356	3606	30.2942	3551	27.5953	2990	27.9061	2409	28.7062	3408	27.0714	3044	30.0228	3370	32.9275	3682	29.6396	3359
GB43588	GB43588	0	0	0.051299	7	0	0	0.0585	8	0.386967	34	0.052399	7	0.505497	43	0.414072	41	0.007232	1	0.162923	17	0.101526	12	0.266261	25	0.34892	32	0.102749	11	0.684171	41	0.074267	9	0.015589	2	0.033169	4	0.002011	1	0.010445	1	0.072514	9	0.101316	11	0.437953	42	0.023067	4
GB47246	GB47246	0.000701	1	0.000271	1	0.000386	1	0.000385	1	0.000449	1	0.000304	1	0.10379	1	0.002536	1	0	0	0.00053	1	0.00019	1	0.000288	1	0.000385	1	0.000256	1	0.000371	1	0.000616	1	0.000387	1	0.000276	1	0.00062	1	0.00046	1	0.000304	1	0.000128	1	0	0	0.000332	1
GB51646	GB51646	31.5583	8234	27.4981	8820	27.6949	9543	35.4909	9215	31.3866	7421	32.0882	10226	38.5868	12599	36.2859	9524	25.8758	7632	40.5925	8635	31.5808	9424	30.4651	8592	40.1124	8962	34.8077	8481	42.0285	8946	30.5157	8836	33.2755	9137	29.1101	8626	48.2908	8806	39.5748	9916	33.1394	9744	44.1367	9601	38.3164	8867	37.4879	9721
GB52318	GB52318	0.163486	3	0.142103	3	0.147239	3	0.135148	3	0.155849	3	0.125885	3	0.118739	3	0.177804	3	0.142714	3	0.252675	4	0.173213	3	0.164021	3	0.18916	3	0.175736	3	0.178809	3	0.138575	3	0.209339	4	0.232691	4	0.287784	4	0.179217	3	0.178916	3	0.185453	3	0.155674	3	0.208137	4
GB45622	GB45622	0	0	0	0	0	0	0	0	0	0	0	0	0	0	0	0	0	0	0	0	0	0	0	0	0	0	0	0	0	0	0	0	0	0	0	0	0	0	0	0	0	0	0	0	0	0	0	0
GB48074	GB48074	6.33564	760	6.65352	759	6.51319	871	7.44997	759	7.5087	846	7.54997	988	11.9501	1452	8.78997	868	8.94698	1113	8.21793	880	13.0588	1202	10.3631	1048	9.30295	861	11.7102	932	10.4867	980	6.62526	792	7.59852	991	9.42414	940	10.8038	836	14.9256	1225	10.1754	1014	9.06942	1108	13.3544	1211	12.1263	1287
GB50661	GB50661	5.75446	167	3.04035	99	3.04918	102	3.4576	109	4.41593	122	3.13196	104	6.19803	218	3.65507	104	5.41768	161	3.82939	107	4.07859	123	5.47012	148	6.79672	161	4.5219	115	3.77626	100	3.98704	118	4.77648	140	4.79826	134	4.33518	95	6.34947	181	4.37696	124	6.8003	189	7.90651	221	3.83703	108
GB40061	GB40061	2.75621	640	2.53495	705	2.05642	656	2.6209	733	2.80053	607	2.03819	633	3.86946	1067	3.5191	740	3.35642	851	5.83633	1212	3.00033	780	3.76057	679	3.41762	688	4.69379	889	2.66563	640	3.00082	727	5.4512	1112	2.25506	552	5.2018	896	4.48499	1040	4.04886	821	5.55676	1048	6.7404	1308	2.68656	639
GB49756	GB49756	0.01823	1	0	0	0.025586	1	0	0	0	0	0	0	0.054425	1	0	0	0	0	0	0	0	0	0	0	0	0	0	0	0.040101	1	0	0	0	0	0.037015	1	0	0	0	0	0	0	0	0	0	0	0	0
GB48216	GB48216	56.8365	1717	57.917	2011	55.8581	1970	55.9901	1959	53.0534	1664	59.1531	2049	36.0922	1472	33.1507	1031	22.4002	726	42.9764	1389	33.1564	1067	39.0966	1125	36.077	916	24.7268	691	29.2325	860	45.3567	1454	42.1034	1370	29.6613	902	25.4166	600	21.8812	642	27.7873	870	27.9136	812	27.7594	841	33.705	969
GB40527	GB40527	0.767741	9	1.19838	16	1.61505	22	0.068255	1	0.576345	7	1.69297	23	0.816148	12	1.08484	13	0.514388	7	0.759445	9	0.713146	9	1.40626	16	0.557107	6	1.68433	18	2.57805	28	1.82398	22	0.985116	12	1.19552	14	0.952424	9	2.80938	33	0.95688	11	2.26754	26	2.87112	33	1.88042	22
GB46216	GB46216	6.12206	739	4.43162	620	5.30298	738	5.10318	671	5.66411	658	7.7285	1095	6.5954	980	6.27268	746	7.35223	917	5.7325	672	6.35687	792	7.68228	872	6.31682	623	4.98051	522	6.61662	746	5.65369	685	4.41186	523	5.22489	624	6.03648	555	5.36623	631	8.51013	1032	6.11736	706	6.71007	788	5.96642	693
GB54725	GB54725	1.48221	20	3.51793	51	0	1	1.69327	24	2.36098	29	0	1	0	0	0.347581	5	3.62938	48	10.3195	129	4.42703	60	6.81096	82	0.761486	9	0.497725	6	1e-06	1	1e-06	1	5.15167	68	3.39951	43	0.360337	4	3.03127	39	4.05205	51	1.16788	15	7.60261	95	0	1
GB50320	GB50320	1.37565	45	0.108999	5	0	0	0	0	1.32309	40	1.77067	63	0.845002	34	2.76557	86	2.19768	72	0	0	3.7303	120	2.48609	68	2.91566	75	0	0	2.70533	76	1.32448	43	1.25457	31	0.060537	2	0.843778	16	0	0	0.067351	3	0.725441	23	0	0	2.80038	83
GB45049	GB45049	0.042731	19	0.086092	43	0.105929	54	0.101536	49	0.046977	20	0.076471	39	0.131682	70	0.118282	51	0.117587	53	0.162878	69	0.088223	41	0.14828	61	0.158252	57	0.09868	38	0.15786	63	0.082872	37	0.078946	35	0.096605	41	0.131515	44	0.134658	58	0.101372	44	0.155849	66	0.180199	77	0.099579	43
GB51423	GB51423	0	0	0.082281	1	0	0	0	0	0	0	0	0	0	0	0	0	0	0	0	0	0	0	0	0	0	0	0	0	0	0	0	0	0	0	0	0	0	0	0	0	0	0	0	0	0	0	0	0
GB53601	GB53601	3.98335	148	9.49848	318	9.11412	411	5.92392	244	4.26639	125	4.5304	171	9.52407	445	4.17783	156	4.39134	177	8.5481	246	5.3459	211	6.23459	194	4.03555	118	6.67286	229	5.75814	188	5.74827	185	8.52727	333	8.30105	309	8.5112	189	12.9427	403	6.27402	233	6.33363	213	3.85432	115	7.89491	244
GB49523	GB49523	1.73833	46	1.20134	39	1.13422	37	1.08125	31	1.11401	30	1.14461	37	1.85215	65	0.683947	20	0.54793	13	0.717771	20	1.51363	43	1.18669	29	1.52059	33	0.88867	21	0.949246	26	1.3179	38	0.830303	24	1.08656	31	1.19475	26	0.964774	28	1.54769	40	1.55461	42	0.446568	12	1.81991	49
GB42283	GB42283	0	0	0	0	0	0	0	0	0	0	0	0	0	0	0	0	0	0	0	0	0	0	0	0	0	0	0	0	0	0	0	0	0	0	0	0	0	0	0	0	0	0	0	0	0	0	0	0
GB43761	GB43761	2.77256	236	2.38932	229	2.20553	216	4.00467	371	2.34418	190	3.09863	303	3.26585	337	2.35832	198	3.13709	274	2.8648	235	2.85237	252	3.04312	242	4.23159	295	3.11092	232	5.04749	391	2.22799	193	3.00396	259	2.57379	212	3.88601	248	3.08511	259	3.01985	250	2.39927	196	3.19919	263	3.11966	258
Apis_mellifera_newGene_3387	--	0	0	0.30613	8	0.166028	4	0	0	0.549195	11	0	0	0.153146	4	0	0	0.688641	15	0	0	0	0	0	0	0	0	0	0	0.702154	14	0	0	0	0	0	0	0	0	0	0	0	0	0	0	0	0	0.410584	9
GB45812	GB45812	25.619	11403	26.8476	13003	20.3123	10722	13.9498	6850	15.0042	6955	23.7116	12510	20.29	11519	25.3405	11041	25.7592	13185	24.4746	10827	18.561	9103	32.2889	12901	39.23	14441	34.0359	13246	26.6103	11376	24.3926	11510	31.8774	13922	22.5984	10033	30.2401	10096	30.8148	14097	19.4711	8856	14.6977	6813	27.8053	12003	21.3773	9435
GB40472	GB40472	0.571405	62	0.366069	40	0.513287	54	0.664097	38	1.15703	91	1.00078	99	1.2834	152	0.594516	49	0.349253	58	0.411582	61	0.655602	112	1.66727	112	0.825214	83	0.454471	34	0.799024	50	0.402972	64	0.45723	50	0.74565	46	0.880309	43	0.274821	42	1.19169	83	0.732515	67	0.653892	60	0.605045	64
Apis_mellifera_newGene_2054	--	0	0	0	0	0.034874	1	0.620038	9	0.375397	5	0	0	0	0	0	0	0	0	0	0	0	0	0	0	0	0	0	0	0	0	0.082754	2	0	0	0	0	0	0	0	0	0	0	0	0	0	0	0	0
GB55620	GB55620	1.80094	122	1.53069	117	3.81176	296	1.51758	112	2.05982	133	2.4138	187	2.01587	166	1.67713	112	2.49619	173	2.29368	150	2.02557	142	2.32936	147	4.0458	224	4.48987	266	2.52464	155	3.34403	230	2.02889	139	3.63136	237	3.78233	192	4.2269	281	3.32967	219	3.1795	206	2.95579	193	1.93135	127
GB46651	GB46651	0.128218	4	0.070232	2	0.025904	1	0.050715	2	0.072318	2	1.77058	51	1.08066	33	0.069565	2	0.096373	3	0.007938	1	1.66003	97	0.35343	9	0.073615	2	0.121789	3	1.1385	26	0.012048	1	0.944615	24	0.005956	1	0.026028	1	0.016335	1	1.03888	26	0.380288	10	0.636157	16	0.024163	1
GB41647	GB41647	2.3799	201	2.34419	223	2.64193	238	2.32277	213	2.20644	183	1.9537	198	2.51803	261	2.42829	202	2.40756	215	3.26991	263	2.04622	185	2.90253	232	3.88681	298	2.30926	177	3.15389	257	2.95228	254	2.06654	173	2.67033	217	2.29717	147	2.60453	203	2.42922	194	2.53571	190	2.99874	214	2.9367	244
Apis_mellifera_newGene_896	--	1.29609	236	0.331704	68	0.192303	41	1.6896	334	1.6253	281	1.11164	232	0.249804	55	0.385759	69	0.140565	27	0.494558	87	0.127684	25	0.227001	39	0.053217	8	0.257482	41	0.272325	45	0.322413	60	0.119422	22	0.555487	98	0.109805	15	0.213836	39	0.075665	14	0.211409	37	0.262257	46	0.336688	60
GB55864	GB55864	1.99524	201	6.94249	780	2.73257	313	2.35141	257	2.6873	257	2.37191	273	3.94922	477	3.60197	355	2.16319	222	3.24539	315	5.86526	611	2.58677	242	3.8749	319	3.18524	280	4.11101	374	3.05702	312	2.01587	205	2.67606	259	2.52285	191	2.68233	265	3.46995	339	3.23075	311	2.5427	247	2.66537	260
GB44899	GB44899	27.0208	7681	27.1155	8552	27.815	8914	28.8782	8860	23.8829	6838	25.9466	8239	23.622	8471	27.0145	7960	27.6399	8375	27.829	7732	34.0788	9941	30.3744	7804	29.4085	6879	30.4152	8049	28.2166	7719	26.4491	7588	24.2471	7040	27.4615	7573	37.2622	8397	38.8408	10689	26.9229	7844	26.2974	7131	26.8259	7166	29.4852	8407
GB46771	GB46771	4.25892	173	4.99126	217	3.48952	159	3.82864	170	8.31707	316	4.80671	222	5.82252	275	4.29414	169	6.77015	274	4.83299	188	3.68168	156	4.09052	146	3.62153	120	6.10895	210	3.35975	125	5.07232	206	4.36242	175	2.98967	108	3.62056	110	2.75843	110	5.37926	212	3.86122	151	4.78813	189	4.24734	168
GB52780	GB52780	2.81205	317	2.08718	254	2.38018	293	3.85991	451	2.70546	256	2.46581	313	3.02969	403	2.16597	261	2.39871	277	2.5396	279	2.75115	304	3.60432	371	3.40351	301	3.30874	335	3.04754	302	3.6258	413	5.89712	616	2.73401	294	3.5032	283	2.0343	241	2.2629	267	3.10423	362	2.55015	277	3.31707	346
GB52791	GB52791	41.4887	5803	43.3261	6539	43.9284	6664	44.9518	6528	39.2363	5303	48.272	7351	42.0462	6909	41.4401	5816	45.6361	6349	53.2039	6738	47.4227	6695	53.4767	6700	44.765	5128	47.1087	5785	56.6872	6758	45.0606	6371	56.5729	7603	55.1596	7048	50.9014	5202	50.3301	6616	51.1371	6976	56.8563	7192	52.04	7792	56.2382	7183
GB51750	GB51750	0	0	0	0	0	0	0	0	0	0	0	0	0	0	0	0	0	0	0	0	0	0	0	0	0	0	0	0	0	0	0	0	0	0	0	0	0	0	0	0	0	0	0	0	0	0	0	0
GB41380	GB41380	0	0	0	0	0	0	0	0	0	0	0	0	0	0	0	0	0	0	0	0	0	0	0	0	0	0	0	0	0	0	0	0	0	0	0	0	0	0	0	0	0	0	0	0	0	0	0	0
GB48909	GB48909	0	0	0.037203	1	0	0	0	0	0	0	0	0	0	0	0	0	0	0	0	0	0	0	0	0	0	0	0	0	0	0	0.0821	2	0	0	0	0	0	0	0.080361	2	0	0	0	0	0	0	0	0
GB40116	GB40116	0	0	0	0	0.079982	2	0	0	0	0	0.090488	2	0	0	0	0	0	0	0	0	0.212322	4	0.057887	1	0	0	0	0	0	0	0	0	0	0	0	0	0	0	0	0	0	0	0	0	0	0	0	0
GB53884	GB53884	0	0	0	0	0	0	0	0	0	0	0	0	0	0	0	0	0	0	0	0	0	0	0	0	0	0	0	0	0	0	0	0	0	0	0	0	0	0	0	0	0	0	0	0	0	0	0	0
GB50034	GB50034	1.62142	111	1.95598	149	0.496573	41	1.6553	121	1.65241	105	1.2069	94	2.14125	173	1.53623	102	2.33408	159	2.08775	134	2.7778	194	1.05995	67	1.4429	79	1.2558	75	2.57771	154	3.91804	266	1.30219	92	1.95958	128	2.50898	126	2.17629	144	2.01324	136	3.93148	252	1.63956	109	2.41516	162
GB53141	GB53141	0.012097	1	0.135327	4	0.009298	1	0.030868	1	0.00894	1	0.010426	1	0.064472	2	0.023323	1	0.019068	1	0.096326	3	0.010064	1	0.563804	14	0.014323	1	0.12579	3	0.069852	2	0.119885	4	0.014035	1	0.011064	1	0.015911	1	0.105081	3	0.063931	2	0.112848	3	0.044788	2	0.096888	3
GB55091	GB55091	21.726	1503	16.2255	1211	19.5794	1557	18.6477	1405	20.9856	1386	17.364	1376	15.9336	1348	20.2965	1382	15.6306	1105	21.149	1254	17.7123	1269	19.2917	1245	21.8909	1028	19.1131	1162	20.4378	1287	22.1803	1324	20.4538	1431	18.7632	1249	18.135	784	14.6981	1002	18.3493	1224	18.121	1188	21.1697	1416	20.8542	1405
GB52713	GB52713	9.36869	393	8.84887	442	5.40515	276	6.72807	328	9.88833	404	8.27803	422	7.63971	417	11.4388	538	8.23434	363	7.77204	348	8.64077	388	10.6142	435	11.7525	403	7.42143	299	9.575	391	11.9811	513	16.2932	703	12.6039	541	7.89213	267	8.52679	351	9.56355	421	7.63115	329	11.4294	442	7.68496	347
GB45140	GB45140	25.3607	9260	29.8271	14176	19.8728	8318	24.5695	9740	31.522	11541	21.1573	8712	22.2296	9624	28.9745	10113	23.5948	8521	23.1847	7995	25.495	9691	21.8364	7017	27.1756	7802	28.2319	8920	20.8289	6123	30.2732	11503	20.876	7737	26.6163	9738	33.2415	8747	40.3781	14534	20.0426	7237	25.7854	8821	26.7561	9228	22.5652	7717
GB41531	GB41531	0	0	0	0	0	0	0	0	0	0	0	0	0	0	0	0	0	0	0	0	0	0	0	0	0	0	0	0	0	0	0	0	0	0	0	0	0	0	0	0	0	0	0	0	0	0	0	0
GB40281	GB40281	2.32659	118	2.29488	138	4.03911	265	2.08336	122	3.66837	226	3.79677	218	1.53664	83	1.58402	68	1.18188	64	2.27211	118	0.997554	50	1.28797	63	1.15967	46	1.03241	41	0.785778	39	1.19549	61	1.15545	78	1.83571	79	1.68931	65	3.14285	140	1.75902	82	1.74954	80	0.102604	4	1.01195	47
GB43673	GB43673	0	0	0	0	0	0	0	0	0	0	0	0	0	0	0	0	0	0	0	0	0	0	0	0	0	0	0	0	0	0	0	0	0	0	0	0	0	0	0	0	0	0	0	0	0	0	0	0
GB41760	GB41760	878.815	39017	375.182	18742	510.903	26067	312.773	15107	388.382	16424	630.732	32086	317.82	17125	450.987	19677	564.477	25698	686.247	29383	538.304	24810	594.22	24578	185.341	6741	396.73	15447	347.535	14029	559.048	25225	484.202	21736	532.773	22842	220.617	7348	435.443	19023	291.521	12584	274.902	11703	321.582	13803	299.37	12921
GB53028	GB53028	16.6152	1972	13.6986	1822	14.525	1868	13.0241	1702	12.9426	1503	14.8959	2059	15.3123	2187	12.2629	1383	15.4932	1753	18.2655	2098	13.1699	1532	14.3302	1655	9.89615	969	16.5741	1653	17.0966	1868	10.899	1275	18.0228	2059	10.4019	1129	11.3658	990	9.25472	1033	16.113	1857	12.9502	1537	12.566	1532	11.959	1366
GB55583	GB55583	12.7862	4171	16.4704	6487	15.2331	6277	15.5663	6073	14.5507	4988	12.5968	5140	13.2757	5198	13.5818	4812	15.2858	5570	15.1475	5205	17.561	6465	15.7687	5228	15.1345	4418	17.2956	4896	14.4925	4640	12.5538	4533	13.3341	4782	15.2979	5203	20.9676	5644	22.4396	7907	14.6213	5052	14.7213	5083	11.9745	3772	13.2515	4173
GB45156	GB45156	9.97844	1943	11.1016	2710	11.6392	2899	12.1082	2974	11.1837	2254	10.2479	2535	9.77758	2626	7.35975	1689	8.68455	1776	12.6148	2671	10.3804	2521	13.0242	2653	11.7141	2078	9.14683	1595	10.9376	2153	11.0214	2666	8.9951	1849	10.7813	2381	12.753	1924	10.2275	2042	12.7965	2644	13.7697	2880	11.1632	2173	10.1466	1990
GB46725	GB46725	9.38991	3240	7.87638	2424	5.69991	2091	8.78993	2504	9.22809	2712	8.91503	2991	7.42382	3004	8.10681	2044	6.54005	2326	7.84727	2308	8.32241	2964	9.08768	2252	6.18276	1533	4.12764	1130	4.82672	1543	7.86046	2224	6.14354	1698	5.03927	1693	9.24272	1828	6.14097	1888	8.51808	2345	9.47024	2997	9.98738	2212	5.54258	1818
Apis_mellifera_newGene_6800	--	0	0	0	0	0	0	0	0	0	0	0	0	0	0	0	0	0	0	0	0	0	0	0	0	0	0	0.174265	4	0	0	0	0	0	0	0	0	0	0	0	0	0.472887	11	0	0	0	0	0	0
Apis_mellifera_newGene_8203	--	24.3454	315	30.7597	447	30.146	448	32.547	458	25.1723	310	36.2289	536	29.401	461	35.7268	454	32.4144	430	24.1052	301	25.3931	341	31.74	382	23.6132	250	23.1237	262	23.9481	282	23.5975	310	26.0475	340	28.1295	351	41.3611	401	40.7756	518	30.6686	385	29.2896	363	25.6474	321	25.256	317
GB55944	GB55944	14.6654	465	11.4157	372	9.2721	358	8.55555	320	10.8692	334	11.1985	431	12.2628	488	10.2547	336	8.88546	298	9.51108	296	6.57348	229	11.599	356	10.9873	293	7.1759	205	7.56746	227	8.23353	266	8.76517	305	10.0552	334	7.51176	182	7.51328	255	11.962	378	13.2257	406	14.0492	458	15.5179	484
GB53074	GB53074	0	0	0.227065	2	0	0	0.011503	1	0	0	0	0	0	0	0	0	0	0	0	0	0	0	0.133111	1	0	0	0	0	0	0	0	0	0	0	0.289091	2	0	0	0	0	0	0	0	0	0.457346	3	0	0
GB55443	GB55443	21.9793	1450	22.3011	1643	20.1142	1507	24.3192	1245	23.095	1610	27.6526	2072	26.2989	2099	15.548	1000	13.261	892	22.8404	1132	19.5165	1334	19.7969	1218	14.06	805	24.8395	1431	30.7847	1269	19.4075	1294	15.289	1014	14.0364	983	15.8678	782	14.6244	947	17.3372	1106	14.1783	900	21.6831	1495	16.5218	1050
GB47265	GB47265	0.127014	5	0.627079	25	0.552349	23	0.376205	15	0.62029	21	0.355651	13	0.319169	13	0.352287	12	0.7063	23	0.369415	14	0.224099	9	0.423157	14	0.922563	25	0.569758	17	0.792403	23	0.139174	6	0.535957	20	0.630908	20	0.143926	4	0.456113	16	0.839457	29	0.646347	21	0.789703	25	0.126681	4
GB45864	GB45864	42.0194	2787	43.0875	3216	42.581	3250	37.7033	2722	32.1505	2038	43.0038	3296	44.6371	3603	42.2048	2760	42.3043	2884	41.1351	2634	45.8262	3162	43.3845	2685	44.9007	2444	48.2842	2816	44.7001	2702	39.3712	2664	37.6294	2528	39.8626	2556	48.2926	2409	46.6482	3048	48.4464	3130	47.5415	3030	46.8446	3012	44.8862	2897
GB45992	GB45992	0	0	0	0	0	0	0	0	0	0	0	0	0	0	0	0	0	0	0	0	0	0	0	0	0	0	0	0	0	0	0	0	0	0	0	0	0	0	0	0	0	0	0	0	0	0	0	0
GB41710	GB41710	107.546	12261	2.37011	295	1.89724	242	4.76153	557	1.87774	222	3.23724	399	2.47323	332	12.7638	1293	6.70046	757	2.12811	233	4.64578	526	3.54767	351	1.86348	169	5.22491	548	7.31054	721	3.22307	349	10.349	1077	12.2588	1294	2.55734	212	4.3202	467	1.8056	186	5.36849	532	7.17039	759	2.0574	208
GB42359	GB42359	0.28041	69	0.738223	73	0.181833	53	0.101039	50	1.00363	47	0.375713	82	0.402007	67	0.275064	35	0.301351	31	0.097455	43	0.510076	85	0.171727	59	0.776549	65	0.889365	58	0.851643	48	0.10858	41	0.615373	39	0.668909	58	0.372399	51	0.377748	81	0.844581	44	0.237174	56	0.167632	74	0.551155	57
GB51977	GB51977	28.9671	1154	25.2923	1082	18.2822	855	28.2292	1249	18.4467	685	28.3138	1330	21.7212	1051	29.1769	1123	25.4097	1055	28.1079	1082	31.288	1322	21.2047	784	20.9514	720	22.3297	809	22.8298	864	17.2403	690	15.3037	607	23.8231	941	22.4478	656	21.7447	873	26.5318	1020	22.8246	867	13.8532	564	20.1277	797
GB48474	GB48474	39.9428	4953	58.4548	8156	39.4711	5625	37.262	5027	47.1789	5572	53.9431	7664	42.2536	6359	30.8321	3757	24.5905	3127	43.0109	5144	39.0736	5030	36.8127	4253	22.6933	2305	16.4531	1790	20.2875	2288	41.6475	5249	35.9214	4504	24.2381	2903	28.5169	2653	24.7778	3023	28.2125	3401	40.2771	4789	31.2446	3746	30.1859	3639
GB50144	GB50144	7.19766	363	5.43447	420	7.638	462	6.27484	466	5.01408	353	10.5368	592	6.70548	630	5.20542	373	6.87022	505	6.51935	390	9.67194	507	11.9903	492	11.3834	481	7.39865	412	12.3606	571	6.63364	488	9.02207	585	10.9438	551	5.40309	286	10.7195	544	8.58036	555	7.18098	462	12.0206	602	8.75577	586
GB50263	GB50263	0.544201	24	1.90761	93	1.7048	85	1.57383	74	0.921642	38	1.37916	69	1.48997	78	1.1763	50	1.68873	75	1.57507	66	0.643376	29	1.08013	44	1.06155	38	1.09544	42	0.92204	37	1.11153	49	1.34011	59	1.95418	82	2.12018	69	1.43452	61	1.05687	45	0.577385	24	1.29327	54	1.53639	65
GB53826	GB53826	6.69341	1221	6.28431	1273	3.98699	794	4.65449	914	5.97097	1021	4.83408	1006	4.49119	955	4.21845	641	5.25255	972	4.05954	651	4.131	565	6.42446	1081	6.18026	912	4.92097	788	4.08782	680	4.74629	875	6.96665	1270	3.86755	685	5.46763	764	6.35553	1141	3.088	507	5.38036	944	15.2436	2777	5.52252	985
GB46534	GB46534	86.3502	4527	55.6972	3283	82.6173	4946	75.9693	4301	102.959	5103	96.616	5753	67.0371	4237	73.7728	3778	63.6813	3404	89.6202	4497	44.5142	2405	70.2498	3421	40.4299	1727	47.8224	2192	56.1841	2658	58.5382	3097	92.6014	4875	51.7007	2607	33.8256	1336	38.8292	1997	47.4381	2405	60.3782	3020	63.7297	3207	57.7381	2923
GB40179	GB40179	0	0	0	0	0	0	0	0	0	0	0	0	0	0	0	0	0	0	0	0	0	0	0	0	0	0	0	0	0	0	0	0	0	0	0	0	0	0	0	0	0	0	0	0	0	0	0	0
GB53146	GB53146	16.5691	1962	16.5299	2192	16.1693	2184	13.5795	1762	13.2325	1524	16.0613	2052	15.4151	2079	13.0215	1492	17.0249	2025	13.6957	1655	17.6645	2167	15.2853	1779	14.4366	1459	13.9933	1549	16.5427	1756	16.4984	1951	13.1967	1576	13.8298	1707	14.6169	1325	14.9685	1819	15.8645	1941	15.0309	1700	14.5677	1883	17.9944	2084
GB49469	GB49469	12.2148	1150	12.9948	1389	16.8102	1824	11.4946	1204	10.932	992	12.7028	1388	14.8107	1764	9.20304	800	12.3502	1112	12.1471	1125	14.779	1458	14.7917	1199	11.8341	919	9.13763	775	10.6027	918	13.4104	1287	13.1402	1301	13.5585	1255	11.8214	880	13.1317	1176	9.71408	908	12.7042	1153	9.20061	866	13.2155	1241
GB50763	GB50763	21.111	2220	15.2669	1807	13.5691	1640	14.9811	1714	12.586	1261	14.5655	1755	14.4288	1842	12.217	1263	13.2041	1424	13.4153	1361	15.1684	1656	15.9024	1558	11.8908	1025	8.78574	811	12.6019	1205	11.248	1203	18.9649	2017	10.347	1051	15.7632	1244	12.307	1274	15.3375	1569	14.8986	1503	14.4453	1469	11.3487	1161
GB46163	GB46163	10.3906	612	8.32849	591	7.52179	564	8.456	663	1.33718	105	10.9204	772	7.16099	601	13.7049	798	3.71755	240	12.4456	716	8.52926	608	14.2176	928	17.3231	1018	13.9435	794	9.50505	610	1.80239	106	2.43201	149	10.8404	692	3.12556	124	11.5749	719	3.86543	208	3.01932	144	2.26517	118	7.74548	523
GB40022	GB40022	0.596327	25	0.378952	18	0.431357	21	0.277286	13	0.33677	14	0	0	0.010796	1	0	0	0.629371	27	0.353009	14	0.698882	30	0.368019	15	0	0	0.450939	17	1.29592	49	0.301451	13	0.314127	14	0.267038	11	0	0	0.611173	25	0.010444	1	0.555557	22	0.532017	22	0.320259	13
GB52672	GB52672	0.759245	15	0.010367	1	0.230626	6	0.971069	21	0.174338	4	0.497868	12	0.095035	3	0.02531	1	0	0	0.121674	3	0.294614	6	0.286336	6	0.905192	15	0.122679	3	0.279873	5	0.42659	9	0.099954	2	0.310494	6	0.450774	7	0.112982	3	0.436172	9	0.802911	16	0.037927	1	0.35868	7
GB49492	GB49492	24.9461	1652	32.1531	2330	33.9735	2555	31.804	2213	29.9005	1851	32.5146	2444	33.6752	2663	33.8267	2169	30.4569	2002	29.0735	1811	36.7791	2462	32.9481	1995	31.6401	1689	38.197	2144	32.7029	1935	35.6573	2352	28.5232	1867	37.1932	2315	36.5405	1756	41.5845	2653	36.7315	2353	35.1333	2340	42.8766	2655	42.1515	2639
GB41199	GB41199	11.4655	361	8.65634	311	11.5739	417	10.1219	355	16.8575	519	14.0196	523	17.6369	684	11.2373	351	11.2644	367	15.2765	472	14.008	468	12.023	362	17.3263	457	15.57	434	15.4852	449	15.301	500	14.4182	466	15.4247	482	14.3412	338	13.4405	421	20.0745	624	19.6929	603	20.0492	623	17.586	555
GB51029	GB51029	10.2327	950	9.50288	901	11.8679	1170	12.7934	1112	7.63117	621	22.3385	2253	11.2398	1232	11.1327	979	7.67524	710	12.9365	1006	13.1466	1134	10.8852	986	10.9014	771	10.8068	862	11.7842	914	9.88236	1023	8.82731	917	8.70769	802	15.2266	905	12.2086	986	14.1597	1149	14.6845	1142	9.59047	919	31.6767	2462
GB53799	GB53799	79.3972	2651	72.9742	2741	69.717	2675	72.3112	2626	64.4847	2051	76.2609	2917	76.7419	3109	77.0313	2527	80.1728	2745	75.0479	2416	75.76	2626	69.8176	2172	71.3586	1952	75.4895	2210	84.1514	2554	59.69	2025	78.0227	2634	76.903	2479	82.3025	2061	79.4961	2611	77.79	2525	82.2941	2634	89.2573	2881	73.0746	2372
GB47926	GB47926	0	0	0	0	0	0	0	0	0	0	0	0	0	0	0	0	0.064351	2	0	0	0	0	0	0	0.099544	2	0	0	0	0	0	0	0	0	0	0	0	0	0	0	0	0	0	0	0	0	0	0
GB44831	GB44831	5.06271	473	8.67486	916	5.5555	627	7.86995	845	6.39996	600	8.86064	975	5.32803	631	3.9354	413	7.01929	677	5.95272	601	5.27363	551	7.88709	687	6.16123	440	5.57538	422	5.3024	439	6.29148	643	7.22645	673	4.84289	470	7.74059	544	5.35619	482	5.77468	545	7.10793	663	3.00416	308	5.96305	577
Apis_mellifera_newGene_4170	--	6.28923	1212	5.01128	888	4.07349	872	4.63997	775	5.41933	880	4.85206	1130	4.43579	1161	6.34187	1114	6.28895	1101	4.35814	832	3.84579	832	5.18461	924	6.38308	1171	4.41148	738	5.18203	910	5.46516	1002	5.94172	980	5.7619	908	3.61635	494	3.71609	718	4.59039	876	6.03811	1109	9.33527	1648	6.64363	1321
Apis_mellifera_newGene_8466	--	0.138434	3	0.483927	8	0.240927	5	0.444529	8	0	0	0.340699	6	0	0	0.345591	5	0.198008	3	0	0	0.133351	3	0.371483	6	0.169002	3	0.223103	3	0.531386	8	0	0	0.125963	2	0.486444	7	0.276823	4	1.16585	17	0.187949	3	0.360935	6	0	0	0.271034	4
GB40620	GB40620	0	0	0	0	0	0	0.246422	1	0	0	0	0	0.217272	1	0.145338	1	1.26862	4	0.097975	1	0.488955	2	0	0	0.061699	1	0	0	0	0	0	0	0.117357	1	0.432334	2	0.102527	1	0.446634	2	0	0	0.708121	3	0	0	0.040686	1
GB49866	GB49866	2.16867	478	1.75378	435	2.06405	523	2.39045	573	1.38536	291	2.5958	655	3.27551	751	1.85647	402	2.55525	577	2.08929	444	2.28743	523	2.24299	460	3.03068	547	1.99947	386	2.42743	486	1.78557	400	1.66703	372	2.17042	462	2.67395	442	2.40138	521	2.07305	444	2.6649	562	1.44082	307	2.12052	454
GB55333	GB55333	15.9597	1854	15.6293	2025	16.7977	2197	17.6758	2212	16.2157	1775	16.4461	2162	17.9779	2512	15.6253	1801	16.0507	1890	17.8007	1974	17.8366	2101	15.9636	1720	13.5668	1304	17.9325	1819	16.6332	1738	16.6279	1956	17.0801	1986	15.6644	1742	19.2241	1678	21.0095	2376	17.9264	2017	17.6602	1920	19.5915	2161	15.8838	1787
GB52565	GB52565	0.078245	1	0	0	0.063432	1	0.08176	1	0	0	0	0	0.144375	2	0	0	0	0	0	0	0.311153	4	0.096908	1	0.084909	1	0	0	0.119895	2	0	0	0	0	0.146816	2	0	0	0	0	0.069473	1	0	0	0	0	0.103188	2
GB49448	GB49448	114.761	5621	139.454	7686	134.979	7598	134.567	7171	133.081	6209	137.369	7710	127.34	7570	116.035	5586	111.03	5577	130.188	6150	122.888	6249	125.173	5712	102.329	4106	119.963	5153	119.148	5306	115.42	5746	123.108	6097	110.62	5233	93.1001	3421	105.119	5066	118.067	5623	112.061	5263	112.317	5319	110.82	5277
GB50397	GB50397	4.12767	1426	4.05715	1414	5.19498	1586	3.59748	1145	4.73264	1451	2.97704	1265	3.7785	1568	4.12329	1216	5.99473	1589	2.99953	966	4.94099	1443	5.28991	1520	5.80613	1368	6.65682	1887	5.00949	1636	3.5039	1250	3.29492	1062	4.2764	1294	4.64925	1047	4.80671	1436	4.66519	1405	5.15113	1436	4.84017	1371	4.05771	1302
GB52543	GB52543	3.65786	389	4.76141	561	4.89383	590	1.48224	185	3.91365	407	5.67806	667	3.78425	498	3.34102	353	3.33943	366	3.2828	345	3.25487	380	1.66391	174	5.86314	535	3.08272	278	4.72726	451	5.77213	600	5.58344	598	2.45581	254	5.03793	397	1.51624	161	4.53131	452	4.79605	496	5.79009	589	3.67632	409
GB41301	GB41301	70.8724	4386	40.1553	2669	39.9134	2838	39.1953	2639	36.5563	2155	49.5331	3448	47.1608	3529	43.3339	2555	38.3923	2433	49.7138	2921	41.4975	2286	41.8506	2406	48.9483	2127	31.2772	1696	35.8696	2019	35.0064	2133	37.2869	2299	28.0503	1647	33.0154	1532	27.1524	1654	47.3881	2780	40.6624	2152	44.0432	2638	46.3006	2428
GB50450	GB50450	2.10413	208	0.990009	110	1.16753	133	0.686132	74	1.29842	122	0.876645	99	0.679972	82	0.371346	36	0.677723	69	0.638093	61	0.635362	65	0.534862	50	0.299172	25	0.316649	28	0.55585	50	0.700857	71	0.311355	32	0.439745	42	0	0	0.121066	12	0.187816	18	0.138514	14	0.169715	17	0.218216	21
GB54816	GB54816	10.5338	714	12.7268	723	10.5317	730	9.68409	672	8.29595	501	8.64527	729	10.2843	1002	8.43972	550	8.31001	695	11.3701	743	9.74614	802	11.2309	729	12.9212	733	8.67173	554	8.51006	568	12.8856	824	10.1089	662	9.96497	654	13.3558	629	11.3721	568	11.4082	726	12.999	915	10.3283	840	9.91838	776
GB43021	GB43021	0	0	0	0	0	0	0	0	0	0	0	0	0	0	0	0	0	0	0	0	0	0	0	0	0	0	0	0	0	0	0	0	0	0	0	0	0	0	0	0	0	0	0	0	0	0	0	0
GB49629	GB49629	19.1816	831	18.9029	910	18.0798	886	16.1338	745	15.8239	625	19.4892	977	27.2175	1416	21.0627	892	23.011	1000	22.6227	952	23.2761	1044	23.0959	934	22.2901	766	21.3876	818	26.1215	1017	21.083	920	21.3142	903	21.5825	893	24.0471	778	27.4791	1196	24.678	1023	24.8486	1050	30.0977	1233	26.0889	1111
GB50924	GB50924	25.9792	1642	33.117	2447	48.7604	3078	39.4778	2385	34.272	2175	37.8644	2847	32.9434	2728	21.9413	1385	22.6295	1534	49.7464	2691	33.6653	2381	30.8615	1972	22.8273	1257	16.8048	973	26.0676	1608	28.0101	1914	30.0474	2057	22.2608	1538	33.2092	1358	23.0204	1489	31.0638	1750	28.9217	1843	34.5341	2311	37.4503	1996
GB44005	GB44005	61.4189	2488	61.4813	2774	44.2712	2064	45.2939	1997	45.6723	1751	49.5943	2290	38.4393	1878	45.2394	1807	45.4531	1914	44.4016	1726	61.6579	2579	51.759	1964	31.675	1060	41.8804	1499	32.9906	1206	55.1706	2286	47.5033	1931	41.7057	1627	51.2777	1544	42.7461	1686	62.0306	2445	39.4261	1522	39.8945	1567	42.0127	1655
GB44906	GB44906	20.5744	3283	20.9959	3775	23.4307	4284	21.7085	3773	21.3083	3232	22.3329	4073	23.4474	4532	24.2822	3799	24.1518	3940	22.1783	3406	25.359	4191	24.3563	3612	20.0793	2619	23.548	3300	23.7092	3433	20.2145	3272	22.382	3603	21.8817	3377	26.5609	3172	26.1592	4113	24.6204	3811	23.3328	3564	23.681	3645	22.797	3530
Apis_mellifera_newGene_1425	--	2.47018	322	1.66014	225	2.32326	285	2.44109	394	3.11464	386	3.75655	523	3.88967	574	3.59554	454	3.03395	410	3.00049	400	3.63951	427	3.51738	414	3.59836	401	3.06382	338	4.14961	507	3.43686	457	2.96644	374	3.47644	454	4.26533	352	1.8421	261	2.49502	280	4.1255	513	5.32423	607	4.1903	481
GB43997	GB43997	0	0	0	0	0	0	0	0	0	0	0	0	0	0	0	0	0	0	0	0	0	0	0	0	0	0	0	0	0	0	0	0	0	0	0	0	0	0	0	0	0	0	0	0	0	0	0	0
GB44824	GB44824	39.239	2523	31.942	2214	29.9212	2331	32.2739	2276	19.4205	1174	62.5545	4712	43.7326	3580	53.3811	3593	35.3815	2487	18.4962	1159	53.9155	3650	46.9324	2842	29.9598	1503	30.7169	1648	45.0199	2493	43.2364	2757	22.4303	1443	39.0734	2254	57.449	2931	75.0782	4574	41.7568	2693	44.1486	2802	30.1186	2302	47.5587	3043
GB43247	GB43247	320.79	25840	218.122	19789	680.742	63025	621.894	54502	136.154	10451	542.475	50069	2687.91	262784	896.696	71011	683.325	56460	367.631	28570	738.931	61792	427.96	32118	513.624	33903	739.082	52217	1669.23	122245	194.382	15921	809.116	65923	2159.89	168022	575.312	34783	1137.37	90150	943.455	73893	1978.05	152774	1452.75	113133	571.329	44747
GB47120	GB47120	1.87667	721	1.98313	916	1.20084	482	2.53409	1320	2.04548	785	2.1311	1163	2.15806	1128	2.55486	1203	1.25503	614	1.91954	888	1.72487	834	2.06806	926	2.35899	724	1.99518	840	2.27737	988	1.87267	915	2.09243	1016	2.14521	912	2.08658	754	1.8521	871	1.83606	856	2.30394	1063	1.52817	711	2.36169	1100
GB42289	GB42289	0	0	0	0	0	0	0	0	0	0	0	0	0	0	0	0	0	0	0	0	0	0	0	0	0	0	0	0	0	0	0	0	0	0	0	0	0	0	0	0	0	0	0	0	0	0	0	0
GB53846	GB53846	15.0054	6043	13.3077	5944	13.1783	5992	12.7687	5641	13.3321	4941	14.1371	6562	14.8109	7111	11.8704	4582	14.2404	5819	15.5481	6087	14.7207	6130	16.6627	6051	12.8037	4131	13.377	4565	12.9893	4761	13.3527	5321	13.2275	5416	12.1744	4224	12.0581	3597	10.9532	4286	19.9499	7804	15.1323	5857	13.4656	5252	14.6272	5195
GB48671	GB48671	5.06715	312	3.36851	231	3.88253	273	4.05578	272	3.41792	202	5.03059	357	4.41191	332	5.31254	323	5.97078	372	3.05509	183	3.51452	223	4.79989	278	5.3131	266	4.31636	230	5.3015	297	5.80569	362	3.76632	236	3.73947	225	3.45907	159	5.58209	337	7.18861	429	4.63537	274	5.72669	338	5.58884	332
GB52986	GB52986	53.3994	3827	52.2052	3790	41.2691	3598	52.1839	3350	48.1195	3181	43.2168	3512	42.269	3715	71.4517	2873	39.9353	3150	49.516	3029	42.3969	3183	46.4888	3022	31.4006	1973	44.1304	2647	40.7425	2667	43.0904	3290	47.6947	3712	44.7098	3196	37.7377	2097	69.6072	2716	38.3781	2876	39.4331	2804	42.6767	3031	41.6265	3021
Apis_mellifera_newGene_6720	--	0.040743	2	0.106607	4	0.475785	16	0.330259	11	0.294936	9	0.294176	10	0.210704	8	0.097177	3	0.247804	8	0.543082	16	0.226741	7	0.682835	19	0.906734	22	0.343358	9	0.752821	20	0.667901	20	0.392232	12	0.212448	6	0.046486	2	0.666001	19	0	0	0.651441	19	0.527638	15	0.056559	2
GB46015	GB46015	6.43021	503	6.47302	585	4.47525	340	5.87252	447	4.76211	359	4.89648	446	5.30265	541	7.27226	573	6.27695	516	4.45058	334	12.1497	907	5.58695	400	7.07643	499	6.52186	403	5.17519	390	10.1783	786	7.71447	611	9.93237	625	7.91107	435	6.26032	466	6.23913	485	6.63063	501	4.55989	372	8.36193	626
Apis_mellifera_newGene_5756	--	4.88707	58	0.798697	11	2.58129	35	0.788639	11	2.03798	23	4.70408	64	3.25468	47	0	0	0	0	0.947215	11	0	0	4.5697	51	0.867958	9	4.88021	51	1.47873	16	3.85622	47	3.84212	46	3.98999	46	5.71189	51	5.62643	66	0	0	7.69802	87	2.95956	34	0	0
GB45516	GB45516	0	0	0	0	0	0	0	0	0	0	0	0	0	0	0	0	0	0	0	0	0	0	0	0	0	0	0	0	0	0	0	0	0	0	0	0	0	0	0	0	0	0	0	0	0	0	0	0
GB45726	GB45726	12.0674	187	9.06707	159	11.9049	212	8.88165	150	11.9325	177	8.92179	159	13.948	263	11.7358	179	14.7382	235	14.5606	218	11.568	187	12.1707	176	16.8737	215	9.92738	135	14.484	204	15.5617	245	14.8607	233	19.3798	290	17.2112	200	16.1351	246	13.5437	204	15.8563	236	14.0156	210	15.5432	235
GB43157	GB43157	13.5329	2973	13.0243	3219	16.2747	4155	14.7739	3524	14.5952	3046	14.2484	3593	16.4717	4433	13.3505	2896	14.9911	3392	14.7439	3034	17.8372	4118	21.5	3512	16.9046	3091	16.8037	3293	16.1734	3278	14.2067	3193	14.1191	3125	15.0767	3194	21.5208	3603	18.2637	3991	18.0303	3908	17.3231	3698	14.1747	3029	15.5945	3348
GB46628	GB46628	13.2756	1934	11.0781	1814	13.0371	2169	11.4484	1808	11.6762	1617	13.0708	2173	13.8649	2446	12.0832	1732	15.1624	2265	12.1331	1713	11.9719	1806	12.8752	1745	9.58695	1191	12.791	1640	12.4441	1652	10.897	1619	12.2353	1962	9.035	1345	14.1336	1550	14.6319	2090	11.2341	1684	14.9087	2069	17.6603	2520	16.1171	2268
GB45927	GB45927	0.092144	46	0	0	0.002565	2	0	0	0.053432	24	0.260879	145	0.057901	16	3.3e-05	1	0.740767	162	0.000157	2	0.000446	1	0.005209	2	4.7e-05	1	0	0	0.111182	24	0.001391	2	0.02001	6	0.003339	2	3.1e-05	1	0.000148	1	0	0	0.011898	7	9.4e-05	1	0.096117	47
GB48062	GB48062	10.5495	540	4.54972	345	4.06802	296	6.65637	551	3.29757	225	3.5504	337	4.14092	318	3.74249	307	6.25137	568	3.8723	262	8.3555	428	5.49602	337	5.40742	321	11.4003	825	9.56196	557	3.34851	215	5.31173	354	4.1588	194	4.7414	265	6.04818	686	5.09295	449	3.47512	211	6.09895	304	4.97561	311
GB53814	GB53814	17.0997	375	25.7319	635	25.8174	651	30.6688	732	21.1319	442	28.6871	721	24.6862	657	33.7484	728	27.2146	612	30.4495	644	20.3632	464	37.0874	758	38.3967	690	23.71	456	31.4567	628	28.2722	630	25.067	556	26.8879	570	28.9123	476	22.5399	487	36.7274	783	27.519	579	23.7187	503	41.6215	888
GB54448	GB54448	25.221	738	21.4729	707	24.249	815	21.5122	685	27.3749	763	27.9472	937	29.7684	1057	22.2369	639	30.4879	914	28.8595	814	23.0839	701	31.9199	870	32.9995	791	23.088	592	23.924	636	28.9084	859	28.9434	856	19.5034	551	25.0244	549	20.2484	583	37.3739	1063	34.3521	963	35.9689	1017	40.1852	1143
GB47815	GB47815	20.761	998	13.0075	1114	16.2546	1237	16.3626	1075	17.2123	1121	21.8452	1493	28.055	2046	22.4784	1338	19.6796	1206	20.9184	1571	14.5174	1013	22.2323	1029	21.3503	1092	14.7063	864	20.9158	965	16.4488	1036	15.9658	1034	12.0249	814	11.6101	610	10.7006	701	20.9031	1224	14.708	1093	22.2973	1337	16.4445	1210
GB40347	GB40347	0	0	0	0	0	0	0	0	0	0	0	0	0	0	0	0	0	0	0	0	0	0	0	0	0.084826	1	0	0	0	0	0	0	0	0	0	0	0	0	0	0	0.068667	1	0.053721	1	0.229129	3	0	0
GB40410	GB40410	18.1086	1210	19.3482	1458	20.0659	1536	18.4556	1353	18.5898	1186	22.076	1719	22.944	1883	20.4799	1374	24.7899	1698	22.325	1430	25.6785	1781	22.1111	1379	21.5227	1201	27.4088	1620	25.3289	1545	18.7564	1280	21.0077	1423	19.1265	1239	24.1652	1212	22.8944	1519	27.0595	1782	23.2567	1507	21.9655	1433	19.5153	1272
GB52667	GB52667	17.106	1265	22.718	1702	14.6347	1207	21.1405	1617	11.7031	918	21.2587	2016	12.6463	917	16.9616	888	13.3462	1125	19.234	1501	14.932	1264	16.7014	1312	13.091	742	12.3325	880	21.0058	1598	18.6241	1566	14.1102	1178	15.3438	1062	15.9453	983	13.8483	1147	17.747	1305	18.6649	1295	24.7517	1427	22.2204	1819
GB49688	GB49688	94.4931	18784	126.851	25834	48.9656	14118	54.1147	13147	86.177	16020	100.489	20719	90.9326	23141	73.6053	15710	125.753	25491	51.2439	10710	69.9308	15440	73.7798	15031	106.753	19351	124.638	20054	103.461	18591	38.4288	9047	66.247	17642	133.172	25475	98.3102	15020	136.633	26231	68.7473	13932	124.761	21542	48.4787	9636	88.5267	17313
GB46979	GB46979	29.4131	806	20.0367	618	28.9149	910	33.5993	1001	22.0115	575	26.0494	818	29.6158	985	25.7137	692	25.3949	713	40.5922	1063	30.1126	856	26.0274	664	26.6993	599	31.6679	761	38.9486	970	25.0348	694	26.0892	723	25.058	663	25.1446	517	26.6088	712	21.5795	575	24.2842	638	43.6127	1155	20.9085	557
Apis_mellifera_newGene_7108	--	0	0	0.354595	8	0.327648	8	0.180635	4	0.538237	10	0.444673	10	0	0	0.107122	3	0.410663	9	0.297277	6	0.353575	8	0.429018	8	0.128518	3	0.095106	2	0	0	0.310747	7	0.937419	19	0.762732	15	0.280682	5	0	0	0.43239	9	0	0	0	0	0	0
GB49233	GB49233	21.5428	13231	18.6906	12705	24.7571	12227	28.5365	14623	34.2463	20647	17.1052	11608	20.8647	11599	31.7622	17594	40.0969	17422	26.6972	12655	35.99	15531	20.4035	11552	24.5579	11994	37.5287	14021	28.2922	15963	21.2734	10174	21.2425	11702	19.3948	10829	34.5821	13603	25.1761	12766	23.5948	13542	32.9057	17612	35.5643	16085	25.1046	14886
GB50265	GB50265	178.905	15447	177.796	16630	180.393	16357	187.303	16120	134.873	10665	200.439	19089	185.732	18084	123.083	14327	157.439	13501	166.358	13101	240.706	16979	151.934	11494	201.534	12236	211.235	13916	265.331	16478	179.624	14185	140.276	11958	176.949	12991	183.766	9732	159.166	11824	204.469	13821	159.386	12321	166.486	12498	172.101	13208
GB43036	GB43036	4.62815	57	4.57735	63	3.97547	56	5.65838	74	1.97006	23	1.22441	19	5.59559	85	0.984673	13	0.673844	10	4.43715	52	5.70015	72	0.572437	8	10.0718	100	7.30785	78	1.11423	14	0.730332	11	3.94798	49	4.35743	51	1.70008	18	2.07827	27	7.36899	87	0.610073	9	5.67063	67	2.00423	25
GB48895	GB48895	0	0	0	0	0	0	0	0	0	0	0	0	0	0	0	0	0	0	0	0	0	0	0	0	0	0	0	0	0	0	0	0	0	0	0	0	0	0	0	0	0	0	0	0	0	0	0	0
GB41740	GB41740	13.7504	4129	13.2524	4542	18.671	5379	14.6395	4478	15.3229	3692	14.5474	4467	12.6949	4672	16.3804	5629	15.1435	5477	12.7238	3762	13.2528	4139	14.836	4123	17.1022	3386	13.2271	3769	13.4926	4017	11.1618	3551	13.8213	3900	12.2073	3291	16.6266	3574	16.8743	3858	17.8806	4336	16.3659	3829	15.4988	4803	17.3366	4786
GB46605	GB46605	5.09566	167	5.8193	214	3.66578	138	5.3052	189	5.48395	171	32.9202	1231	0.043855	2	5.54761	178	5.26012	176	6.39821	202	4.20933	143	17.3947	529	5.9397	159	7.75897	222	1.58228	47	7.00654	233	5.07149	168	4.74929	150	5.65278	139	5.09523	164	4.664	148	4.68669	147	9.24182	292	0.063084	3
GB42580	GB42580	11.099	636	19.6807	1268	14.6357	963	17.1795	1070	12.7475	695	15.0636	988	17.1057	1189	8.80601	496	7.16757	421	11.6516	644	9.58938	570	9.70304	518	9.39001	441	4.27779	215	6.70537	349	12.3239	717	10.4254	604	11.8809	657	10.3971	447	6.02057	340	8.484	473	6.51757	358	7.34855	407	7.08153	395
GB40862	GB40862	77.5982	2163	45.4003	1415	51.7261	1663	52.1962	1573	66.5343	1755	74.4623	2382	70.8533	2400	78.8736	2166	68.8251	1961	58.5236	1568	53.1535	1528	66.6319	1743	75.1137	1720	48.4694	1177	81.9116	2063	60.8181	1711	68.2492	1910	64.7175	1731	46.1865	980	43.2444	1178	72.6915	1971	72.4659	1933	105.001	2827	89.8889	2433
GB55283	GB55283	24.7163	3022	25.0058	3109	24.5184	3409	22.272	2929	22.7079	2586	26.1996	3641	29.7732	4218	27.7465	2948	26.7839	3281	24.7774	2803	28.5348	3542	27.107	3035	24.5065	2432	27.5412	2828	26.3704	2823	24.6127	3013	24.6817	3022	23.8817	2782	31.361	2844	35.7234	4222	32.1443	3663	29.7677	3440	27.3595	3234	30.7978	3212
GB51056	GB51056	0.43031	8	1.06841	21	2.22055	44	1.83235	34	0.701031	12	0.577127	12	1.4811	31	1.93826	33	3.63603	64	1.21367	20	1.09513	20	1.44934	23	0.24388	4	1.14352	18	0.456184	8	2.11658	37	0.682009	12	1.50971	25	0.762806	10	2.12354	36	1.91117	32	1.65577	28	0.281841	5	9.33589	155
GB51929	GB51929	0	0	0	0	0	0	0	0	0	0	0	0	0	0	0	0	0.180007	1	0	0	0	0	0	0	0	0	0	0	0	0	0	0	0	0	0	0	0	0	0	0	0	0	0	0	0	0	0	0
GB42590	GB42590	0.211622	6	0.190116	8	0.107834	5	0.229351	6	0	0	0.6238	19	0.159496	7	0.74286	22	1.18792	36	0.136204	4	0.211332	7	0.177853	6	0.495951	11	0.583244	13	0.519359	14	0.229623	7	0.357525	11	0.459595	13	0.585072	13	0.340345	10	0.36457	11	0.513415	15	0.174723	6	0.144651	4
GB44917	GB44917	1.14475	535	0.96858	506	0.919009	490	1.36807	603	1.27736	485	1.45802	740	1.80132	992	1.44649	627	1.11895	484	1.39236	622	1.29929	619	2.1272	524	2.10634	801	1.54616	601	1.40506	554	1.55759	490	1.20639	534	1.2133	467	1.32739	448	1.16011	547	1.24916	539	1.06504	437	0.965089	449	1.12032	465
Apis_mellifera_newGene_4212	--	0	0	0	0	0	0	0.096514	2	0	0	0.167781	4	0	0	0	0	0.743217	13	0	0	0	0	0.129776	3	0	0	0.072026	2	0	0	0	0	0.162328	3	0	0	0	0	0	0	0	0	0	0	0	0	0	0
GB45170	GB45170	30.592	7779	36.7656	10490	34.865	10037	34.0639	9701	29.4924	7240	33.3546	10098	36.4072	11661	34.1938	8763	34.5477	9185	36.2597	9285	40.4862	11139	38.004	8926	49.6835	10769	38.2335	8725	43.0329	9887	37.7916	9988	35.8578	9673	39.4754	9935	42.0768	8145	38.819	9783	37.9521	9790	42.3659	10843	23.8132	6025	37.2279	9472
Apis_mellifera_newGene_6355	--	1.48909	46	0	0	0	0	0.248631	9	0	0	0.235007	9	0.190355	8	1.01173	31	1.10492	35	0.266392	8	0	0	1.83739	53	0.867351	22	0.460718	13	0	0	0	0	0	0	0.649076	20	1.01004	24	0	0	0.367142	11	0.026363	1	0.090345	3	0.683935	21
GB47736	GB47736	31.3689	2277	29.4204	3058	32.1843	3537	25.752	2441	33.1902	2769	29.5916	2824	36.5356	3868	28.1267	2553	32.4867	2892	37.1428	3132	42.2212	3853	35.3067	2876	25.9901	1792	20.3525	1649	29.6701	2337	22.9703	2133	37.3486	3282	18.5449	1560	32.5359	2134	20.7064	1887	32.1731	2713	35.6843	3273	35.2814	2968	40.5068	2718
GB44296	GB44296	3.98271	976	3.06436	929	4.62001	1303	4.11484	1082	3.75181	844	5.17147	1400	8.05174	2133	5.12292	1017	5.93607	1234	5.60856	1350	5.34821	1245	5.92154	1230	10.2583	1738	6.64018	1238	7.91175	1592	6.05934	1431	5.57418	1211	6.29387	1210	8.25674	1055	4.8746	1027	7.29765	1512	7.10969	1483	5.65003	1372	5.97501	1351
GB44110	GB44110	0.352538	37	0.448771	52	0.969211	112	0.376075	49	0.265688	26	0.375574	53	0.679691	98	0.543442	62	0.535277	67	0.499846	55	0.547187	59	0.631634	67	1.19509	118	0.655915	70	0.707074	75	0.336245	40	0.595355	68	0.371483	42	0.357906	32	0.624633	73	0.528136	63	0.769066	84	0.22715	22	0.39326	44
GB42826	GB42826	0	0	0	0	0	0	0	0	0	0	0	0	0	0	0	0	0	0	0	0	0	0	0	0	0	0	0	0	0	0	0	0	0	0	0	0	0	0	0	0	0	0	0	0	0	0	0	0
GB40490	GB40490	13.7084	634	8.82269	474	12.6105	691	9.78567	507	11.17	509	14.9534	816	16.1903	937	11.4606	537	11.1764	533	12.877	593	14.1436	678	12.711	566	13.7614	539	13.1274	549	13.4537	585	11.6589	566	11.5482	557	10.7269	494	13.1172	469	15.464	725	16.1264	747	11.3843	513	11.6302	537	13.8781	645
GB44371	GB44371	8.37475	2146	9.98376	2870	7.43258	2188	7.83794	2185	10.1658	2477	8.36439	2455	9.99748	3108	10.4021	2613	9.83926	2574	11.7455	2157	8.73671	2317	9.01444	2152	9.63968	2023	10.5914	2373	10.8982	2536	10.9148	2836	9.53497	2467	8.20366	2030	12.745	2439	15.959	3089	12.014	2985	11.9633	2933	10.5954	2619	11.5286	2864
GB51770	GB51770	0	0	0	0	0	0	0	0	0	0	0	0	0	0	0	0	0	0	0	0	0	0	0	0	0	0	0	0	0	0	0	0	0	0	0	0	0	0	0	0	0	0	0	0	0	0	0	0
Apis_mellifera_newGene_5865	--	0	0	0	0	0	0	0	0	0	0	0.550948	8	0	0	0	0	0	0	0.976412	14	0.074913	2	0.233239	3	0	0	0.153803	2	0	0	0	0	0	0	0	0	0.11782	2	0.198399	3	0	0	0.00263	1	0.254975	3	0.150656	3
GB50471	GB50471	10.0192	1151	13.6389	1768	13.982	1849	12.8864	1604	13.0084	1425	12.3648	1636	16.5426	2298	13.146	1485	17.8086	1853	16.0976	1775	14.9617	1771	16.6313	1702	15.0368	1161	12.9466	1298	14.96	1555	13.6672	1581	15.206	1649	11.9388	1326	15.9171	1364	12.6961	1435	16.7724	1865	18.1101	1857	16.2493	1628	17.3544	1694
Apis_mellifera_newGene_3513	--	0.144361	5	0	0	0.758422	28	0	0	2.05903	63	0	0	0.744666	29	2.33721	73	0.402332	14	0	0	0.396893	14	0	0	0.187995	5	0.217233	7	0	0	0.046653	2	0	0	1.72319	53	0	0	0	0	0	0	0	0	0	0	2.51693	78
GB45007	GB45007	0.605132	140	1.43941	233	1.1785	267	0.690915	189	0.927446	167	1.25143	447	0.579433	171	0.501559	114	0.510832	163	1.37845	229	0.664687	152	0.80034	143	0.903662	196	0.668674	136	0.725743	127	0.796638	90	1.33507	217	0.414882	102	0.70237	131	0.39164	84	0.620901	115	1.05584	157	1.10396	286	0.669872	153
GB51675	GB51675	7.09361	529	5.78578	591	10.6533	715	7.1311	719	7.03818	605	8.73553	759	14.8606	1074	10.2765	652	10.1286	756	6.0464	458	8.21862	724	7.43036	515	9.01277	555	11.1196	582	10.4799	559	8.4292	636	7.48808	586	7.3369	664	10.1107	552	6.5232	453	10.8719	792	9.3839	786	12.5514	947	9.4636	628
GB48932	GB48932	8.02085	2407	5.9343	2587	8.06257	3074	8.72988	2887	10.9411	2250	8.92565	2811	7.72505	3278	7.72475	2507	9.22048	3066	10.7459	2597	11.059	3156	10.0821	2958	13.8231	2640	7.95576	2269	11.2124	2683	10.3657	2601	9.98423	2690	8.82333	2577	10.1344	2354	10.6072	3509	11.7838	3293	8.2598	2921	11.9897	2817	8.50422	2794
GB49238	GB49238	0	0	0	0	0	0	0	0	0	0	0	0	0	0	0	0	0	0	0	0	0	0	0	0	0	0	0	0	0	0	0	0	0	0	0	0	0	0	0	0	0	0	0	0	0	0	0	0
GB53914	GB53914	136.001	2766	97.9314	2240	91.7899	2145	108.366	2398	154.161	2985	130.944	3049	126.06	3111	133.904	2675	120.658	2516	129.619	2542	97.4675	2058	151.825	2875	80.175	1336	98.9258	1764	107.954	1996	114.373	2364	116.201	2388	103.376	2031	59.0227	901	57.8751	1159	115.7	2287	104.179	2032	105.396	2070	133.188	2633
Apis_mellifera_newGene_3994	--	21.7338	524	19.4895	529	21.1601	587	17.6797	464	17.7281	408	25.3235	700	22.938	672	19.6095	465	23.296	576	21.5253	501	26.8438	672	24.1937	544	29.2113	577	24.4712	518	23.301	511	22.5418	553	21.9821	536	20.2128	471	26.5468	481	30.1014	715	30.4053	713	21.7885	504	23.7611	554	23.03	540
GB46402	GB46402	0	0	0	0	0	0	0	0	0	0	0	0	0	0	0	0	0	0	0	0	0	0	0	0	0	0	0	0	0	0	0.007063	1	0	0	0	0	0	0	0	0	0	0	0	0	0	0	0	0
GB51536	GB51536	3.09785	129	3.98802	187	3.40619	141	3.32768	150	2.82795	108	2.82443	126	4.66493	234	3.36879	137	5.10717	204	3.95967	160	2.97809	123	4.86285	186	4.68531	153	4.85011	168	4.0463	154	4.05726	164	3.7701	156	2.66273	103	4.30168	117	1.62495	66	5.32716	192	3.87231	154	4.84441	192	3.6612	141
GB55457	GB55457	8.02025	913	5.51856	554	6.94039	722	8.27085	960	8.71236	964	9.18666	1067	11.1866	1572	6.10156	546	10.442	1150	11.0955	1170	9.86346	1070	9.28421	1009	10.1223	979	5.35573	448	4.81382	459	10.0744	1097	6.19142	543	8.55323	925	9.79562	826	10.8829	1196	11.0441	1261	7.79326	666	9.98799	1077	12.499	1318
GB46565	GB46565	622.556	46234	718.045	58772	759.316	61584	797.812	61959	650.605	45666	768.642	68065	661.652	61934	522.179	39192	459.735	36909	751.967	55963	556.234	45208	502.918	34352	480.607	30852	446.498	30923	447.433	31922	599.945	48205	916.131	71768	626.81	47467	540.307	31733	687.19	48647	525.696	40223	514.485	35494	699.645	48638	761.874	52282
GB48180	GB48180	0	0	0	0	0.271042	5	0	0	0.169071	3	0	0	0.145357	3	0	0	0	0	0	0	0.447282	7	0.392203	6	0	0	0.164433	3	0	0	0	0	0	0	0.095778	2	0.130637	2	0	0	0	0	0	0	0.10587	2	0	0
GB42639	GB42639	0.569775	15	0.033738	2	0.153421	7	0.409961	11	0.333023	9	0.656545	21	0.607943	19	0.972192	24	0.29312	9	0.27078	7	0.921477	24	0.09441	4	0.78678	19	0.952115	21	0.949267	20	0.288679	9	0.052782	3	0.735831	20	0.159954	3	0.260169	8	0.6502	17	0.465658	13	0.014604	2	0.531478	14
GB49022	GB49022	48.0129	2646	49.1666	3142	43.1448	3919	43.0508	3275	46.1214	3384	35.4756	3010	47.6268	4507	45.4319	2385	48.0919	2927	56.2643	3139	52.9021	2982	37.0912	2452	44.325	2553	45.0073	2926	41.6457	2921	38.9457	2806	54.8622	3063	49.2017	3623	54.0832	2181	48.9799	2521	53.6679	2982	47.9986	2536	43.953	3142	53.6276	2723
GB45483	GB45483	0	0	0	0	0	0	0	0	0	0	0	0	0	0	0.049363	1	0	0	0	0	0	0	0	0	0	0	0	0	0	0	0	0	0	0	0	0	0	0	0	0	0	0	0	0	0	0	0	0
GB41419	GB41419	2.69855	158	2.91088	175	2.26644	149	1.82695	111	2.27503	125	2.33796	147	3.80067	245	2.26679	119	2.52393	142	3.34472	171	3.21638	192	2.11839	113	3.03167	143	2.28346	116	2.24568	117	3.21801	192	3.85484	218	2.57133	137	3.07784	124	2.71857	153	2.85308	149	2.13684	118	3.02023	158	3.74395	194
GB40535	GB40535	8.45069	818	4.34286	447	6.23712	909	3.77318	394	6.51656	692	8.08851	814	9.71479	1160	3.34392	310	5.79906	726	5.64731	662	5.69971	534	7.49892	840	7.0069	629	5.41175	633	5.89866	522	3.26324	352	5.56266	668	5.05323	443	5.17431	469	1.74725	218	6.171	606	5.08678	614	7.57273	567	6.05086	752
GB45200	GB45200	0	0	0	0	0	0	0	0	0	0	0	0	0	0	0	0	0	0	0	0	0	0	0	0	0	0	0	0	0	0	0	0	0	0	0	0	0	0	0	0	0	0	0	0	0	0	0	0
GB48872	GB48872	2.41509	203	2.82712	267	0.904045	102	1.70748	161	1.27436	100	2.69348	267	2.29983	259	1.47262	115	1.93493	192	2.9024	256	1.90335	193	2.24008	219	3.65125	394	1.81956	153	2.27077	190	2.95562	274	1.15684	87	1.59813	121	2.44973	174	2.24788	208	2.50393	250	2.69857	236	1.33837	137	3.98351	350
GB47390	GB47390	6.74195	254	6.9986	297	5.93874	257	4.3583	179	3.65424	131	5.89448	255	6.68965	306	5.38878	200	6.3882	247	6.8114	248	7.31813	286	8.28745	291	6.37895	197	2.41109	80	6.40719	220	7.59674	291	8.56966	327	7.27624	265	5.54439	157	7.75003	287	8.34971	306	6.95283	251	7.17419	262	9.9822	366
GB50854	GB50854	30.2572	3882	34.3414	4916	32.6527	4825	34.6261	4815	27.9095	3523	39.7013	5260	43.7463	6851	42.1281	4403	40.3254	5314	35.4654	4452	42.3703	5670	36.1254	4301	36.3586	4043	41.9742	4375	39.1731	4607	32.9375	4393	38.2137	5019	35.3331	4392	42.1788	4049	41.2792	5202	38.2521	4827	39.274	4865	39.707	5013	39.2729	4896
GB44536	GB44536	6.43963	816	8.44473	1325	5.71189	943	7.41302	1077	5.588	654	7.32311	1140	7.79423	1345	9.65073	1319	10.1405	1383	6.04129	783	7.42361	1065	8.62352	1096	9.20305	1078	8.20991	985	8.9472	1130	5.46903	787	9.26248	1274	5.74867	786	7.69695	830	4.17811	430	8.25213	1109	6.86349	920	7.49599	1046	3.91869	444
Apis_mellifera_newGene_7946	--	1.05416	303	0.728703	235	0.662586	219	0.784124	245	0.569423	156	1.04514	344	1.38549	482	0.924804	261	2.39768	705	2.39146	661	0.828263	247	0.947703	253	1.59508	375	1.41992	357	4.23492	1104	0.851904	249	0.593442	172	0.942043	261	0.638899	138	1.16773	330	0.995508	278	1.10725	305	0.93169	259	1.44931	404
GB42703	GB42703	5.32786	165	1.86219	33	2.75929	108	5.54384	189	2.44783	62	8.64208	338	6.01835	222	9.68457	298	10.5159	399	1.19866	39	1.95028	60	2.99204	44	0.99725	34	3.82863	86	11.3389	355	1.0816	37	1.11944	30	4.04232	119	6.45768	144	14.8962	490	4.48411	132	7.65716	247	0	0	10.5081	272
GB41788	GB41788	2.5084	144	1.89631	123	3.25353	215	3.25801	203	3.01452	165	3.09675	204	3.40364	237	2.48824	141	3.17571	187	2.52834	140	2.817	168	2.55645	137	3.67408	173	2.25655	114	2.15313	113	2.98287	174	2.74644	160	2.86082	159	1.96447	85	2.51833	142	4.12778	230	2.84971	157	2.86602	159	4.07247	227
GB48681	GB48681	56.9996	3464	50.167	3658	48.2072	3133	32.0887	2983	43.4101	2553	53.5034	3691	54.84	3809	38.5067	3273	43.542	2670	48.4282	2682	47.0101	2678	23.1229	2516	35.3612	1883	28.7104	2420	47.9908	2620	44.444	3129	57.964	2979	36.7855	2216	53.9132	2220	37.9046	2548	47.1127	2781	56.0652	2988	54.16	3596	41.6974	3022
GB48864	GB48864	0	0	0	0	0	0	0	0	0	0	0	0	0	0	0	0	0	0	0	0	0	0	0	0	0	0	0	0	0	0	0	0	0	0	0	0	0	0	0	0	0	0	0	0	0	0	0	0
GB42941	GB42941	13.1051	1456	15.0036	1828	15.6238	1975	16.2431	1930	14.704	1529	15.0476	1943	13.6155	1788	13.4918	1474	15.8251	1808	14.7614	1372	14.9051	1656	13.6519	1398	12.5092	1100	15.3807	1490	14.2058	1393	14.5569	1593	18.2759	1996	16.8942	1816	13.9097	1157	17.8262	1935	18.0964	1770	16.0967	1591	15.1148	1576	16.9026	1792
GB49627	GB49627	0.000262	1	0.020386	1	0.049174	2	0.001785	1	0.000612	1	0.000476	1	0.061606	2	9.7e-05	1	0.072043	2	0.089426	3	0.078032	3	0.078753	2	0.0005	1	0.087252	2	0.003907	1	0.000743	1	0.080498	3	0.137109	4	0.001007	1	0.000298	1	0.000864	1	0.001068	1	0.069423	2	0.00097	1
GB44180	GB44180	10.3809	2694	9.58069	2765	4.98369	1683	3.30758	977	6.54727	1565	9.99395	3242	6.15602	1968	3.70049	988	3.38008	939	4.90307	1255	4.7725	1414	7.32126	1925	3.91794	760	9.9663	2343	10.1927	2491	5.12608	1337	2.49805	665	5.22418	1197	5.42001	1029	8.6508	2124	10.1952	2656	8.59041	2405	9.41692	2521	4.89025	1224
GB45411	GB45411	0	0	0	0	0	0	0	0	0	0	0	0	0	0	0	0	0	0	0	0	0	0	0	0	0	0	0	0	0	0	0	0	0	0	0	0	0	0	0	0	0	0	0	0	0	0	0	0
GB44314	GB44314	0	0	0	0	0	0	0	0	0	0	0.262234	2	0.129689	1	0	0	0	0	0	0	0.419281	3	0	0	0.062884	1	0	0	0	0	0.220818	2	0	0	0.04445	1	0.183118	1	0.084341	1	0.147168	1	0	0	0.07252	1	0	0
GB52927	GB52927	4.41407	167	4.12687	172	4.28314	186	4.49439	185	2.98362	108	4.11175	178	8.74563	401	4.00975	149	4.97668	194	4.59084	168	4.5324	178	4.56468	161	6.24014	193	5.99122	199	6.01215	207	3.94583	152	2.49281	96	6.82294	249	5.89062	167	5.29471	197	4.08373	150	4.87237	177	6.73574	246	3.19645	118
GB40015	GB40015	8.04203	677	7.70755	736	8.63896	842	8.29191	765	10.2406	828	8.16001	787	8.6427	889	7.8248	653	9.26558	806	10.2259	826	9.56488	836	8.96022	708	6.9903	487	10.7652	791	9.67408	747	9.34062	794	9.60754	814	11.0579	889	12.6534	803	10.8406	904	10.3737	848	9.32558	760	6.88038	565	8.33324	684
GB47487	GB47487	5.53838	172	5.38237	172	5.64804	187	8.44802	278	5.85465	166	9.7667	343	8.73742	317	7.49706	228	5.26312	166	4.25786	119	6.82982	216	9.08763	243	5.14136	121	5.42241	125	10.1005	283	6.60662	207	7.52514	232	4.44569	131	6.18845	142	6.08504	160	4.40386	124	6.2055	185	5.37409	162	5.68829	171
GB52370	GB52370	0.143684	8	0.227925	13	0.201993	12	0.209586	12	0	0	0	0	0.606496	36	0.152797	8	0.04015	3	0.298468	15	0.684504	35	0.421219	20	0.043169	2	0.093892	5	0	0	0.174694	9	0.047505	3	0.380853	18	0.164104	7	0.25025	13	0.554156	27	0.304457	15	0	0	0.463443	23
GB41672	GB41672	14.9307	1255	16.2514	1537	15.6243	1517	15.349	1278	12.2911	966	16.5356	1585	13.8635	1424	13.764	1128	14.6781	1262	14.2952	1147	16.9429	1463	14.5412	1118	13.228	901	12.064	875	16.3722	1242	13.8211	1162	12.5283	1056	14.3444	1146	17.2771	1074	14.5965	1195	13.5948	1095	14.3153	1145	13.3362	1069	13.7696	1116
GB52128	GB52128	0	0	0	0	0	0	0	0	0	0	0	0	0	0	0	0	0	0	0	0	0	0	0	0	0	0	0	0	0	0	0	0	0	0	0	0	0	0	0	0	0	0	0	0	0	0	0	0
GB41848	GB41848	10.0681	512	10.9759	595	9.42731	517	11.7057	609	11.5195	530	10.938	605	14.1519	809	12.6889	615	13.0347	656	12.9238	604	14.8089	719	11.9366	546	12.2804	490	8.68515	384	14.1051	621	12.1884	615	10.9681	525	11.3043	529	11.929	432	10.3992	490	12.2167	584	8.3498	414	16.8112	820	15.834	738
GB42872	GB42872	1.4749	173	0.934148	123	0.849158	114	0.960544	122	0	0	0.987158	132	0.932237	133	1.02341	118	1.3135	158	1.35345	153	1.26707	154	0.998157	109	1.67017	160	1.32485	136	0.636131	68	0.866184	103	0.469227	56	1.50975	171	0.722137	64	0.982272	113	0	0	0.44584	50	1.44821	164	0.597852	68
GB55321	GB55321	0	0	0	0	0	0	0	0	0	0	0	0	0	0	0	0	0	0	0	0	0	0	0	0	0	0	0	0	0	0	0	0	0	0	0	0	0	0	0	0	0	0	0	0	0	0	0	0
GB51502	GB51502	21.5887	4601	25.355	5803	27.1174	7008	27.4929	6059	23.9098	4774	23.9178	6090	25.151	7002	36.066	7210	35.4116	7484	28.1782	5981	33.3534	7118	25.5768	5179	27.0473	5044	33.045	5908	36.8769	6974	29.581	6208	30.2176	6318	23.5128	5168	34.6952	5924	34.0443	7664	22.9024	4784	26.3138	5848	29.3902	6372	31.2009	6851
GB47528	GB47528	0	0	0.856184	24	0.173348	5	0.125931	4	0.255498	6	0.327305	10	0.094711	3	0.483884	12	0.286945	8	0.118805	3	0.403807	11	0.087762	3	0.050074	2	0.031677	1	0.490388	11	0.595964	15	0.283434	8	0.163507	4	0.625916	12	0	0	0	0	0.145297	4	0.20874	5	0.494637	12
GB53835	GB53835	38.5364	13444	29.1762	10434	34.5626	11177	29.6479	6198	47.9659	16332	34.6779	14097	17.4944	8680	46.8306	15166	29.7742	11454	15.9226	5489	20.4801	4741	14.3473	3978	11.8269	3497	35.8415	12627	26.1415	8781	14.669	4410	28.5206	9253	23.7813	9222	47.725	10744	31.9998	12320	19.4141	4006	21.4227	7168	23.1816	8921	22.8992	9077
GB51780	GB51780	0	0	0	0	0	0	0	0	0	0	0	0	0	0	0	0	0	0	0.083852	2	0	0	0	0	0	0	0	0	0.398607	8	0.094101	3	0.070646	2	0	0	0	0	0	0	0	0	0	0	0	0	0	0
GB47175	GB47175	0	0	0	0	0	0	0	0	0	0	0	0	0	0	0	0	0	0	0	0	0	0	0	0	0	0	0	0	0	0	0	0	0	0	0	0	0	0	0	0	0	0	0	0	0	0	0	0
GB47692	GB47692	0.817414	7	25.0908	307	0.367737	3	0.29134	4	0.699489	6	0.560379	5	1.05139	11	0.579223	5	0.622557	6	0.426421	3	0.541786	5	0.492967	3	1.05231	7	3.05376	27	0.99081	7	0.485023	4	0.399861	3	2.59498	25	0.692075	4	0.767681	6	3.24631	33	0.803606	7	0.694507	6	0.594825	4
GB43530	GB43530	0	0	0	0	0	0	0	0	0	0	0	0	0	0	0	0	0	0	0	0	0	0	0	0	0	0	0	0	0	0	0	0	0	0	0	0	0	0	0	0	0	0	0	0	0	0	0	0
GB43680	GB43680	0	0	0	0	0	0	0	0	0	0	0	0	0.036995	1	0	0	0	0	0	0	0	0	0	0	0	0	0	0	0	0	0	0	0.044405	1	0	0	0.057637	1	0	0	0	0	0	0	0.02236	1	0	0
GB54676	GB54676	100.334	7603	133.001	11340	113.077	9847	112.109	9242	137.904	9954	125.66	10911	137.262	12396	129.628	9131	108.065	8397	125.962	9206	145.911	11437	154.361	10863	98.7759	6113	92.9009	6174	127.159	8550	131.251	10070	130.743	10017	131.905	9583	134.626	7631	127.626	9485	144.919	10649	143.893	10455	117.07	8577	134.972	9943
GB49689	GB49689	4.36574	366	2.77482	261	1.40213	116	1.57892	145	1.75147	142	2.73964	265	5.12953	518	3.0328	221	3.38429	284	0.968434	80	0.876234	78	1.05404	84	2.26172	157	2.10364	154	1.88003	138	0.614701	53	0.856082	74	1.11757	92	0.596731	37	2.87352	241	0.643844	54	1.26585	102	0.520834	43	0.566927	47
GB45392	GB45392	6.68487	1343	6.99927	1669	5.74154	1424	6.42313	1322	5.69504	1090	5.55925	2044	6.71679	1876	4.45247	1265	8.26245	1679	5.4955	1089	5.49897	1728	5.99922	1210	4.84041	1089	7.2567	1414	6.189	1531	6.38462	1343	5.03233	1080	5.22962	1364	6.52496	1438	5.2181	1481	5.21652	1339	5.98163	1234	2.9609	891	5.18466	1322
GB45185	GB45185	29.8999	2266	29.841	2603	27.0219	2754	30.493	2471	24.1594	2041	30.0755	2630	25.7637	2763	28.0713	2199	30.8191	2805	31.5615	2280	28.5616	2624	34.456	2413	27.0733	1558	23.9756	1863	26.4659	2118	24.5213	2199	23.2404	2079	29.365	2188	28.4888	1898	28.1021	2452	30.2426	2602	31.9626	2485	25.1863	2147	29.1219	2146
GB42959	GB42959	16.3546	1321	11.2418	1022	12.6828	1178	16.1873	1423	11.7577	905	11.5233	1067	16.1215	1581	13.3888	1063	14.6134	1211	18.858	1469	14.3255	1201	13.1642	991	20.714	1371	13.3523	946	22.7465	1671	23.5548	1934	16.2014	1323	14.5135	1132	14.5229	880	12.7209	1011	15.6911	1232	24.9684	1934	20.2466	1581	20.8593	1638
GB40944	GB40944	24.2914	3121	21.8197	3166	22.7127	3457	22.5406	3123	24.2366	3239	22.8077	3335	22.9631	3886	26.3025	3303	18.6739	2528	18.5771	2335	23.8438	3150	27.8023	3304	24.2522	2533	24.6313	2800	19.6734	2485	19.5805	2577	22.3214	2894	22.0793	2787	29.7254	2848	27.9104	3512	18.8819	2434	21.1055	2700	23.2894	2812	21.3895	2692
GB50325	GB50325	0	0	0	0	0	0	0	0	0	0	0	0	0	0	0	0	0	0	0	0	0	0	0	0	0	0	0	0	0	0	0	0	0	0	0	0	0	0	0	0	0	0	0	0	0	0	0	0
GB42246	GB42246	6.227	1941	7.4537	2689	8.19779	3243	6.56022	2244	8.13058	2636	6.3944	2429	10.4101	4412	6.68311	2039	7.88727	2699	8.57828	2954	9.39794	2735	9.11004	2623	8.79652	2057	8.68202	2563	6.71186	2054	8.84473	2941	8.12079	2509	7.17287	2415	10.4346	2634	10.0357	3419	9.4167	2715	10.8334	3469	7.76777	2740	9.39161	2547
GB54206	GB54206	0	0	0	0	0	0	0	0	0	0	0	0	0	0	0	0	0	0	0	0	0	0	0	0	0	0	0	0	0	0	0	0	0	0	0	0	0	0	0	0	0.077058	1	0	0	0	0	0	0
GB55307	GB55307	4.54503	1232	5.53466	1668	8.10928	1636	6.26172	1731	5.76211	1431	6.50282	1821	7.19785	2226	4.6459	860	8.90148	2276	5.67466	1432	9.87834	2552	6.79778	1681	6.05525	1248	4.94936	973	7.96707	1800	5.62208	1172	5.91	1581	7.01602	1635	8.96679	1644	8.65965	2403	8.13777	1324	6.09242	1261	5.47846	1291	6.25616	1198
GB42455	GB42455	39.5888	11902	39.7211	13518	39.9172	15269	39.5048	12886	25.8169	7950	36.4235	12487	41.0329	14991	40.23	11819	31.4401	10802	29.7363	8652	40.3714	12552	30.2787	9318	36.064	8882	33.9434	8928	41.7648	11575	29.8897	9155	24.8846	8388	32.0038	9342	48.7974	11082	39.7495	13064	32.9007	9739	30.0124	8761	23.6687	6881	29.7821	8758
GB47614	GB47614	19.2973	2378	13.9193	1976	14.7001	1997	17.2457	2409	17.6409	2062	12.383	1588	17.556	2741	36.7648	4905	29.8414	3850	16.9593	1940	18.0206	2359	12.3036	1320	26.3543	2804	24.4429	2665	28.1337	3322	19.9864	2494	16.0015	1930	22.4328	2751	27.4699	2561	25.7401	3188	19.1854	2204	23.8437	2756	20.5	2403	15.2563	1723
GB52294	GB52294	16.1626	277	9.08506	176	7.7779	198	9.84972	184	15.0531	246	15.4274	303	8.92468	186	34.3035	579	20.8482	429	6.99786	116	5.44088	97	6.45229	103	6.2893	89	45.4312	683	31.7277	495	4.11428	72	13.0842	260	6.93775	115	3.46994	55	40.2422	679	5.17645	113	2.26585	38	1.62668	27	2.52067	42
GB55551	GB55551	0	0	0	0	0	0	0	0	0	0	0	0	0	0	0	0	0	0	0	0	0	0	0	0	0	0	0	0	0	0	0	0	0	0	0	0	0	0	0	0	0	0	0	0	0	0	0	0
GB49824	GB49824	0	0	0	0	0	0	0	0	0	0	0	0	0	0	0	0	0	0	0	0	0	0	0	0	0	0	0	0	0	0	0	0	0	0	0	0	0	0	0	0	0	0	0	0	0	0	0	0
GB55051	GB55051	0	0	0	0	0	0	0	0	0	0	0	0	0	0	0	0	0	0	0	0	0	0	0	0	0	0	0	0	0	0	0	0	0	0	0	0	0	0	0	0	0	0	0	0	0	0	0	0
Apis_mellifera_newGene_674	--	0	0	0	0	0	0	0	0	0	0	0	0	0	0	0	0	0	0	0	0	0.6288	27	0	0	0	0	0	0	0	0	0	0	0	0	0	0	0	0	0	0	0	0	0	0	0	0	0	0
GB40446	GB40446	12.0671	681	13.2962	840	12.9339	799	13.1878	789	13.1064	692	15.0159	913	16.6665	1107	13.076	699	13.4376	748	15.451	817	13.2722	753	14.7989	767	16.667	742	13.6066	627	15.4657	755	13.3035	732	14.6354	822	14.3835	766	13.1063	546	11.923	627	15.9831	856	15.4103	806	15.4607	783	14.1992	756
GB52548	GB52548	0	0	0	0	0	0	0	0	0	0	0	0	0	0	0	0	0	0	0	0	0	0	0	0	0	0	0	0	0	0	0	0	0	0	0	0	0	0	0	0	0	0	0	0	0	0	0	0
GB44251	GB44251	6.79114	1043	5.65778	978	5.93491	1048	6.133	1025	5.37544	787	8.08356	1422	8.30879	1548	6.24728	943	8.67173	1366	7.05469	1045	7.60138	1212	7.1772	1027	8.4531	1063	7.93487	1069	8.98478	1255	7.64787	1194	7.70031	1196	6.1517	912	7.58268	874	6.40579	968	7.51895	1123	8.9667	1320	9.02573	1340	10.0216	1496
GB46326	GB46326	0	0	0	0	0	0	0	0	0	0	0	0	0	0	0	0	0	0	0	0	0	0	0	0	0	0	0	0	0	0	0	0	0	0	0	0	0	0	0	0	0	0	0	0	0	0	0	0
GB42211	GB42211	32.0213	3833	35.3327	4533	34.5006	4682	33.0623	4159	28.4738	3410	31.0362	4105	32.0623	4733	32.887	3969	33.8827	4349	32.9659	3727	38.8023	4747	36.1778	4300	32.6501	3307	37.5257	3844	38.8508	4318	30.0761	3733	34.2432	4100	34.7027	4013	39.237	3483	38.477	4605	34.2936	4251	33.7347	3889	30.7071	3642	34.9252	4296
GB45999	GB45999	0	0	0	0	0	0	0	0	0	0	0	0	0	0	0	0	0	0	0	0	0	0	0	0	0	0	0	0	0	0	0	0	0	0	0	0	0	0	0	0	0	0	0	0	0	0	0	0
Apis_mellifera_newGene_6814	--	0	0	0.428679	8	0	0	0	0	0	0	0	0	0	0	0	0	0	0	0.135419	3	0.125803	3	0.419612	7	0	0	0	0	0.16722	3	0	0	0	0	0.135239	3	0.415655	5	0	0	0	0	0.255379	4	0	0	0	0
GB55408	GB55408	57.3329	6915	49.3231	7324	51.4653	7021	47.2539	6553	27.6065	4599	38.802	7446	33.7558	7879	44.532	6093	58.5323	8316	31.5744	6413	49.6101	9607	39.2824	7037	48.3762	5226	49.9767	6234	38.7122	6491	41.8538	7436	46.5784	6283	42.5303	6752	53.955	5387	49.1827	8016	38.0172	6887	47.2233	6611	35.0145	6581	37.1814	5275
GB43228	GB43228	41.8688	1870	51.7682	2601	49.1325	2522	51.8089	2517	37.4997	1595	48.1541	2464	49.5701	2687	51.2636	2250	53.5673	2453	48.2644	2079	51.5792	2391	42.1661	1755	50.3079	1841	46.2249	1811	54.2065	2201	41.4757	1883	46.3396	2093	47.0088	2027	54.1873	1815	48.4765	2130	49.0639	2130	46.7673	2003	41.57	1795	43.5371	1890
GB45270	GB45270	6.51142	1341	4.70667	1061	6.74127	1416	5.89049	1157	4.92992	935	7.50486	1691	7.94477	1791	5.65787	1070	7.57095	1443	5.72727	1100	6.34535	1197	6.48633	1232	7.85646	1311	6.61022	1199	15.1781	2896	8.46086	1628	5.69942	1130	6.72966	1190	6.54583	901	7.09358	1326	6.88821	1385	8.86704	1575	6.9951	1080	8.36084	1674
GB51355	GB51355	1.36407	159	1.30132	193	1.15803	163	1.69643	194	0.979767	90	1.68163	184	1.38781	211	1.50685	145	1.77826	221	0.999633	118	0.879203	136	0.874231	95	0.920898	67	0.932276	104	1.69716	200	1.73274	216	0.951778	113	1.01091	105	1.13642	83	1.03143	74	1.32844	137	1.10442	137	0.870024	135	0.946912	118
Apis_mellifera_newGene_8327	--	0.076071	5	0.139962	9	0.116008	8	0.469246	27	0.212477	11	0.365804	23	0.131416	9	0.426773	23	0.108178	6	0.313403	16	0.183684	11	0.320877	16	0.697747	31	0.12927	6	0.209868	11	0.187247	11	0.408139	22	0.367389	19	0.97985	39	0.057757	3	0.504122	26	0.158006	8	0.39342	21	0.253781	14
GB53904	GB53904	0	0	0	0	0	0	0	0	0	0	0	0	0	0	0	0	0	0	0	0	0	0	0	0	0	0	0	0	0	0	0	0	0	0	0	0	0	0	0	0	0	0	0	0	0	0	0	0
GB53639	GB53639	0	0	0	0	0	0	0	0	0	0	0	0	0	0	0	0	0	0	0	0	0	0	0	0	0	0	0	0	0	0	0	0	0	0	0	0	0	0	0	0	0	0	0	0	0	0	0	0
Apis_mellifera_newGene_4251	--	0.037655	2	2.53535	152	0	0	1.98474	115	6.43126	326	0	0	6.92306	447	0	0	0	0	0	0	0	0	0	0	0	0	1.23674	58	0.000885	1	0.000844	1	7.85057	422	0	0	0	0	5.57766	292	0	0	0	0	0.166896	9	5.25822	272
GB51258	GB51258	13.8778	4331	11.767	3919	8.3893	3243	10.3302	3280	8.5685	2503	9.37121	3168	10.1088	4493	5.45631	1713	7.91209	2381	4.58162	1522	4.55798	1343	5.90069	1597	7.37622	1934	9.67091	3041	14.5026	3923	4.05777	1385	10.319	3369	8.12801	2305	5.30347	1227	10.6919	3232	10.0123	3193	5.85776	1699	5.42065	1716	6.43554	1946
GB50773	GB50773	0	0	0	0	0	0	0	0	0	0	0	0	0	0	0	0	0	0	0	0	0	0	0	0	0	0	0	0	0	0	0	0	0	0	0	0	0	0	0	0	0	0	0	0	0	0	0	0
GB40897	GB40897	3.73262	35	0.001184	1	0.001385	1	0.001595	1	3.40525	30	0.085142	1	1.74	20	3.00848	28	1.98727	19	4.04737	36	5.36265	52	3.53204	31	3.03265	23	0.077243	1	4.41577	37	0.0894	1	0.093218	1	4.68743	42	6.63203	46	4.34276	40	4.7948	43	2.11789	19	0.064206	1	0.118541	2
GB49277	GB49277	0.022334	1	0	0	0.211658	11	0.529962	26	0.003714	1	0.498838	26	0.247727	14	0	0	0	0	0.203975	9	0	0	0	0	0	0	0.251467	10	0.248205	10	0.1327	6	0.347113	16	0.271252	12	0	0	0.003915	1	0	0	0	0	0	0	0.256233	11
GB50095	GB50095	0.477019	8	46.744	867	29.1589	552	37.6211	675	31.7529	499	0.815473	16	0.983593	20	0.695293	12	0.936302	16	55.1029	876	28.8971	495	0.835847	13	1.24396	17	0.596098	9	0.736572	12	0.907014	16	0.700457	12	63.108	1004	19.6063	243	5.82897	95	0.768843	13	0.865729	14	1.21626	20	0.902126	15
GB47346	GB47346	0.346518	50	0.540492	87	0	0	0.38315	60	0.313143	43	0.386671	63	0.466088	81	0.518538	73	0.384435	56	0	0	0.313645	47	0	0	0	0	0.444661	56	0.61795	80	0.319985	47	0.286495	42	0	0	0	0	1.70663	238	0.959352	133	0.28462	39	1.15602	159	0.388092	54
GB52127	GB52127	0	0	0	0	0	0	0	0	0	0	0	0	0	0	0	0	0	0	0	0	0	0	0	0	0	0	0	0	0	0	0	0	0	0	0	0	0	0	0	0	0	0	0	0	0	0	0	0
GB49193	GB49193	15.8341	6070	17.5512	7559	17.6119	7721	17.8624	7459	16.6175	6078	15.0462	6605	17.1906	8019	16.8584	6351	18.5923	7315	17.4863	6465	20.0153	7931	18.9741	6783	17.3659	5454	17.293	5808	17.9396	6278	16.601	6432	16.7553	6483	17.6297	6508	21.7549	6252	22.1354	8299	18.9098	7059	18.6513	6851	16.7957	6219	17.9324	6672
GB49322	GB49322	14.9734	695	12.6564	1120	19.0016	1004	12.196	1000	14.1746	1035	11.2435	993	12.9072	1145	18.8884	970	11.3096	826	15.208	1261	18.6429	1092	15.3401	1071	8.86507	588	12.1059	907	10.1928	730	15.1286	701	10.592	899	14.013	705	14.6758	534	11.6396	832	12.2041	905	16.3481	759	12.8911	702	14.7297	798
GB48667	GB48667	0.471594	43	2.35521	310	2.69689	287	3.29638	257	4.70115	366	2.82117	259	3.08461	332	2.55336	219	2.5164	226	2.26066	203	1.41431	159	2.54777	211	1.47047	93	1.72514	137	0.496742	68	0.534708	60	1.17103	137	2.54559	196	4.02059	232	2.92826	236	2.13371	199	1.64505	136	1.44388	127	1.64693	240
GB54112	GB54112	33.3994	1592	31.7905	1909	29.7181	1757	25.6489	1270	34.9469	1647	34.7405	2117	39.4847	2436	29.4066	1423	36.7878	1930	35.2391	1670	37.5564	2024	33.1721	1596	36.3168	1532	37.144	1684	34.238	1501	26.1761	1254	31.6042	1670	30.6358	1359	29.4962	1133	34.3887	1734	42.3029	2099	34.5211	1642	38.3465	1797	35.6358	1791
GB51447	GB51447	0.920023	103	0.815501	74	0.620623	82	0.797493	93	0.018795	3	1.00075	117	1.05147	79	0.912866	73	2.01131	155	1.37864	84	0.440514	46	0.56359	45	0.546723	45	0.420065	31	0.754042	66	0.415067	39	0.261371	28	0.505183	50	1.98895	114	1.17118	126	0.432755	40	0.766325	83	2.12918	121	0.431699	43
GB48908	GB48908	6.52047	303	4.93736	239	3.81117	196	5.02337	249	4.81213	215	7.69152	342	6.64955	348	6.9832	310	5.84252	281	6.16328	265	7.91741	335	5.27003	223	5.93586	233	6.70074	230	6.15695	254	6.49404	279	8.14705	363	5.67822	244	6.77302	210	4.76544	209	6.62884	290	6.73791	297	8.51257	311	7.52206	331
GB53244	GB53244	0.215877	3	1.38586	21	0.390776	6	0.941005	14	0.18336	3	0.211854	4	0.082023	2	0.173497	3	0.308538	5	0.280417	4	1.41293	19	0.390745	5	0.104253	2	0.157042	2	0.211256	3	0.465858	7	0.19688	3	1.23609	16	0.300227	3	0.813778	11	0.237885	3	0.199954	3	0.078257	1	0.320535	5
GB45243	GB45243	0	0	0.129878	1	0	0	0	0	0	0	0	0	0	0	0	0	0	0	0	0	0	0	0	0	0	0	0	0	0	0	0	0	0	0	0	0	0	0	0	0	0	0	0	0	0	0	0	0
GB43184	GB43184	38.5115	4651	37.9366	5155	39.4177	5470	32.8324	4292	35.1387	4027	42.3707	5863	36.2863	5318	37.8548	4493	37.3982	4631	32.5319	3789	36.8326	4608	38.3076	4303	35.6593	3514	39.7257	4207	42.1317	4626	29.1375	3576	33.1765	4051	37.0826	4325	35.7266	3222	34.7953	4135	40.909	4782	38.5586	4440	36.1891	4225	35.906	4216
Apis_mellifera_newGene_2718	--	0.080751	7	0.602644	57	0.508193	49	0.042173	4	0	0	0	0	0.0849	9	0.288682	24	0.059249	6	0	0	0.023467	3	0	0	0	0	0.234794	18	0.079848	7	0.177331	15	0	0	0.042466	4	0.43207	27	0	0	0	0	0	0	0	0	0.049522	4
GB48923	GB48923	25.9802	5041	14.1495	3470	16.244	4043	13.2232	3148	18.0681	3261	24.4488	5982	28.341	6523	26.5122	5554	25.0001	5489	16.9871	3499	22.6545	4579	25.2708	4624	41.1549	6333	37.297	6190	29.1952	5056	20.1655	3945	18.7953	4086	16.2622	3353	32.4984	4576	34.2948	6426	32.6513	5969	21.6168	4457	23.2355	4635	18.752	3879
GB47495	GB47495	13.2326	1021	8.14122	607	7.29188	704	9.84962	610	8.30818	457	11.6086	766	13.5895	1275	21.1995	1200	18.9384	1129	11.9758	664	10.3548	706	13.7374	742	13.245	739	13.5384	871	18.8966	991	9.34696	718	9.63805	885	10.4496	581	9.60985	651	14.3455	1005	18.6384	1037	18.0221	970	19.2078	917	11.9269	809
GB48759	GB48759	0.191068	8	0.081368	4	0.178323	9	0.217714	11	0.486939	20	0.120457	6	0.186442	10	0.154048	7	0.303522	14	0.44349	18	0.250245	11	0.140708	6	0.166711	6	0.467183	17	0.404178	16	0.207573	9	0.145753	6	0.301731	12	0.147606	5	0.122787	5	0.19506	8	0.373214	13	0.10093	5	0.085095	4
GB45753	GB45753	0.698211	20	1.51453	49	0.78819	26	1.64256	52	1.34119	37	1.01237	34	1.66217	58	0.850805	24	1.48809	44	0.901514	25	1.71973	52	2.22997	60	2.19323	52	1.75493	45	2.16762	57	1.02299	30	1.62143	47	0.500308	14	2.29681	50	1.62392	46	1.81959	51	1.52678	42	1.14625	32	1.37104	39
GB54508	GB54508	90.1323	6024	83.817	6303	96.7684	7432	86.7511	6308	88.8669	5658	123.605	9466	85.7484	6955	82.2579	5403	102.944	7055	92.8605	5986	112.048	7774	92.4369	5756	79.5809	4357	82.4568	4833	87.4724	5316	73.9747	5025	92.0765	6222	118.153	7626	89.3078	4478	90.5122	5953	117.932	7663	97.0805	6222	87.4079	5648	94.6205	6148
GB48853	GB48853	21.0218	3566	23.1318	4377	23.4804	4579	22.0965	4055	18.9903	3059	24.6093	4742	20.7976	4201	25.0211	4150	36.3804	6312	24.6863	4021	24.0528	4282	24.6368	3888	22.39	3092	26.3619	3900	27.1704	4190	25.9619	4406	28.44	4845	20.7609	3415	21.7242	2736	24.7961	4129	26.2328	4350	24.1399	3886	22.3199	3655	20.352	3334
GB48265	GB48265	1.50245	74	2.2219	122	4.94771	277	7.92507	420	4.72697	220	7.26723	406	6.97853	413	4.83086	232	6.95574	348	1.84153	87	4.78921	243	6.37088	289	7.81328	312	1.27703	55	11.2278	498	2.25522	112	1.47583	73	5.4509	257	7.54731	276	5.3974	259	8.54396	405	7.6648	358	0	0	7.85184	372
GB41072	GB41072	0	0	0	0	0	0	0	0	0	0	0	0	0	0	0	0	0	0	0	0	0	0	0	0	0	0	0	0	0	0	0	0	0	0	0	0	0	0	0	0	0	0	0	0	0	0	0	0
GB40511	GB40511	10.4825	930	12.7104	1246	13.1324	1318	16.0646	1524	6.9707	606	17.4713	1772	19.8103	2157	15.8519	1387	13.3173	1196	11.1377	939	14.3926	1263	12.3336	991	15.6752	1092	15.8509	1223	15.5179	1266	15.8513	1361	12.2079	1030	13.7802	1169	18.1524	1166	12.5033	1096	19.2826	1640	13.0682	1087	16.9811	1479	12.7888	1087
GB55820	GB55820	2.658	638	4.99348	1344	3.07647	873	4.84656	1224	3.979	914	3.22372	926	4.93975	1429	5.29916	1210	5.3188	1231	5.03456	1133	4.55885	1137	3.99608	929	7.15148	1273	6.70413	1336	6.25328	1288	5.54689	1295	3.08263	803	4.18572	950	5.98975	1098	4.21	1027	3.68248	935	3.54038	857	6.75692	2748	4.12827	1366
GB43062	GB43062	0	0	0	0	0	0	0	0	0	0	0	0	0	0	0	0	0	0	0	0	0	0	0	0	0	0	0	0	0	0	0	0	0	0	0	0	0	0	0	0	0	0	0	0	0	0	0	0
GB55431	GB55431	21.3351	2479	29.5433	4013	17.4419	2391	16.0411	2109	27.0787	3007	35.3984	4713	35.8238	5051	22.3253	2549	23.9089	2958	14.0603	1576	34.0364	4258	31.2606	3385	25.5462	2431	26.8133	2732	24.9131	2688	31.9778	3904	32.3937	3807	20.6013	2402	45.9502	4005	30.866	3529	35.6375	4026	21.4022	2468	32.157	3612	35.1705	3974
GB50210	GB50210	63.3346	850	62.5502	945	57.1497	882	72.9033	1065	81.0035	1036	65.2716	1004	63.9035	1041	86.7343	1144	78.2562	1077	69.5984	901	67.7012	943	79.3428	992	65.5391	721	70.9401	835	80.642	984	74.3819	1015	87.971	1194	80.5194	1044	58.888	593	61.1994	808	66.8411	872	69.4948	895	67.6731	878	90.6916	1183
GB55708	GB55708	412.585	11537	410.685	12921	394.801	12686	401.738	12221	474.733	12644	374.389	11996	406.681	13801	529.031	14538	486.037	13936	459.793	12399	396.687	11515	476.893	12423	394.137	9028	438.317	10749	426.384	10840	527.742	14998	501.788	14187	523.131	14126	396.379	8314	439.311	12087	446.074	12127	440.831	11820	502.342	13580	513.317	13954
GB45429	GB45429	9.07253	1318	18.8444	1688	10.8976	1883	8.04795	1351	17.6874	1485	8.85956	1431	9.86473	1824	10.965	1632	9.55597	1536	11.429	1669	12.5095	1995	20.6058	1528	12.8769	1634	20.5878	1451	12.7027	1748	11.7737	1849	11.7016	1805	11.9029	1765	25.0842	1429	28.3435	2043	22.6777	1821	10.2913	1501	11.6086	1735	21.2769	1699
GB40749	GB40749	0.141102	6	0.127385	7	0.166023	9	0.02108	1	0.026981	2	0.041696	3	0.15747	9	0.145318	7	0	0	0	0	0.155588	7	0.051283	3	0.058327	3	0.250735	10	0.210019	9	0.04611	2	0.13987	6	0	0	0.125686	4	0.190985	8	0.068797	3	0.149481	7	0	0	0.046876	2
GB41183	GB41183	42.0269	775	29.0253	603	24.8539	527	28.1275	565	28.7481	505	40.0307	846	41.4645	928	30.5538	554	32.3407	612	33.2153	591	33.8616	649	31.4779	541	35.917	543	32.0293	518	37.6949	632	35.967	674	31.1495	581	24.4629	436	33.9344	470	32.7209	594	33.7406	605	39.4093	697	39.992	713	30.4498	546
GB55131	GB55131	0	0	0	0	0	0	0	0	0	0	0	0	0.148381	1	0	0	0	0	0	0	0.232732	2	0	0	0	0	0	0	0	0	0	0	0	0	0	0	0	0	0.539883	3	0	0	0	0	0.676759	3	0	0
GB55251	GB55251	0	0	0.244424	4	0	0	0	0	0	0	0.647569	11	0.489153	9	0.481292	7	0	0	0.231457	4	0	0	0.622554	9	0	0	0.236784	4	0.342703	5	0	0	0	0	0	0	0	0	0.546907	8	0.659909	9	1.33017	19	0	0	0	0
GB40439	GB40439	2.2673	153	2.53028	192	2.92328	226	3.11122	228	2.30274	148	2.90322	224	4.82901	395	2.12837	141	2.65515	184	3.82327	249	3.17314	222	3.39534	213	5.03515	278	3.66776	217	4.94007	303	3.1716	217	3.48622	238	3.51363	229	4.03169	204	3.12886	208	4.77204	313	3.79144	245	1.17888	77	3.99301	262
GB51493	GB51493	0.311677	27	0.377845	18	0.252309	24	0.24381	19	0.583923	24	0.632278	39	0.946195	34	0.286624	24	0.241224	15	0.395005	18	1.60266	37	0.961231	38	0.507489	20	0.247752	20	0.070561	7	0.868557	19	0.463285	22	1.18468	43	0.74342	37	1.76644	60	0.464317	22	1.43796	53	0.731579	20	0.255472	20
GB53568	GB53568	842.308	6538	929.172	8098	639.136	5689	867.183	7307	836.126	6169	768.641	6822	770.407	7242	889.081	6767	271.66	2158	880.25	6575	846.515	6807	995.112	7181	942.155	5978	776.856	5277	1105.35	7784	1087.28	8559	1035.85	8112	1165.71	8719	936.229	5440	900.122	6860	885.192	6666	927.724	6890	1005.29	7528	242.146	1824
GB40394	GB40394	0.680892	5	0.525491	4	0.994529	8	1.48742	11	0.803111	6	1.75674	14	1.18968	10	0.36381	3	0.825033	6	0.348759	3	1.00754	7	0.930083	6	0.697288	4	1.53997	9	1.07484	7	0.412668	3	0.939146	7	0.797467	6	1.47092	8	0.843327	6	1.63374	11	0.962494	7	2.20619	14	0.444076	3
Apis_mellifera_newGene_1622	--	0	0	0	0	0	0	0	0	0	0	0	0	0.196639	9	0	0	0	0	0	0	0	0	0	0	0	0	0	0	0	0	0	0	0	0	0	0	0	0	0	0	0	0	0	0	0	0	0	0
GB53191	GB53191	83.7189	3736	86.0121	4318	78.2866	4014	71.9195	3491	79.0789	3361	77.0004	3937	79.4534	4302	76.944	3374	81.5824	3733	83.0246	3573	83.5281	3869	86.8508	3610	75.7134	2767	72.089	2821	74.4137	3019	80.9925	3673	85.8449	3873	79.2633	3415	87.5221	2930	78.4946	3446	89.4745	3882	95.6231	4091	105.059	4532	89.5344	3884
GB42364	GB42364	9.4503	1526	6.28239	1096	9.72246	1809	8.4027	1442	5.6378	789	9.52343	1708	9.85677	1803	12.3797	1832	8.28336	1300	8.58217	1391	9.12821	1479	9.55356	1334	10.1665	1225	11.1226	1581	12.0191	1653	9.83986	1642	8.71234	1431	6.11692	963	10.781	902	8.17375	1303	7.6794	1113	11.8764	1675	12.7875	965	9.69508	1411
GB41502	GB41502	0	0	0	0	0	0	0	0	0	0	0	0	0	0	0	0	0	0	0	0	0	0	0	0	0	0	0	0	0	0	0	0	0	0	0	0	0	0	0	0	0	0	0	0	0	0	0	0
GB52896	GB52896	4.98148	86	0	0	4.47121	88	5.44142	102	4.58675	75	0	0	6.46028	135	0	0	10.1658	179	0	0	0	0	3.70652	60	8.87659	125	0	0	8.80821	138	0	0	0	0	6.46336	107	0	0	0	0	3.94487	66	0	0	2.82469	47	9.67533	162
Apis_mellifera_newGene_7459	--	0.012595	1	0.273402	10	0.146949	5	0.192979	7	0.364929	11	0.179634	7	0.588917	21	0.19388	6	0.477638	15	0.712141	21	0.491528	15	0.201877	6	0.301794	8	0.397969	11	0.215658	6	0.274234	9	0.41022	13	0.137933	4	0.730257	17	0.344756	10	0.102367	3	0.405675	12	0.035531	2	0.503405	15
GB55626	GB55626	6.82711	319	6.08599	306	5.31491	268	4.88141	228	4.66062	189	5.82103	305	8.44059	430	7.62144	314	6.2182	291	6.76157	288	6.30556	296	5.91799	238	6.5927	230	6.64173	254	5.41658	226	5.2804	234	6.47403	283	4.87095	214	6.82132	223	5.51074	249	6.9385	311	8.83095	361	11.5786	515	7.14395	297
GB46806	GB46806	0	0	0	0	0	0	0	0	0	0	0	0	0	0	0	0	0	0	0	0	0	0	0	0	0	0	0	0	0	0	0	0	0	0	0	0	0	0	0	0	0	0	0	0	0	0	0	0
GB42066	GB42066	12.8413	3209	13.8504	3948	14.3932	4096	13.7408	3822	11.8057	2849	14.3385	4196	14.0401	4242	11.8471	2981	13.1614	3379	13.5926	3234	13.5894	3502	10.8417	2707	11.0478	2268	11.6078	2514	11.2829	2598	11.6544	3029	9.44954	2521	11.9846	2853	14.0623	2735	12.4345	3010	13.2881	3226	12.0676	2942	10.5968	2583	10.9188	2647
GB55536	GB55536	0	0	0	0	0	0	0	0	0	0	0	0	0	0	0	0	0	0	0	0	0	0	0	0	0	0	0	0	0	0	0	0	0	0	0	0	0	0	0	0	0	0	0	0	0	0	0	0
GB54988	GB54988	25.0072	5111	46.0868	4931	27.3841	5460	24.3882	5408	29.7596	5681	18.0826	4911	35.7906	5929	26.0818	5930	25.3261	5357	16.7718	3835	24.15	5960	19.2497	4264	28.4658	4644	34.6392	6173	16.109	3475	16.2596	3934	29.3765	6038	16.3052	3747	55.3889	5190	21.4908	5025	20.9696	4853	78.529	5368	34.5919	6013	34.3413	6762
GB46082	GB46082	0.413152	23	0.250946	10	0.213657	14	0.272221	14	0	0	0.501507	19	0.213099	5	0.073299	4	0.236687	14	0.113635	6	0	0	0.282629	15	0.121792	6	0.241469	12	0.599691	28	0.608827	35	0.069734	4	0.171246	10	0.04999	3	0.209111	12	0.080082	5	1.46714	44	0.028699	2	0.166181	9
GB44125	GB44125	19.43	1293	15.8142	1232	21.6643	1601	15.7786	1148	23.1144	1423	22.8769	1725	18.1007	1433	18.959	1186	20.4779	1370	19.3315	1220	18.0238	1223	26.5714	1613	19.3471	1057	15.9339	944	15.7402	960	22.537	1508	17.9757	1204	15.4108	992	14.5759	724	15.2526	980	18.7304	1215	20.0656	1277	19.6913	1209	17.2275	1106
GB40048	GB40048	0	0	0	0	0	0	0	0	0	0	0	0	0	0	0	0	0	0	0	0	0	0	0	0	0	0	0	0	0	0	0	0	0	0	0	0	0	0	0	0	0	0	0	0	0	0	0	0
GB55722	GB55722	2.01403	67	2.60202	110	1.95542	93	1.34418	50	1.04008	36	1.11067	47	3.38211	164	4.34161	130	3.24244	128	1.84689	67	0.096587	2	0	0	3.17879	94	0.577767	13	1.13213	42	1.70183	70	2.32204	95	1.83628	69	3.71537	106	3.15242	127	4.11062	163	4.49696	167	1.91012	68	3.07904	112
GB42628	GB42628	0.559224	19	0.585513	23	0.813345	32	0.798392	30	0.490113	16	0.594836	23	0.931141	38	0.810437	27	1.51798	53	0.492566	16	0.501655	18	0.359723	12	0.469693	13	1.03893	31	0.49369	16	1.05549	37	0.440385	15	0.613542	20	0.51157	13	0.616558	21	0.26669	9	0.223957	8	0	0	0.96577	32
GB49950	GB49950	6.36943	85	1.32529	20	2.37416	37	1.70572	25	3.45351	44	4.26982	66	3.27569	53	3.36642	45	2.89773	40	3.25267	42	3.21457	45	5.39103	67	6.67969	73	2.72442	32	3.27854	40	4.18281	57	2.45748	34	2.93544	38	1.98061	20	2.3361	31	6.62727	86	3.81932	50	4.20495	55	6.67594	87
GB43088	GB43088	237.584	16258	173.051	15961	150.124	13770	161.091	14378	160.58	10527	146.127	16440	147.089	12211	137.361	9318	98.6072	9932	147.346	11318	135.603	11200	141.158	9015	106.453	7139	127.838	7695	129.466	9337	128.007	10327	126.765	10161	130.71	10033	130.779	6753	90.7118	8769	126.3	9868	102.623	7823	90.3392	8580	109.743	8453
GB51822	GB51822	7.48216	768	8.58461	991	8.75854	1033	7.26869	812	7.27565	711	8.905	1047	9.58346	1193	8.46874	854	9.17175	965	7.58731	751	9.95986	1061	9.07923	868	7.59446	639	8.01362	721	8.92234	833	7.90019	824	9.03303	937	8.46444	839	11.4091	878	9.54456	964	11.0726	1105	9.28361	914	8.91479	885	7.52843	751
GB52153	GB52153	4.5718	833	3.06835	637	4.43517	943	4.48521	901	5.03349	796	3.88334	811	5.49866	1149	4.39721	795	5.33796	1012	6.13894	1093	5.01729	962	5.44151	932	5.73999	860	5.05829	817	5.22302	774	5.56926	989	4.7858	883	5.88529	936	5.10602	704	5.58687	956	6.30405	1128	5.7231	903	6.03872	1074	5.14771	820
GB40024	GB40024	0	0	0	0	0	0	0	0	0	0	0	0	0	0	0	0	0	0	0	0	0	0	0	0	0	0	0	0	0	0	0	0	0.217635	3	0	0	0	0	0	0	0	0	0	0	0	0	0	0
GB49475	GB49475	5.11773	660	3.79246	516	4.62518	650	4.53702	615	3.89139	460	6.62911	923	6.27141	942	7.49361	957	6.95125	881	4.33454	496	6.2102	829	5.09017	621	7.37525	782	8.04404	862	8.11675	903	5.06779	597	6.52571	776	6.47975	735	9.89747	926	12.5451	1480	8.49527	1038	8.46898	1025	6.37794	782	5.77516	718
Apis_mellifera_newGene_7944	--	0.073521	3	0	0	0	0	0	0	0	0	0	0	0	0	0.103369	3	0	0	0	0	0	0	0	0	0.678832	17	0	0	0.107533	3	0	0	0	0	0	0	0	0	0	0	0	0	0.242972	7	0	0	0	0
GB41161	GB41161	23.2053	556	10.8599	294	8.56576	240	10.8932	288	14.8733	341	20.2869	560	20.2883	593	22.0487	524	13.5564	335	14.1778	331	11.5566	288	21.5658	485	26.1197	515	14.8646	315	18.1176	398	16.6603	405	14.0479	340	13.6348	319	10.6207	192	11.8182	281	22.067	514	24.1836	555	21.0947	492	22.7122	529
GB44003	GB44003	0.0001	1	7e-05	1	0.000113	1	8.6e-05	1	9.6e-05	1	8.2e-05	1	9.9e-05	1	0.000123	1	0.000107	1	0.000153	1	7.6e-05	1	0.000107	1	0.000246	1	0.000166	1	0.000159	1	9.5e-05	1	0.000143	1	0.000165	1	0.000141	1	0.000137	1	6.5e-05	1	9.8e-05	1	9.6e-05	1	0.000162	1
GB55487	GB55487	0	0	0	0	0	0	0	0	0	0	0	0	0	0	0	0	0	0	0	0	0	0	0	0	0	0	0	0	0	0	0	0	0	0	0	0	0	0	0	0	0	0	0	0	0	0	0	0
GB46222	GB46222	71.2198	1389	38.8283	852	41.8144	937	26.2089	556	24.8818	462	112.145	2505	10.3773	246	0.573276	11	0.403001	9	22.7768	429	1.4808	30	0.560736	11	0.440581	8	0.691895	12	4.58066	82	2.50601	50	1.77208	35	0.694655	14	0.884181	13	1.30645	26	0	0	0.269355	6	2.77013	53	0	0
GB48894	GB48894	24.7856	1133	21.2045	1074	24.5946	1315	23.8236	1204	24.8752	1094	33.1183	1754	43.7256	2410	28.6745	1290	37.2474	1761	30.4798	1350	31.5848	1447	32.5219	1409	41.9151	1608	31.288	1252	32.6033	1388	28.183	1327	30.2701	1417	27.8896	1237	29.7635	1014	23.266	1043	35.6794	1605	32.8948	1467	31.7563	1363	39.3096	1758
GB45491	GB45491	16.3563	905	10.1385	725	13.2199	906	11.0527	722	16.1441	871	20.8334	1330	11.2393	667	13.8588	792	16.5967	1029	14.0563	838	15.5545	1079	16.2526	911	18.8675	886	20.6797	1075	17.334	1039	14.6988	916	13.2537	862	8.94938	427	14.626	686	14.0932	811	17.3356	1046	15.6697	957	17.0011	1100	17.5664	1028
GB54652	GB54652	28.9538	921	17.7194	634	9.38135	309	9.30019	280	12.4796	346	21.826	690	11.9095	412	11.992	332	9.38318	256	7.79603	212	18.6409	615	22.2105	658	22.551	588	16.9133	472	23.0825	667	19.8442	641	19.3745	623	10.3488	260	6.98546	143	6.53994	175	23.4216	724	14.5454	365	20.2129	622	12.0777	305
GB42059	GB42059	0	0	0.069372	1	0.05255	1	0	0	0	0	0	0	0	0	0	0	0	0	0	0	0	0	0.066499	1	0	0	0	0	0	0	0	0	0	0	0	0	0	0	0	0	0	0	0	0	0	0	0	0
GB52403	GB52403	0	0	0.219901	11	0.132261	7	0	0	0.095224	5	0.112932	6	0.191403	11	0	0	0.088308	5	0	0	0.253325	12	0.285422	12	0.249142	10	0	0	0.018138	1	0.133868	7	0.089259	5	0.060918	3	0	0	0.04609	3	0.082292	4	0	0	0.040618	2	0.297063	13
Apis_mellifera_newGene_7997	--	0.107002	5	0.095097	5	0.139047	7	0	0	0	0	0.030992	2	0.250456	12	0.244259	10	0.037715	2	0	0	0.17282	7	0	0	0	0	0	0	0	0	0	0	0	0	0.304712	12	0	0	0	0	0	0	0	0	0	0	0	0
GB53460	GB53460	7.66897	79	0.106415	2	0.129323	2	10.8385	121	9.86864	97	8.43837	100	0.111287	2	15.3142	155	12.4028	131	10.0925	100	10.8718	116	0.148489	2	0.198595	2	10.4416	94	0.144914	2	0.136821	2	0.146029	2	0.156246	2	12.6951	98	11.7202	119	0.131622	2	0.155083	2	12.7762	127	8.0518	81
GB51250	GB51250	0.192974	5	0.188405	5	0.062793	2	0.211498	6	0.190341	5	0.157983	5	0.152228	5	0.203279	5	0.182136	5	0.104749	3	0.188796	5	0.152353	4	0.212176	5	0.206457	5	0.211684	5	0.160963	4	0.155224	4	0.192907	5	0.029427	1	0.205854	5	0.021842	1	0.17866	5	0.030612	1	0.167538	4
GB54422	GB54422	1.07988	67	1.44234	97	1.19144	88	0.382138	30	0.661307	42	1.0312	77	0.834523	65	0.893815	55	0.439886	29	0.857302	55	0.866478	59	0.74284	44	0.795136	41	0.916847	53	0.787957	48	0.741437	52	0.497517	34	0.697682	43	0.730328	33	0.599125	40	0.604763	38	0.67698	43	1.33645	78	0.907225	58
GB48549	GB48549	0	0	0	0	0	0	0	0	0	0	0	0	0	0	0	0	0	0	0	0	0	0	0	0	0	0	0	0	0	0	0	0	0	0	0	0	0	0	0	0	0	0	0	0	0	0	0	0
GB47625	GB47625	60.5028	11713	37.8514	8124	44.2206	9746	36.6113	7624	47.1847	8765	65.0094	14188	68.2188	16029	50.2998	9771	41.705	8141	46.189	8435	39.4644	7373	58.6023	10568	76.9837	12331	38.9144	5943	41.4195	7131	59.267	11518	42.4241	8374	49.353	9328	41.3699	5870	38.5744	7291	58.0035	11007	62.1073	11342	64.9164	12296	66.3635	12034
GB51828	GB51828	7.41723	1291	7.22693	2070	7.32981	2188	2.2269	622	2.79918	708	13.5607	3117	7.7982	2028	6.40875	1381	3.55433	693	11.4797	2332	2.93527	752	4.02979	977	5.15406	686	4.74748	979	3.1888	724	3.45633	841	1.74933	307	9.59988	2307	8.28716	1427	5.04865	1209	4.61642	1047	4.0126	911	9.66497	1378	15.3167	2149
GB50331	GB50331	0	0	0	0	0	0	0	0	0	0	0	0	0	0	0	0	0	0	0	0	0.02914	1	0	0	0	0	0	0	0	0	0	0	0	0	0	0	0	0	0	0	0	0	0	0	0	0	0	0
GB52502	GB52502	0.760664	22	0.232866	8	0.518455	20	0.343016	9	0.152081	6	0.517064	24	0.470125	20	0.40972	13	0.320635	14	0.311769	9	0.682591	29	0.556492	18	0	0	0	0	0.452487	13	0.507198	16	0.372208	16	0.213179	7	0.344094	10	0.389948	16	0.642601	21	0.852612	25	0.395851	12	0.969718	24
GB40351	GB40351	0.814512	23	1.38236	44	0.651451	20	0.462918	15	1.14963	28	1.08385	36	1.15485	38	0.786287	21	0.37635	12	0.621661	17	0.661654	20	1.48294	38	0.583318	12	0.826759	21	0.335274	10	1.25442	33	0.936824	24	0.747863	20	0.922176	21	1.203	34	1.19249	31	0.838012	23	0.447228	13	1.43772	39
Apis_mellifera_newGene_1426	--	0	0	0	0	0	0	0	0	0	0	0	0	0	0	0	0	0	0	0	0	0	0	0	0	0.030008	1	0	0	0.075324	3	0.176444	6	0.082211	3	0	0	0	0	0.074204	3	0.040827	2	0.438934	13	0	0	0.176956	6
GB45451	GB45451	6.07215	315	5.92992	339	6.78095	384	6.37172	354	5.78076	286	5.70636	314	9.05769	556	6.79925	325	6.18657	315	7.11416	343	6.40569	329	8.45008	391	8.161	316	6.92367	283	9.43473	439	7.19475	381	7.91744	417	7.2585	336	6.90206	272	6.20084	308	9.204	456	6.86078	344	10.3566	514	9.8536	480
Apis_mellifera_newGene_5751	--	8.58447	156	8.61309	176	8.59515	179	0	0	3.95618	69	11.2409	233	0	0	0	0	0.439507	9	0.406853	8	12.1239	228	9.55839	161	0	0	0	0	0.974624	17	12.5067	230	12.3265	226	10.7831	189	12.6699	172	10.5682	188	12.814	226	14.2808	248	7.69026	135	12.4338	219
GB50463	GB50463	1.25189	113	0.327945	38	1.35006	153	0.843982	71	1.07169	88	0.365137	45	0.850498	98	1.29787	118	0.241496	31	0.306251	38	1.25519	127	0.46832	50	0.64178	51	1.03056	87	1.16042	108	1.12444	92	0.533199	53	0.495551	66	0.396946	34	1.39052	147	0.563496	64	0.77098	66	0.594235	58	0.588451	47
GB44155	GB44155	9.05926	1406	7.53622	1507	6.27221	1311	6.67286	1325	6.82682	1012	8.16642	1424	5.61675	1103	5.59568	932	7.09241	1190	7.47168	1300	6.12304	1063	9.09397	1311	3.44049	472	2.43399	359	3.47737	562	5.79903	907	6.78896	1275	5.07936	753	6.76887	870	6.18449	939	5.18741	936	6.77115	992	5.48541	865	4.75692	766
GB56003	GB56003	7.55448	1137	6.81452	1208	7.40931	1275	6.08553	1016	7.33635	1037	7.61797	1380	7.40966	1435	7.34318	1137	7.3388	1273	8.85483	1262	5.84487	990	7.65349	1060	8.78053	1227	8.06081	1057	4.28129	726	7.25659	1151	5.71939	958	6.23431	962	8.12692	942	6.77419	1047	8.74771	1310	9.01979	1456	9.52785	1475	6.7938	1057
GB42843	GB42843	0.016855	1	0.006278	1	0	0	0	0	0.005983	1	0	0	0.004296	1	0.005306	1	0.009408	1	0	0	0.009402	1	0.02347	1	0.010003	1	0	0	0	0	0	0	0.010314	1	0.026789	1	0	0	0	0	0	0	0	0	0	0	0	0
GB51602	GB51602	11.1961	668	6.83194	465	9.30267	642	9.99677	647	8.76388	497	6.62061	454	8.45336	614	4.63412	277	8.24118	508	11.5175	664	7.89558	489	9.85005	549	5.95043	296	7.58483	398	8.86727	484	5.68011	346	9.41137	572	6.8872	397	3.71197	166	5.45094	321	6.90149	404	8.39895	500	8.95308	532	6.62228	385
GB55144	GB55144	9.45092	1413	11.9204	2608	15.4041	3835	10.9768	2424	13.4257	1935	14.5793	3320	25.3624	6071	12.6787	3077	18.6962	2948	9.83051	1938	22.012	4199	16.2462	2379	16.5171	2008	14.8877	2452	14.8979	3130	10.9272	1633	7.2244	1436	12.452	1820	17.4144	2430	13.118	1957	14.0473	2561	12.4442	2727	14.7586	2959	19.4245	3871
GB40234	GB40234	16.6911	3463	14.9599	3467	20.541	4910	19.9228	4504	17.7118	3514	16.1721	3849	18.1302	4506	15.3798	3175	18.0973	3878	21.3065	4278	13.0333	2812	18.0289	3478	21.0608	3580	18.2371	3364	15.3944	2886	16.3065	3467	22.6523	4783	18.5126	3727	18.2367	2845	28.1697	5730	11.8188	2389	15.7851	3178	27.4855	5590	18.2795	3723
GB53633	GB53633	0.144046	3	0.109335	3	0.000401	1	0.000807	1	5.8e-05	1	0.002757	1	8.9e-05	1	0.000248	1	0.179483	4	0.002563	1	0.001583	1	0.001088	1	0.191127	3	5.7e-05	1	0.134015	3	4.8e-05	1	0.365001	7	0.169841	4	0.003688	1	0.000146	1	0.000661	1	0.347352	7	0.003466	1	0.000646	1
GB46538	GB46538	1.79911	55	1.13028	38	0.346576	13	0.476475	17	0.522927	16	0.938921	32	0.709695	26	0.789925	24	0.886875	27	0.745954	20	0.840343	25	0.576225	17	0.313092	7	0.326147	9	0.827832	21	2.09995	61	1.4068	41	0.422226	12	1.90419	42	0.110028	4	0.733211	21	2.29218	66	0.136726	4	0.382043	12
Apis_mellifera_newGene_1769	--	0	0	0	0	0	0	0	0	0	0	0	0	0	0	0	0	1.85191	90	0	0	0	0	0	0	0	0	0	0	0	0	0	0	0	0	0	0	0	0	0	0	0	0	0	0	0	0	0	0
GB52820	GB52820	7.12887	893	6.22337	1099	10.1114	1780	6.00829	812	7.1836	1040	7.04291	1031	6.29768	1033	6.88538	903	7.86677	1235	5.95959	924	5.91096	783	8.52315	997	6.46119	818	7.1255	944	6.89816	943	6.21692	967	6.61268	1048	7.08345	1018	9.13126	1032	8.11531	1167	7.8724	935	9.29052	1383	6.86989	895	6.80654	812
Apis_mellifera_newGene_2142	--	11.2973	1895	1.72539	272	2.38128	393	2.78097	418	3.23919	407	3.69704	532	1.77648	332	5.90388	917	2.59588	382	2.06463	346	2.5679	365	9.61588	1386	3.43898	409	4.05396	468	3.50204	435	2.68123	402	2.71332	368	3.30674	441	3.4775	376	3.00884	412	7.07624	1013	5.93603	825	4.77955	657	6.7841	869
GB45876	GB45876	8.03408	816	8.43828	948	7.66754	873	8.07585	836	8.50674	793	9.16453	1013	9.53424	1196	9.949	953	10.0116	1022	8.72932	803	10.7662	1078	10.2287	994	7.25356	659	9.42312	808	7.79214	810	8.93346	968	8.17204	861	9.24257	930	9.62679	791	10.0805	978	10.0786	1159	10.3619	1103	6.66589	807	9.98776	969
GB51490	GB51490	8.95271	906	10.6223	1215	11.3043	1284	10.5037	1163	9.02044	871	11.2562	1304	10.8278	1327	9.64453	958	11.5621	1199	11.6132	1133	5.17325	557	10.3905	985	4.24939	356	5.31884	483	11.1548	1024	5.98916	604	9.17069	937	9.91967	969	12.267	934	11.8613	1182	12.4735	1237	12.4692	1209	9.5287	944	10.3198	1016
GB48940	GB48940	26.4194	5725	30.9848	7582	30.2806	7325	36.6886	8386	27.1307	5436	28.005	6907	29.4157	7514	28.17	5902	31.8228	6935	31.4839	6466	32.5864	7266	29.9724	6097	37.9194	6569	37.8386	7068	33.9021	6620	33.3774	7149	28.3188	6214	31.8278	6576	34.8767	5690	32.7487	7014	31.4929	6565	29.6759	6091	24.5773	5040	31.6377	6665
GB44628	GB44628	0.050132	1	0.003665	1	0.062197	2	0.068933	2	0.065674	1	0.026643	1	0.03799	1	0	0	0.002024	1	0.02543	1	0	0	0.001354	1	0	0	0.15021	3	0.026922	1	0.008786	1	0.028008	1	0.088039	2	0.263437	4	0.023163	1	0.040254	1	0.147976	3	0	0	0	0
GB54043	GB54043	0.061434	3	0.30984	13	0.063247	3	0	0	0.068626	3	0.304256	13	0.026419	2	0	0	0.155149	6	0.171165	6	0	0	0.170873	6	0.141396	5	0	0	0	0	0.057171	3	0.09915	4	0.060169	3	0.15492	5	0	0	0	0	0.181793	7	0	0	0	0
GB51179	GB51179	0	0	0	0	0.018049	3	0.027997	5	0	0	0	0	0.133392	22	0.007554	1	0.02625	4	0.03112	4	0.043234	6	0	0	0	0	0.052151	7	0	0	0.011478	2	0.016709	3	0	0	0	0	0.023255	4	0.055678	8	0.021026	3	0.11045	15	0.031278	5
GB45391	GB45391	40.9024	719	49.9119	987	57.3718	1158	43.9221	840	39.6567	664	51.8679	1044	49.457	1055	44.8983	775	47.9337	864	54.2774	920	58.8465	1073	54.5231	893	43.835	631	48.2261	743	52.553	840	49.9928	893	54.3066	965	56.376	957	54.0013	712	60.0785	1039	55.6311	950	61.5769	1037	61.6523	1047	56.9965	974
GB51393	GB51393	0	0	0.031592	5	0.050708	9	0.013391	3	0.061178	9	0	0	0	0	0.014824	3	0.028415	5	0	0	0.01815	3	0.015637	3	0.016481	2	0	0	0	0	0.057337	9	0	0	0.075379	11	0.07244	8	0.154126	21	0	0	0.075764	11	0	0	0	0
GB53187	GB53187	0	0	0	0	0.013071	1	0.485105	5	0	0	0.013613	1	0	0	0.164013	2	0.195219	2	0.170726	2	0.130221	2	0	0	0.249667	2	0.158103	2	0.046702	1	0.256648	3	0.47053	4	0.134604	2	0.157112	1	0.279178	3	0.229956	2	0.010268	1	0	0	0	0
Apis_mellifera_newGene_6808	--	0.039671	1	0	0	0	0	0.106105	3	0.206506	5	0.047614	2	0.121039	4	0.370317	9	0.039494	1	0.125405	3	0.103644	3	0.231001	6	0.097533	2	0.216698	5	0.16809	4	0	0	0	0	0	0	0.177405	4	0.041997	2	0.452516	11	0.214909	6	0.256461	7	0	0
GB55545	GB55545	0.085374	7	1.4484	71	1.0789	64	0.295087	17	4.03921	156	0.578102	39	1.52654	81	1.4e-05	1	1e-06	1	1.64701	86	2.55777	110	3.2802	136	0.972713	55	0.070354	4	0.011777	1	2.04226	91	2.6053	117	0.967723	41	1.17753	36	0.975422	41	0.098948	7	1.20705	53	1.8611	75	1.11343	50
GB44205	GB44205	72.5123	2729	86.3995	3659	80.7383	3492	71.2646	2918	69.5564	2494	79.4782	3428	84.6101	3865	79.1503	2928	90.5618	3495	83.2535	3022	81.1612	3171	74.323	2606	74.5046	2297	86.5373	2857	93.0716	3185	79.3607	3036	83.6587	3184	89.5697	3256	73.114	2064	82.6367	3061	93.3362	3416	94.1989	3400	95.3041	3468	82.4822	3018
GB48337	GB48337	6.41694	600	6.29591	616	7.55662	760	7.80746	767	4.79888	450	7.26502	753	8.52725	905	7.35635	668	10.138	915	7.87637	689	10.7041	976	9.51189	776	8.88361	673	8.13353	738	9.05514	772	9.63587	854	7.74526	696	8.90705	764	11.2899	737	9.50032	847	10.8269	977	8.89518	763	10.8475	922	10.0049	884
GB44312	GB44312	310.877	51867	345.767	73559	32.773	6782	13.048	1343	11.3277	1087	45.3875	9785	37.0726	8321	26.0795	4551	36.5636	6586	19.4338	3455	13.9207	1436	28.2041	4861	27.7886	4153	31.5321	4999	48.7779	7994	25.4854	4590	23.7012	4251	21.562	3641	28.9207	3898	49.8336	8822	38.4892	6907	65.2507	11687	22.6638	3894	24.355	4307
GB40901	GB40901	9.19226	846	8.15112	853	10.0953	1087	9.32242	938	9.90454	923	10.2997	1090	9.71823	1171	9.68491	876	11.3549	1087	7.16938	775	14.4926	1386	13.3708	1146	11.0403	837	12.6642	970	12.1908	1075	9.69759	907	9.61099	1026	10.5866	943	12.6797	892	14.6742	1315	11.7545	1052	10.6348	1034	10.6901	951	11.5956	1042
GB48065	GB48065	1.94303	75	1.84998	71	1.49946	82	1.70476	78	2.1626	92	2.46211	123	1.77083	101	1.0623	48	1.61994	79	2.3767	107	1.47067	65	1.48895	60	2.0463	75	1.22618	49	1.70813	75	1.07884	52	2.2995	102	1.27977	57	2.07924	70	1.0236	49	1.61682	72	1.15941	45	1.08858	54	1.17537	58
GB46169	GB46169	34.1877	3956	34.6845	4604	40.2936	5398	33.0944	4184	29.5493	3274	35.6122	4700	27.9769	3937	35.2639	4039	28.1115	3373	35.1903	3930	28.621	3476	34.7432	3798	26.2851	2524	23.5645	2422	38.4123	4049	24.2179	2881	24.5839	2899	35.5376	3988	44.2279	3855	36.9685	4314	39.7319	4474	27.3456	3044	37.2896	4182	24.8485	2794
GB52680	GB52680	0	0	0	0	0	0	0	0	0.854152	56	0	0	0.702063	59	0.464924	32	1.13091	80	0	0	1.23824	89	1.14489	74	0	0	1.01222	61	0	0	0	0	1.1173	78	0.850526	57	0	0	0	0	2.13398	143	1.13516	75	0	0	0	0
GB44688	GB44688	4.23712	497	3.22874	426	4.54659	614	3.85061	493	4.2053	468	4.475	601	4.58727	652	3.90951	450	5.41856	651	4.04916	459	5.01155	607	5.74799	627	5.93108	571	4.82385	495	4.61563	492	4.96643	585	4.21826	497	4.05932	456	5.45519	477	5.31691	612	4.39004	498	4.12876	466	3.19003	362	4.45134	507
GB43976	GB43976	0.09252	2	0.435103	12	0.033033	1	0.132105	4	0.129957	4	0	0	0.186344	6	0.141281	2	0.072584	2	0.216891	5	0.291648	7	0.127082	3	0.357415	7	0.086935	2	0.526258	11	0.247323	6	0.017859	1	0.007406	1	0.054154	1	0.11093	3	0.301152	7	0.733229	17	0	0	0.042444	2
GB47967	GB47967	0.935631	36	2.03547	86	1.95545	85	2.44076	100	3.04444	109	1.59034	69	2.64295	121	2.00026	74	1.41443	55	2.35863	86	2.61035	102	2.09003	73	3.495	108	3.95768	130	1.91569	66	1.7049	65	3.57789	136	2.05748	75	2.25902	64	1.81603	67	1.92869	71	2.65998	96	2.67926	97	2.77562	101
GB41320	GB41320	0	0	0	0	0	0	0.195446	9	0.266938	11	0	0	0.095792	5	0	0	0.182825	8	0	0	0	0	0.109461	5	0	0	0.021706	1	0.119265	5	0.111878	5	0.05043	3	0.042768	2	0.024697	1	0.02591	2	0	0	0	0	0	0	0.157348	7
GB47176	GB47176	0	0	0	0	0	0	0	0	0	0	0	0	0	0	0	0	0	0	0	0	0	0	0	0	0	0	0	0	0	0	0	0	0	0	0	0	0	0	0	0	0	0	0	0	0	0	0	0
GB51219	GB51219	5.19072	1360	8.16844	2378	6.80495	2035	6.61144	1861	5.02379	1249	4.38638	1323	5.20071	1677	6.09057	1590	3.56607	972	6.05812	1534	6.35942	1730	8.07774	1982	5.978	1301	5.18964	1175	5.39456	1303	0.637762	156	5.16763	1364	5.20261	1309	7.58625	1493	8.12313	2060	5.80586	1474	7.04195	1768	0.539182	139	7.69418	1987
GB53214	GB53214	0	0	0	0	0	0	0	0	0	0	0	0	0	0	0	0	0	0	0	0	0	0	0	0	0	0	0	0	0	0	0	0	0.060852	1	0	0	0	0	0	0	0	0	0	0	0	0	0	0
GB50790	GB50790	10.7493	328	15.061	523	17.68	643	11.0712	382	14.9282	418	12.7963	456	8.90553	336	7.54471	235	14.4349	469	14.8782	450	13.5381	445	10.8641	321	11.8034	270	12.1597	324	7.38776	213	18.058	576	10.5644	338	15.5578	464	10.5666	238	7.37499	230	10.1529	297	6.64418	202	5.86915	180	7.33663	226
GB52758	GB52758	5.12223	501	7.94475	874	6.77787	761	7.84214	834	9.03293	841	8.87611	994	12.1656	1442	8.32776	800	9.4923	951	8.51845	803	7.53298	764	6.35208	578	11.6017	929	9.20015	788	7.57431	673	6.54803	650	6.81903	674	6.02739	569	7.76953	570	5.86394	564	8.59455	817	7.38936	692	7.25422	685	7.73378	735
GB47385	GB47385	1.81389	80	2.90518	143	2.39472	121	3.79032	180	2.22586	93	2.48536	125	3.79309	201	3.51529	151	2.9522	133	1.88787	80	3.42178	155	3.4783	142	5.36479	192	3.34938	129	4.06938	162	1.5077	67	3.93263	174	3.76326	159	3.22557	106	6.57194	283	3.33853	142	3.98158	167	3.06231	130	2.32574	99
GB45666	GB45666	4.6181	726	2.6449	485	2.40845	454	2.47587	446	2.54781	397	2.77867	520	7.62026	1336	3.45822	552	3.42326	585	2.65262	398	6.60778	1137	4.06238	613	3.22104	426	4.30838	639	5.87523	909	2.65453	446	2.62102	443	2.24019	362	3.5092	445	4.72818	785	3.99336	638	3.42015	535	4.31856	647	4.40825	681
GB42971	GB42971	1.29973	13	1.33862	15	1.85706	22	1.37309	15	0.511342	5	0.924958	11	2.0728	25	2.60005	26	2.30663	24	1.47543	14	1.19001	13	1.75432	17	1.50818	13	1.7006	15	1.91911	18	1.5362	16	1.50136	15	0.85254	9	1.21233	9	1.06512	11	1.88018	19	1.31149	13	0.87722	9	1.60197	16
GB53349	GB53349	50.1821	1931	51.1872	2216	44.5138	1968	47.3184	1981	44.2962	1624	51.6828	2279	50.7028	2368	52.2675	1976	56.7113	2238	54.6445	2028	47.1357	1883	45.7881	1642	56.2757	1774	53.2916	1798	61.2917	2144	43.2036	1690	54.446	2118	51.1938	1902	53.8489	1554	52.6329	1993	47.9068	1792	52.7319	1946	56.6958	2109	55.8526	2089
GB51855	GB51855	0	0	0.257509	3	0	0	0	0	0.073606	1	0.053071	1	0	0	0	0	0	0	0.333824	4	0	0	0	0	0	0	0	0	0	0	0.092919	1	0.09057	1	0	0	0.243204	2	0.080706	1	0	0	0	0	0	0	0	0
GB51550	GB51550	24.7707	5911	39.4013	7253	12.1753	3388	12.0726	3230	29.0679	4904	40.3457	7542	7.78471	2313	9.32836	2218	30.538	5768	7.88216	1881	8.07769	1953	8.24445	1898	9.15043	1781	11.0213	2253	12.6585	2743	7.64028	1926	10.1175	2454	39.7917	6296	49.2764	5937	41.0504	6543	7.57588	1832	8.08727	1844	12.1708	2384	25.7533	4607
Apis_mellifera_newGene_1704	--	1.2256	47	0.784747	36	0.326696	21	0.358425	22	1.70287	68	1.14161	72	1.38689	64	0.711916	39	0.868673	49	1.10349	54	0.90382	38	0.353146	18	0	0	0.319983	9	0.859348	43	0.597977	34	1.63836	61	0.467264	25	0.351193	15	0.992426	54	1.6986	56	0.35351	19	0.558615	30	0.600151	32
GB47589	GB47589	15.5935	2902	10.2309	2221	9.33962	2509	10.9012	2412	15.7636	2927	13.1391	3239	12.4353	3569	13.7178	2741	9.53085	2231	13.2919	2959	10.0576	2382	11.4211	2387	13.4787	2385	17.1786	2995	8.08769	1548	13.562	2913	9.51368	2034	11.9285	2611	8.54117	1510	12.8664	2546	9.44669	1822	8.23795	1794	9.62242	1892	15.4286	3166
GB45341	GB45341	4.59488	442	2.84214	313	4.59319	515	3.95212	424	4.79894	440	4.63682	515	4.81183	563	4.26203	402	5.96781	594	4.39355	413	6.24867	628	6.96654	629	5.2553	419	6.26607	536	4.88198	429	4.82775	476	5.40798	532	4.97105	470	5.12817	376	5.36702	518	7.40635	698	5.99862	555	8.33099	772	6.30233	593
GB50280	GB50280	5.79782	312	5.59736	340	5.93086	437	5.26123	342	6.05405	410	5.87106	358	4.86847	351	6.62448	306	6.57207	366	3.98711	177	6.82198	499	6.71849	363	5.16691	250	6.85371	376	5.40475	305	5.75672	354	7.38358	439	7.21497	413	6.36176	330	6.03631	360	7.86453	457	9.70089	678	8.00591	567	6.70712	371
GB43105	GB43105	16.3576	2795	13.8554	3042	17.5304	4112	14.6531	3418	15.7625	3049	12.0106	2767	18.3558	4538	12.3316	2763	23.2557	4202	19.397	3534	19.221	4015	15.0153	3016	20.2477	3255	17.9649	3260	20.7144	3394	19.3767	3502	18.624	3314	19.426	3521	19.1374	3067	21.4348	4339	21.27	3995	17.7155	3871	17.0704	3558	21.5107	4174
GB51932	GB51932	0	0	0	0	0.087447	1	0	0	0	0	0	0	0	0	0	0	0	0	0	0	0	0	0	0	0	0	0	0	0	0	0	0	0	0	0.012035	1	0	0	0	0	0	0	0	0	0	0	0	0
GB46183	GB46183	4.92686	337	5.5817	474	5.19229	434	6.97145	491	9.42615	855	5.89928	476	7.84527	644	7.21527	479	7.97353	586	6.37189	441	6.95874	518	6.62673	480	6.53732	372	7.08833	428	7.55376	478	6.31512	440	6.70473	467	5.3892	361	7.00802	346	5.24429	368	8.11823	564	6.59099	478	8.86394	565	6.79585	449
GB54449	GB54449	4.80426	284	3.9356	261	4.87903	330	4.19622	268	3.36403	189	5.21422	352	5.16548	369	3.92625	227	4.901	296	5.28986	300	5.03894	309	5.95137	326	5.71819	276	4.25258	220	5.73353	306	4.88281	292	4.91373	292	5.07291	288	6.82949	302	5.29415	307	5.98151	342	6.51309	367	3.8774	220	5.43884	311
GB55794	GB55794	5.36166	215	4.14145	185	5.01768	226	5.2969	227	5.28256	200	6.13873	278	5.58044	269	6.81597	261	7.54766	305	5.96484	225	7.06059	288	7.1756	264	8.00128	259	6.47498	222	7.53464	270	7.67265	306	5.44524	215	4.5013	174	6.93905	205	6.17037	237	6.94029	267	6.33202	241	7.72229	291	6.56749	252
GB50851	GB50851	13.1543	474	16.5108	669	16.0411	664	16.1441	633	15.8534	544	15.8389	654	20.3999	892	22.3329	791	22.8161	843	21.0767	732	22.7781	852	20.502	688	18.7194	552	22.7766	720	21.3398	699	14.7722	541	29.011	1056	16.1748	563	21.9737	594	18.8798	669	21.9462	769	27.168	938	20.9624	730	16.4076	575
GB41949	GB41949	0	0	0	0	0	0	0	0	0	0	0.21821	2	0.159641	1	0	0	0	0	0	0	0	0	0.446833	3	0	0	0	0	0	0	0.01288	1	0	0	0	0	0	0	0	0	0.23024	2	0.68262	4	0	0	0	0
GB46312	GB46312	570.983	13288	640.328	16767	529.783	14168	459.42	11631	464.28	10292	534.396	14250	441.071	12457	476.711	10902	398.055	9499	432.608	9709	399.016	9640	406.477	8813	501.24	9555	441.694	9014	698.909	14788	331.613	7843	425.293	10007	395.873	8897	368.759	6438	272.671	6244	479.81	10856	381.099	8504	378.111	8507	337.154	7628
Apis_mellifera_newGene_6484	--	0.045785	2	0.073647	3	0.0517	2	0	0	0	0	0.073771	3	0.292734	9	0.532443	13	0	0	0.152585	4	0.557165	15	0.988539	23	0.39732	8	0.673616	15	0.403587	9	0.036814	1	0.204758	6	0.54873	13	0.379442	7	0.5867	14	0.287336	7	0.373883	9	0	0	0.368022	9
Apis_mellifera_newGene_8461	--	0.252124	15	0	0	0.406078	28	0.027656	2	0	0	0.372744	25	0	0	0.076985	5	0	0	0.130792	8	0	0	0	0	0.182681	9	0.070325	4	0.060472	4	0	0	0	0	0	0	0	0	0.091169	6	0.03922	3	0	0	0	0	0	0
Apis_mellifera_newGene_2688	--	2.51143	72	0.437726	15	1.50873	50	2.33985	73	1.07289	30	0.482438	16	0.748637	26	1.1535	33	0.899811	27	0.902573	25	1.97916	59	1.7703	48	1.87685	44	2.95117	75	3.6039	94	0.982961	29	1.10488	32	1.83042	51	0.63342	14	0.517075	15	1.38601	39	0.203814	6	1.81411	51	1.1399	32
GB51478	GB51478	0.024476	1	1.4e-05	1	1.3e-05	1	0.003557	1	0.014648	1	3.9e-05	1	0.00377	1	0.016009	1	0.004323	1	0.007858	1	0.006581	1	0.010405	1	0.021194	1	3.2e-05	1	0.014558	1	0.009279	1	0.003679	1	0.005286	1	0.053218	1	0.0073	1	0.01706	1	3.5e-05	1	0.000258	1	0.014637	1
Apis_mellifera_newGene_7075	--	0.786529	32	0.911946	42	0.881922	41	1.28683	57	0.354536	14	0.975507	45	0.553543	28	0.174258	7	0.242781	11	0.724776	29	0.713304	30	0.406141	16	1.22757	41	0.266937	10	0.499759	19	0.368308	16	0.469342	20	0.528305	21	0.176032	6	0.339496	14	0.304295	12	0.760644	30	0.757649	30	0.180836	8
Apis_mellifera_newGene_1111	--	3.14426	120	2.83029	122	2.12922	95	0.962107	53	2.26888	85	1.63805	93	2.55123	121	2.9571	111	1.51389	78	4.38148	156	2.60065	112	1.41737	66	3.82155	118	1.53649	67	1.8416	84	1.11267	57	3.07588	121	1.73825	84	3.8449	109	1.126	55	2.15023	105	0.982083	47	2.88225	103	2.72866	101
GB45904	GB45904	0.000706	1	0.008921	1	0.000887	1	0.006341	1	0.004798	1	0.003147	1	0.003279	1	0.004985	1	0.013899	1	0.000788	1	0.005145	1	0.001604	1	0.001603	1	0.002135	1	0.001107	1	0.011556	1	0.004921	1	0.003334	1	0.005937	1	0.004796	1	0.001773	1	0.001284	1	0.006002	1	0.021677	1
GB49541	GB49541	9.73981	2555	11.2175	3338	10.5201	3202	8.50644	2453	9.65065	2395	8.74811	2629	8.83802	2840	8.37121	2176	8.15338	2212	8.96656	2261	9.32319	2565	7.78018	1916	7.34075	1596	7.37449	1712	6.35299	1524	8.49888	2287	8.49686	2236	8.0054	2047	11.4652	2276	10.0387	2611	9.35931	2408	8.3996	2134	7.94863	2029	7.66307	1972
GB44944	GB44944	1.42978	132	1.76908	181	2.17504	230	1.84579	181	2.44795	209	2.25336	232	2.2288	239	2.19466	192	3.05566	276	2.2208	192	2.35465	220	1.99757	175	2.35034	175	2.30029	188	1.65794	137	1.82375	174	2.27399	209	1.65857	152	1.69467	117	1.64906	149	1.78842	166	2.28531	196	3.97049	352	2.58199	233
GB48395	GB48395	0	0	0	0	0	0	0	0	0	0	0	0	0	0	0	0	0	0	0	0	0	0	0	0	0	0	0	0	0	0	0	0	0	0	0	0	0	0	0	0	0	0	0	0	0	0	0	0
GB42165	GB42165	0	0	0	0	0	0	0	0	0	0	0	0	0	0	0	0	0	0	0	0	0	0	0	0	0	0	0	0	0	0	0	0	0.172864	3	0	0	0	0	0	0	0	0	0.309881	5	0	0	0	0
GB51740	GB51740	26.7133	1226	23.1542	1187	21.3788	1128	20.9525	1056	16.6415	729	22.7328	1200	26.0658	1461	16.4455	742	24.089	1137	24.1715	1081	26.8196	1284	30.4331	1318	18.9295	706	19.7196	793	24.2229	1010	21.2695	997	21.9898	1023	22.0749	982	22.185	770	20.8805	953	27.4748	1221	24.5717	1085	20.288	903	23.71	1062
GB41612	GB41612	0	0	0	0	0	0	0	0	0	0	0	0	0	0	0	0	0	0	0	0	0	0	0	0	0	0	0	0	0.602643	6	0	0	0	0	0	0	0	0	0	0	0	0	0	0	0	0	0	0
GB40364	GB40364	9.29284	695	9.19159	832	9.63129	952	9.25637	813	10.1104	783	10.3822	978	12.6019	1223	13.7925	1086	12.7308	1115	11.717	965	12.6557	1054	11.8206	930	15.0699	982	16.2765	1152	13.0521	900	12.078	1056	11.4626	985	11.7963	969	12.0756	779	14.5434	1151	13.148	1099	14.9002	1202	9.77445	813	12.2667	1026
GB40917	GB40917	0.254479	29	0.514877	66	0.425073	57	0.776647	97	0.543874	59	1.85695	242	0.587658	117	0.456724	52	1.54152	164	0.772287	86	0.408122	49	6.8e-05	1	0.741357	70	0.461375	46	0.873613	89	1.93498	191	1.94538	331	0.66207	74	0.61595	53	0.567969	65	3.95147	389	0.561638	62	0.602742	67	0.666021	74
GB40828	GB40828	11.0556	229	9.43605	220	9.99671	238	9.71452	219	8.4663	167	12.9278	307	10.0196	252	9.75516	199	10.23	218	11.6198	232	11.1658	240	9.18927	178	9.18529	156	9.22659	168	10.2012	192	9.95272	210	12.2036	256	8.09764	162	11.2926	176	9.84548	201	11.9099	240	15.2961	304	13.3205	267	11.6195	234
GB51496	GB51496	5.3726	450	6.29074	572	7.22966	692	6.36291	574	6.58055	522	6.6421	632	6.86878	680	8.23953	658	8.02643	686	6.24029	498	8.24397	692	7.62422	594	7.90884	524	9.43749	669	7.03122	521	7.17994	590	6.59973	548	7.01224	548	8.53716	533	8.6887	710	9.70358	760	8.35517	666	6.55781	528	7.87227	635
GB46603	GB46603	0.085545	5	0.039614	3	1.21388	67	1.27015	66	0.137683	7	0.05343	3	2.90041	168	2.0175	95	2.08048	102	0.023277	2	1.27677	64	2.55281	114	0.998184	39	1.43692	61	2.08099	91	3.00393	146	0.384512	19	0.05378	3	0.90618	33	2.32189	109	0.599794	28	0.046775	3	1.19735	56	1.82653	85
GB54343	GB54343	36.4488	1016	33.9212	1064	21.2064	679	25.3925	770	17.7076	470	29.576	944	24.8223	840	24.3143	666	34.6481	990	26.9194	724	25.9221	750	21.1333	549	60.5417	1382	52.5293	1284	32.7431	830	23.2689	659	32.0549	903	21.6928	584	44.9669	940	73.3303	2010	30.502	826	31.3092	837	27.417	739	24.3854	661
GB51544	GB51544	9.51632	1453	8.24136	1399	9.34842	1641	8.45686	1401	8.77698	1278	8.55827	1493	9.98955	1858	9.99067	1503	9.62414	1512	9.52002	1401	9.78586	1535	11.1937	1602	8.17812	1023	9.93346	1332	9.58088	1331	9.80036	1528	9.93284	1534	9.01035	1324	9.11038	1042	11.126	1663	11.2291	1667	11.3721	1661	12.2398	1818	10.6238	1565
GB51048	GB51048	2.15656	240	2.10272	299	2.29236	351	2.43739	312	2.47216	249	2.09104	287	2.75502	315	2.83737	229	4.30826	376	1.8721	286	2.17757	260	2.54256	229	3.84129	312	2.41999	203	2.89059	298	2.56199	227	2.15655	199	3.53522	280	2.0894	195	3.19373	292	2.75151	248	2.72345	251	0.702177	115	3.32267	260
GB42557	GB42557	114.993	4713	116.857	5326	143.068	6593	101.467	4449	123.774	4814	135.212	6350	123.573	6076	134.047	5341	166.794	6881	166.114	6472	117.793	4973	93.7261	3509	138.472	4583	151.295	5381	149.804	5521	76.4432	3120	150.135	6222	102.032	3902	127.221	3893	87.4584	3412	151.864	5968	131.681	5089	138.123	5296	127.77	4989
GB45442	GB45442	0.896066	51	0.771091	62	0.803028	53	0.513531	39	1.176	49	1.04297	66	1.03564	85	0.721943	72	0.44135	40	1.18866	59	0.718107	53	1.17121	61	0.733305	49	0.785842	45	1.40973	76	0.248768	35	1.42153	49	0.581435	34	1.0013	50	0.272037	30	1.37796	83	1.68363	68	0.099527	14	0.832581	46
GB55277	GB55277	4.10925	414	2.78423	319	3.26621	377	4.8778	538	2.87266	286	3.54062	392	3.4461	432	4.5152	435	3.85435	410	3.73603	375	3.80736	380	2.97939	277	3.55072	287	3.4917	323	3.62076	344	3.81786	397	3.08411	310	3.22759	319	3.31847	256	2.58491	262	4.16045	415	3.24321	337	3.83898	394	3.76364	377
GB51672	GB51672	9.76295	711	3.45957	178	10.5991	1563	4.00012	200	5.18368	253	4.54669	238	7.86722	951	9.75559	680	3.74018	177	4.6188	202	8.79387	598	7.63898	391	3.78764	141	4.04791	424	19.6848	2658	7.02902	677	5.53424	557	3.95024	202	5.78883	198	10.0518	714	8.94761	1252	7.08484	379	4.26917	191	7.11151	572
GB50155	GB50155	1.18599	113	0.901619	127	1.05997	132	1.17833	108	0.867307	96	1.15113	151	1.61899	151	0.875643	91	1.43647	162	1.60379	164	0.866743	109	1.35136	140	1.44753	123	1.38718	145	1.08013	108	1.44381	173	1.3063	158	0.97867	120	1.58698	131	1.11477	120	1.11248	116	0.995274	102	0.675341	66	1.21684	132
GB54428	GB54428	0	0	0	0	0	0	0	0	0	0	0	0	0	0	0	0	0	0	0	0	0	0	0	0	0	0	0	0	0	0	0	0	0	0	0	0	0	0	0	0	0	0	0	0	0	0	0	0
GB45348	GB45348	82.9476	24622	83.6159	29603	77.1568	25464	70.4704	24181	76.2293	22853	74.4063	27521	80.3863	30748	77.9917	24002	75.5746	24009	77.8596	23779	89.3392	29377	89.4097	26233	82.2088	21224	86.305	24393	90.8158	26079	69.9015	22350	73.2555	22836	72.4961	22118	89.9084	22677	104.996	32477	86.4447	26225	92.3655	27549	89.5641	26774	82.6261	25178
GB48043	GB48043	0.123112	1	0	0	0.074131	1	0.081933	1	0	0	0	0	0.047284	1	0.070691	1	0.088273	1	0.114713	1	0	0	0.030057	1	0.187779	1	0.026984	1	0	0	0	0	0	0	0.112722	1	0	0	0.153196	1	0	0	0.066634	1	0	0	0	0
GB43075	GB43075	7.30241	454	7.11793	595	8.71976	746	7.89258	623	5.74279	442	9.8315	767	11.5807	1078	8.1678	558	7.40207	608	10.1557	687	9.79123	735	11.9986	766	12.373	698	12.6735	789	12.7981	811	10.0813	728	12.0103	864	5.80669	446	10.5516	552	9.51069	686	11.3638	784	14.4068	941	7.49308	606	12.5433	809
GB43775	GB43775	0.604294	9	0	0	0.417523	7	0.359064	6	0.929845	13	0.205209	4	0	0	0	0	0	0	0	0	0.776906	12	1.03158	14	1.07194	13	1.5065	19	0.641562	9	0	0	0	0	0	0	1.04466	12	0.416374	6	0	0	0.57103	8	0	0	0	0
GB48645	GB48645	8.28119	811	5.73366	631	8.13796	859	7.42757	745	9.93151	927	9.25756	977	10.1709	1209	10.4793	1005	8.38918	791	8.94293	796	6.88873	664	9.00063	773	9.88176	745	8.08411	649	9.88494	828	11.377	1133	10.0881	982	9.49844	844	8.19961	554	7.92066	704	10.1589	911	10.7011	951	13.9424	1308	9.19697	813
GB53910	GB53910	13.8952	3598	12.4317	3548	15.0784	4406	9.34393	2145	13.2024	3417	13.5831	4299	13.1854	4212	11.7088	3342	14.0722	3516	14.4732	3656	12.9206	2917	15.9867	3885	13.24	3084	14.8866	3097	11.7309	2420	15.8608	3823	10.4762	2257	4.87544	524	17.0561	3424	16.3717	4365	16.457	3942	6.7553	722	7.20733	778	17.0448	4032
GB54620	GB54620	0	0	0	0	0	0	0	0	0	0	0	0	0	0	0	0	0	0	0	0	0	0	0	0	0	0	0	0	0	0	0	0	0	0	0	0	0	0	0	0	0	0	0	0	0	0	0	0
GB45728	GB45728	9.55438	477	12.6968	709	10.3212	582	10.8576	609	13.6179	641	15.0919	862	15.8193	898	12.4471	585	13.2262	721	14.0609	682	15.6571	878	14.6578	591	14.136	767	11.9083	513	13.3592	543	15.7918	765	10.6746	568	11.6067	771	14.5383	578	8.77639	571	18.0117	892	16.8177	741	14.8229	615	13.5756	683
GB49960	GB49960	20.8841	1570	25.0772	2222	19.5444	2064	18.0265	1930	17.7489	1301	24.8722	2186	28.6999	2818	22.2852	1725	25.4303	1976	24.578	1837	25.5376	2122	20.8648	1732	32.7464	2464	26.3578	1900	29.1948	2242	30.8477	2471	27.2836	2448	22.7642	2061	29.2505	1852	19.6311	1821	22.8043	2291	30.5953	2234	28.77	2206	32.1095	2445
GB52943	GB52943	0	0	0.039603	1	0	0	0.162234	2	0	0	0.278372	3	0.023665	1	0.127592	2	0	0	0.169989	2	0	0	0	0	0	0	0.009769	1	0	0	0	0	0	0	0.043825	1	0	0	0	0	0	0	0	0	0	0	0	0
GB47727	GB47727	1.97486	1482	1.13648	390	1.8997	1769	3.88447	1759	2.38786	470	2.74281	2195	2.90643	505	1.18529	259	1.81023	512	1.03937	549	2.32827	1561	1.56981	837	5.27268	1184	1.5648	339	3.02886	2014	2.40454	2038	1.43231	358	1.4624	415	2.73898	256	2.01603	407	1.58109	628	3.38602	1099	3.28354	1293	1.90434	892
GB54824	GB54824	0	0	0	0	0	0	0	0	0	0	0	0	0	0	0	0	0	0	0	0	0	0	0	0	0	0	0	0	0	0	0	0	0	0	0	0	0	0	0	0	0	0	0	0	0	0	0	0
GB53598	GB53598	8.54067	2080	6.48183	1700	8.61649	2412	9.42322	2385	6.9711	1616	6.28099	1752	9.42476	2658	14.2926	3255	10.3529	2468	8.21204	1843	8.20436	2072	8.67947	1888	13.1902	2496	9.53903	1937	10.4479	2202	7.93251	1869	9.1923	2263	7.68803	1808	11.4413	1998	15.5104	3534	7.17043	1698	10.6609	2370	10.1836	2396	9.90008	2232
GB44274	GB44274	0.765291	36	0.80174	43	0.478598	26	0.782943	40	0	0	1.46052	79	0.315086	18	0.21924	11	0.796423	39	0.33475	16	0.311673	16	0.821296	36	0.589332	23	0	0	0.514177	22	0	0	0.572922	28	0	0	0.774634	28	1.1919	55	0.475654	22	0.202176	10	0.536601	25	0.245509	12
GB43687	GB43687	7.23858	292	8.6258	372	7.47655	347	10.359	440	8.6822	310	11.725	492	10.8189	501	8.46569	309	9.91465	381	8.92136	328	9.32348	390	10.9505	386	12.0034	375	11.2677	377	13.2375	456	10.9079	425	9.45232	373	11.2736	412	8.52838	259	10.5953	416	11.5007	438	12.4301	443	15.1673	527	14.9011	549
GB50609	GB50609	156.256	11277	233.658	18815	153.723	12785	179.425	14069	201.266	13837	126.103	10754	198.54	17361	181.701	12845	377.842	29202	222.758	15522	325.521	25245	303.493	20333	392.785	23188	411.294	26109	253.015	16528	288.919	22131	359.493	27143	331.988	23136	381.575	21554	480.668	34052	483.566	33845	247.939	17190	330.979	23050	243.707	17676
GB40843	GB40843	8.66267	742	8.72127	840	8.81439	867	7.99917	745	8.29854	677	10.8257	1062	11.5739	1202	8.62342	726	11.2849	991	9.45371	781	9.83093	874	8.70433	694	9.57881	672	8.83322	663	9.96401	776	10.0629	875	8.50035	736	8.94665	740	10.8737	698	9.32909	786	10.865	904	11.2859	926	11.3017	935	10.9679	913
GB48179	GB48179	0.086742	2	0.118326	2	0	0	0	0	0.027002	1	0	0	0	0	0	0	0	0	0	0	0.120478	2	0.019488	1	0	0	0	0	0.070999	1	0	0	0	0	0	0	0	0	0.009738	1	0.008818	1	0	0	0	0	0	0
GB54275	GB54275	0	0	0.219179	6	0.053795	2	0	0	0.000763	1	0.207168	5	0.756073	22	0.340335	8	0.01683	1	0	0	0.015663	1	0.018472	1	0.030878	1	0.813511	17	0.310043	6	0.25522	6	0.157897	4	0.267066	6	0.502636	9	1.86642	42	0.753841	15	0.282425	7	0	0	0	0
Apis_mellifera_newGene_1902	--	0	0	0.366104	12	1.19877	40	0.428395	14	0.481845	14	0.079638	3	0.009542	1	1.21735	34	0.069145	3	0.146791	5	0.272053	9	0	0	0.084466	2	0.161696	5	0.194695	6	0.084268	3	0	0	0.07342	3	0	0	0.123327	4	0	0	0.004921	1	0.220011	7	0	0
GB51671	GB51671	24.1501	3938	12.3893	1879	14.9352	1403	20.9031	3007	21.0002	1524	16.0364	2632	17.6447	1627	29.7528	4609	19.3884	2886	5.43915	877	10.3214	1404	8.07953	1215	32.2921	1925	47.2933	5655	9.97573	797	2.54812	310	10.7365	851	27.4957	2138	15.9117	1697	3.9111	479	12.358	986	1.68929	246	14.0171	1608	2.04919	244
GB48079	GB48079	565.768	23020	903.31	41355	1656.73	77465	595.973	26380	1028.48	39860	588.706	27447	563.882	27844	456.732	18263	814.997	34003	1029.09	40381	704.646	29764	730.297	27683	526.289	17541	604.919	21585	519.566	19221	991.339	40994	982.723	40428	1258.83	49462	425.773	12995	596.648	23887	426.778	16883	358.968	14005	778.129	30609	453.998	17958
GB45756	GB45756	2.41398	110	2.16064	111	2.1163	111	2.19223	109	2.47071	107	2.29161	120	2.24325	124	3.17974	142	2.67838	125	2.40501	106	2.96087	140	2.71017	115	1.99842	75	2.39104	96	1.45412	61	2.00594	93	2.43967	113	2.29701	101	2.47822	85	2.72917	122	4.00826	177	2.9571	129	2.54112	112	2.42845	108
GB43827	GB43827	31.1709	2260	36.0109	2991	33.9621	2775	31.789	2551	35.4647	2399	32.9658	2795	37.9798	3135	34.7913	2373	34.0039	2570	37.5208	2604	33.968	2617	35.9018	2283	32.3033	1970	37.7016	2430	31.5891	2135	33.4895	2514	31.3989	2301	31.69	2266	51.6374	2894	54.3572	3966	39.9369	2882	36.2108	2595	32.168	2295	35.9479	2575
GB43659	GB43659	0	0	0.064331	6	0.010902	1	0	0	0	0	0	0	0.029883	3	0.040088	3	0.039653	3	0.017387	2	0.020132	2	0	0	0	0	0.026398	2	0.017608	2	0.128168	10	0.069286	5	0	0	0.017856	1	0.049997	4	0.011432	1	0	0	0.085371	6	0.031774	3
GB45793	GB45793	0.205472	4	0.066027	2	0.271221	5	0.383031	6	0.52361	6	0.728365	11	1.19572	20	0	0	0.621602	7	1.18907	16	1.45918	21	1.17468	14	1.56497	18	0.340302	4	0.082272	2	0.810191	10	0.793218	10	0.515866	6	0.929968	9	0.316983	4	1.32341	17	0.859926	9	1.00927	11	0.731448	10
GB42926	GB42926	2.14284	28	0.359486	6	1.30117	16	6.37567	57	7.06328	80	7.57177	115	3.38866	39	1.14986	14	8.95171	119	7.61235	73	6.34255	83	9.32457	101	1.62278	17	1.58806	16	2.29133	21	6.60657	103	9.90253	100	6.74947	51	5.73995	40	6.65264	135	6.57504	88	0.377541	8	7.40787	109	3.51242	27
GB46112	GB46112	3.38705	179	4.23449	216	4.20513	230	4.30621	229	3.83126	177	3.49189	236	5.10547	303	3.80207	190	7.7831	362	5.65229	272	3.86336	208	3.5076	156	4.49348	176	4.1159	165	4.80003	205	3.78967	192	5.39766	268	3.96824	204	4.2363	157	4.6354	210	4.06882	200	4.34747	195	3.32012	178	4.31992	183
GB40049	GB40049	0	0	0	0	0	0	0	0	0	0	0	0	0	0	0	0	0	0	0	0	0	0	0	0	0	0	0	0	0	0	0	0	0	0	0	0	0	0	0	0	0	0	0	0	0	0	0	0
Apis_mellifera_newGene_5714	--	0.076033	4	0.079019	5	0.018235	2	0.09416	6	0.187535	10	0	0	0.133758	9	0.039596	3	0.046286	3	0	0	0.028165	2	0.080239	4	0.102444	5	0	0	0.17035	9	0	0	0.065626	4	0.150754	8	0.155454	7	0.079614	5	0.441637	23	0	0	0.118286	6	0	0
GB54870	GB54870	2.82718	122	2.21119	112	2.49722	129	3.46404	160	1.08312	45	4.10255	211	3.25499	164	5.72556	235	1.58118	52	1.23945	52	4.06217	189	2.89257	112	4.63343	159	2.61787	103	1.45077	60	0.484036	23	1.43759	66	1.39302	58	2.8925	98	3.02096	127	1.81099	80	3.22926	139	2.62963	115	2.71064	118
GB49712	GB49712	6.13021	392	7.04906	418	5.85514	398	4.25838	280	7.29246	422	11.3166	747	5.40598	341	4.57334	258	3.81013	220	5.79238	307	7.52228	428	5.32876	274	6.41049	209	4.47109	207	3.60279	176	4.84525	293	3.40529	173	5.44925	253	6.56659	305	3.22032	196	5.99594	294	5.44006	307	10.9792	346	6.59393	229
GB47679	GB47679	909.903	25674	948.417	30111	843.966	27366	1043.91	32044	1089.57	29284	881.847	28511	868.811	29751	1099.27	30482	1140.21	32990	1069.65	29107	919.6	26937	979.645	25752	871.098	20134	910.21	22523	1003.98	25757	1039.01	29796	1150.15	32813	1093.71	29802	773.242	16366	750.416	20835	997.991	27378	849.858	22993	1053.84	28748	1041.09	28558
Apis_mellifera_newGene_3124	--	2.29744	92	0.309337	19	0.289176	18	0.763518	38	0.343059	18	0.556476	25	0.214548	15	1.46315	78	0.921825	51	0.324094	17	0.258351	14	0.677461	36	2.00968	84	1.2307	58	1.91175	88	0.23322	11	0.341125	20	0.544643	28	0.161581	7	2.32906	117	0.804468	42	0.336444	16	0.296576	17	0.110356	7
GB46173	GB46173	5.52519	634	6.86342	852	8.19421	989	6.63164	798	6.68773	706	8.15384	1051	9.332	1271	7.82879	897	8.44014	983	8.01825	894	8.6106	1002	8.54849	889	8.51228	767	9.23824	887	7.90011	800	8.29913	923	7.77935	892	6.42342	711	8.69546	720	7.6322	850	9.7102	1035	7.97172	866	7.53157	779	8.3112	918
Apis_mellifera_newGene_7696	--	0	0	0	0	0	0	0	0	0	0	0	0	0	0	0	0	0	0	0.564765	7	0	0	0	0	0.274799	3	0.549994	6	0	0	0	0	0.179563	3	0	0	0	0	0	0	0	0	0	0	0	0	0	0
GB52114	GB52114	8.04865	1646	11.0569	2548	11.8831	2777	10.1619	2237	7.36033	1400	10.7533	2495	9.9861	2416	9.87796	2040	8.01462	1645	38.4747	7914	11.3933	2388	11.3234	2103	11.9301	2014	9.73259	1687	10.9544	2062	8.04415	1664	8.28064	1725	8.63492	1662	14.9108	2343	12.2053	2456	10.3867	2115	11.4112	2179	10.1912	2035	11.8047	2376
GB40550	GB40550	0.151864	21	0.00172	1	0.291505	54	0.002218	1	0.127458	7	0.002247	1	0.155836	34	0.120761	7	0.259803	44	0.264168	10	0.161683	9	0.002856	1	0.02737	2	0.143968	7	0.377139	50	0.02254	2	0.508278	30	0.110286	4	0.184029	8	0.311686	60	0.000259	1	0.112365	5	0.02192	2	0.13814	8
GB52523	GB52523	0	0	0	0	0	0	0	0	0	0	0	0	0	0	0	0	0	0	0	0	0	0	0	0	0	0	0	0	0	0	0	0	0	0	0	0	0	0	0	0	0	0	0	0	0	0	0	0
GB40019	GB40019	240.989	7464	297.724	10078	304.61	10797	334.796	11240	359.136	10511	277.49	9601	204.66	7733	334.037	9791	235.108	7206	299.126	8969	270.89	8909	266.029	7635	139.107	3694	218.368	5951	201.282	5789	263.91	8336	230.517	7057	309.634	8988	174.056	3979	162.425	4919	205.69	6219	150.54	4497	157.318	4534	185.235	5481
Apis_mellifera_newGene_8135	--	0.234884	17	0.328605	26	0.167673	14	1.24753	91	0	0	0.860951	62	0.425101	32	0.207479	12	0.648246	46	0.238916	17	0.749794	49	0	0	1.49904	72	0.763615	38	0.612159	39	0.917686	64	0.382969	27	0.818345	46	0.80948	35	1.00334	54	0.461946	32	0.000128	1	0.091156	7	0.546126	36
GB48015	GB48015	0	0	0	0	0	0	0	0	0	0	0	0	0	0	0	0	0	0	0	0	0	0	0	0	0	0	0	0	0	0	0.310587	4	0	0	0	0	0	0	0	0	0	0	0	0	0	0	0	0
GB52189	GB52189	11.065	2256	9.96051	2235	11.7135	2619	10.7555	2332	9.58295	1830	11.9679	2580	10.2951	2599	8.52886	1721	10.3876	2067	10.62	1924	9.85822	2020	11.4051	2097	8.63491	1371	11.1165	2101	11.2025	2005	8.39456	1754	8.99475	1893	9.82012	1749	14.0304	2074	11.6738	2266	11.6283	2267	11.1367	2112	8.41114	1632	8.15008	1627
GB40425	GB40425	9.7703	997	1.25347	139	1.35201	155	1.00274	109	0.68684	69	0.844998	97	1.65672	208	0.824707	82	1.32154	135	1.72987	164	1.57334	161	1.61258	148	1.01994	84	1.46377	127	1.15811	104	13.7077	1375	1.13408	114	0.945021	95	0.958585	72	0.890257	87	1.54269	148	18.3947	1729	1.12404	108	1.42358	137
GB55335	GB55335	0.224132	12	0.262692	16	0.100777	7	0.178641	11	0.079094	5	0.284405	18	0.298001	20	0.191655	11	0.274067	16	0	0	0.05884	4	0.161734	9	0.583419	26	0.495975	24	0.234224	12	0.120325	7	0.149025	9	0	0	0.277997	12	0.444693	24	0.218858	12	0.194642	10	0	0	0.192792	11
GB50648	GB50648	0.755019	125	0.268591	51	0.348446	67	0.304281	55	0.399891	64	0.614197	117	0.579381	117	0.29054	48	0.54947	94	0.554515	89	0.323947	56	0.284738	44	0.395636	54	0.462632	68	0.643773	97	0.499968	85	0.478684	81	0.325903	53	0.263197	33	0.340439	56	0.793367	128	0.84519	135	0.821189	132	0.492831	80
GB53160	GB53160	0.736606	70	0.850656	88	0.550451	45	0.708948	69	0.088747	10	0.599389	61	0.910883	105	0.356843	38	1.03139	80	0.677016	61	0.700801	71	0.483277	49	0.726532	60	0.505984	45	0.600334	59	0.861531	54	0.925855	85	0.367186	38	1.47256	101	0.62141	62	0.943458	83	0.870494	71	0.84266	38	0.607143	60
GB51214	GB51214	260.291	52217	503.373	94755	614.75	96857	487.83	93400	365.804	76586	402.183	80078	380.223	95577	325.325	62889	532.745	75344	327.455	74574	370.022	68384	403.173	60327	419.357	67552	329.733	47925	344.235	46215	459.137	99348	478.922	74414	434.806	74522	239.824	42557	435.98	56753	340.034	44997	252.036	49869	327.149	61887	313.462	57819
Apis_mellifera_newGene_4830	--	2.04659	82	2.01647	85	0.322539	15	3.84652	95	0.071651	3	2.86397	74	0.104553	6	0.119901	5	0.049498	3	0.078066	3	2.81659	116	0.326696	13	2.2681	75	0.075624	3	2.05022	74	0.375524	16	3.59673	83	0.144535	6	0.146978	5	2.71063	106	5.8388	70	2.05479	71	1.02075	40	3.49466	80
GB51464	GB51464	14.7562	2047	15.9832	2370	14.1	2380	14.6125	2204	14.1706	1860	16.5565	2511	16.6656	2814	14.173	1970	16.8316	2306	16.0975	2171	17.6769	2506	16.4867	2133	19.9855	2163	16.7172	2004	15.5318	1950	15.8958	2234	16.4949	2268	16.4932	2115	17.3415	1914	17.8422	2435	17.0463	2293	16.944	2237	18.8905	2440	18.3987	2480
GB51132	GB51132	8.9902	223	6.95256	194	9.52692	272	14.3168	343	16.4617	346	22.6201	568	21.7031	574	26.2775	560	7.5667	193	10.5281	252	8.706	224	20.4004	425	9.48651	193	17.8093	339	26.9732	535	14.1964	317	16.4526	372	6.06232	145	10.4041	194	7.9023	193	14.4346	348	11.2536	268	16.3871	393	8.33328	201
GB51398	GB51398	45.9381	1399	33.7617	1157	34.6651	1213	28.4358	942	31.3252	909	40.9897	1430	37.9035	1400	29.853	893	30.7932	961	39.1527	1150	38.4584	1216	32.7067	928	36.4354	909	30.077	803	36.8693	1021	32.1836	996	31.0606	956	31.1791	917	38.5202	880	33.9596	1017	34.7249	1028	35.1256	1026	33.7656	994	29.7373	880
GB40004	GB40004	0	0	0	0	0	0	0	0	0	0	0	0	0	0	0	0	0	0	0	0	0	0	0	0	0	0	0	0	0	0	0	0	0	0	0	0	0	0	0	0	0	0	0	0	0	0	0	0
GB48003	GB48003	3.09801	494	2.0684	376	1.46414	231	2.14168	392	2.0008	357	3.09783	545	1.39569	311	3.7648	663	2.70489	557	2.01485	359	2.21109	383	2.10204	296	2.93464	329	3.29888	486	2.78287	429	1.9886	387	2.19609	301	2.30794	372	3.11392	389	3.10736	548	1.98392	360	2.42868	384	3.90776	608	3.92775	594
GB44718	GB44718	8.26554	664	8.24616	746	9.52474	882	9.42581	845	7.69504	628	9.84697	869	10.1637	974	8.63107	653	10.8368	891	9.76875	736	10.3917	868	10.6923	780	7.5277	523	8.78614	616	11.353	790	8.41157	726	9.23912	737	7.98232	646	9.412	546	9.72439	754	9.72815	776	9.78213	688	8.58591	724	10.8246	854
GB41070	GB41070	0.905171	137	1.2017	202	1.07301	167	0.895866	170	0.847017	113	1.12846	209	1.93432	321	1.44318	214	0.234784	46	0.945091	143	0.317647	57	1.02532	180	1.64351	205	2.25928	273	1.59736	240	0.934213	141	0.190543	38	2.0214	278	2.2286	235	0.603723	85	1.25053	207	1.66599	206	0.991527	132	0.600032	107
Apis_mellifera_newGene_5277	--	0.120117	3	1.08583	21	0.608967	12	0	0	0	0	0	0	0.687557	14	0	0	0.117141	3	0	0	0.787486	14	0	0	0	0	0.54696	9	0.12509	2	0	0	0.522827	9	0.851618	14	2.25851	29	0.467598	8	0	0	0	0	0	0	0.370672	7
GB50098	GB50098	0.909187	109	14.5253	1948	0	0	2.23317	290	0.133035	16	10.8151	1477	0	0	0.152762	18	0.157066	20	25.1168	2887	0.780684	97	22.8152	2533	0.299102	30	1.41432	148	0	0	0.361586	44	0.041781	6	0.082047	10	2.46159	221	0.434815	51	0.087886	11	0.330581	38	0.23612	28	6.33417	734
Apis_mellifera_newGene_2285	--	0.701969	92	0.273338	40	0.465807	70	0.187655	27	0.323112	41	0.441642	66	0.324512	52	0.156592	21	0.12034	17	0.161445	21	0.235922	32	0.460646	56	0.122406	14	1.18113	135	0.393174	47	0.307291	41	0.17464	23	0.4197	53	0.113912	12	2.3182	297	0.318572	41	0.537746	68	0.031829	4	0.392681	50
GB50944	GB50944	2.16407	137	52.3202	3710	1.15449	84	3.07254	211	8.51187	511	0.004253	1	55.3359	4232	1.94845	121	1.20144	78	0.16262	10	4.6818	307	1.79259	106	43.2616	2233	1.56453	87	1.87309	108	0.833189	54	1.32051	85	0.218974	14	1.33829	64	0.624327	39	1.42745	88	1.15856	71	9.87303	602	1.40626	87
GB50107	GB50107	9.31533	173	7.78457	165	9.1558	207	9.28612	199	7.01156	137	10.8294	245	8.94668	239	9.4421	183	10.5964	217	10.8568	198	8.94441	178	12.6851	234	9.87047	166	8.33837	142	9.08874	157	10.0919	213	8.56655	165	7.29772	128	10.7652	157	13.043	233	12.5872	241	9.74906	199	13.832	268	8.4086	152
GB43889	GB43889	9.47706	1523	6.42242	1213	7.89459	1458	7.46909	1303	7.41808	1186	9.82241	1807	10.4928	2041	9.67189	1525	8.89633	1531	8.27767	1279	9.50426	1591	10.0393	1516	9.78562	1346	9.06275	1272	9.62923	1402	8.32231	1356	9.7873	1661	7.30816	1185	10.0068	1202	9.76835	1613	10.2176	1591	11.5357	1776	10.7274	1741	10.2606	1674
GB45678	GB45678	47.0451	3751	61.343	5321	45.259	3966	60.7803	5081	51.3953	3598	55.243	4705	59.653	5796	59.6553	4292	56.828	4387	46.2624	3480	56.4514	4512	60.5452	4261	40.2782	2566	55.2805	3711	55.8188	3798	46.3759	3653	64.4003	5060	61.3975	4416	54.1258	3254	52.8359	3828	47.5515	3536	53.6257	3769	64.1592	4589	64.0605	4746
GB45914	GB45914	0.058204	1	0.549728	7	0.399709	5	0.195394	3	0.607571	6	0.958506	11	0.164259	2	0.969915	10	1.5032	15	0.6348	6	0.474343	5	0.682761	7	0	0	0.528026	5	0.240863	3	0.170863	2	0.570356	6	0.438293	5	0.38955	3	1.30251	13	0.89945	9	1.22088	12	0.44406	5	0.266557	3
GB41745	GB41745	2.94406	834	2.93317	967	3.64979	1155	3.23003	1054	3.11151	883	3.84879	1249	4.69498	1554	3.82127	1140	4.13319	1322	3.84492	1101	4.67277	1403	5.07967	1328	4.97815	1064	4.256	1214	5.41135	1262	4.98542	1206	4.11522	1180	3.58035	1044	4.84361	1132	4.82557	1323	5.34001	1352	5.10001	1323	6.11424	1517	4.0515	1292
GB53653	GB53653	7.84007	417	7.74687	462	7.33954	443	5.82504	331	9.58772	486	10.3542	619	10.5866	675	7.27762	377	9.88482	539	8.29804	416	6.17426	335	8.59567	416	10.2671	444	6.65396	302	8.72962	423	7.72001	399	8.18713	437	8.42167	431	8.05499	316	4.99566	251	8.00102	412	6.83265	336	11.8524	582	8.61552	437
GB50366	GB50366	11.3733	903	14.557	1245	16.4051	1547	13.4774	1100	11.786	892	13.2174	1136	17.4361	1713	13.3171	1056	14.4187	1128	12.4068	898	14.854	1260	13.517	1011	13.5377	854	13.8056	923	14.2862	1064	12.225	976	12.5351	974	13.61	991	14.9746	886	15.1152	1220	13.8928	1066	14.261	1036	16.8546	1328	14.5386	1078
GB46549	GB46549	0	0	0	0	0	0	0	0	0	0	0	0	0	0	0	0	0	0	0	0	0	0	0	0	0	0	0	0	0	0	0	0	0	0	0	0	0	0	0	0	0	0	0	0	0	0	0	0
GB51998	GB51998	9.7292	2338	12.8678	3446	9.43641	2955	11.4953	3373	10.3016	2309	8.13979	2464	11.5639	3607	9.68321	2651	10.6852	2470	10.942	3018	10.2391	2627	13.4454	3184	14.1488	2808	13.3589	3035	11.3993	2473	11.7802	2973	9.22473	2412	11.6311	2726	14.946	2547	11.5908	3049	10.8581	2462	14.2064	3606	13.1937	3052	12.0139	2473
GB52814	GB52814	0.005132	1	0	0	0	0	0	0	0	0	0	0	0	0	0	0	0	0	0	0	0.06189	4	0	0	0	0	0	0	0	0	0	0	0	0	0.00369	1	0	0	0	0	0	0	0	0	0	0	0	0
GB46088	GB46088	0.286745	3	0.073278	1	0.057072	1	0.297452	4	0.427604	5	0	0	0.280826	3	0.567401	5	0	0	0	0	0	0	0	0	0.226023	3	0.459782	4	0.657731	6	0	0	0	0	0.268937	4	0.256961	2	0.305511	4	0.630489	7	0	0	0	0	0	0
GB55782	GB55782	159.144	7020	149.47	7418	152.153	7712	157.707	7568	178.094	7482	140.481	7100	124.183	6648	161.121	6984	150.802	6821	162.52	6913	159.756	7315	174.914	7188	124.16	4486	141.333	5467	143.625	5760	159.609	7155	157.312	7016	184.79	7871	87.9436	2910	96.4185	4185	116.472	4995	117.599	4974	152.907	6521	138.144	5924
GB43762	GB43762	0	0	0	0	0	0	0	0	0	0	0	0	0	0	0	0	0	0	0	0	0	0	0	0	0	0	0	0	0	0	0	0	0	0	0	0	0	0	0	0	0	0	0	0	0	0	0	0
GB54364	GB54364	8.63659	867	7.67612	908	9.25012	1059	6.79218	780	7.39703	698	9.92422	1202	10.3977	1335	8.02043	831	7.76143	842	9.63535	973	8.33521	906	7.66063	750	8.52556	737	6.55879	607	7.84651	725	9.42578	1013	7.61369	779	9.79864	950	9.96051	745	8.72321	860	10.1985	1045	12.2704	1202	5.57289	553	9.38435	945
GB41651	GB41651	90.2688	8713	69.9678	7599	65.5366	7282	81.1402	8529	89.2431	8224	93.3669	10438	62.0645	7271	59.0627	5613	57.7297	5720	71.0533	6638	45.8345	4593	44.6186	4012	52.1734	4125	63.5996	5416	51.7709	4546	50.5245	4958	70.2455	6863	49.361	4603	38.8662	2815	39.0308	3707	45.7988	4300	43.4183	4024	64.06	5976	43.4156	4076
GB48412	GB48412	1.56059	59	0.782708	36	1.74795	82	2.06012	91	1.32014	47	2.41003	90	2.58557	120	2.0748	88	1.8482	78	2.19441	87	1.66203	71	2.26402	87	2.21386	75	1.42692	51	2.97578	99	2.27003	100	1.39249	57	1.44506	49	1.46423	45	1.10373	41	2.58724	104	1.8854	78	2.12119	89	1.93374	68
GB45759	GB45759	0	0	0	0	0	0	0.042346	3	0	0	0	0	0	0	0.078831	4	0	0	0	0	0	0	0.032587	2	0.049901	2	0	0	0	0	0.04563	3	0	0	0.033039	2	0	0	0.046819	3	0.037237	2	0	0	0	0	0.04723	3
Apis_mellifera_newGene_6304	--	0.081835	3	0.610858	18	0.477947	15	0.919272	25	0	0	0.637323	23	1.76544	84	1.00855	25	0.077473	3	0.387146	10	0.007428	1	0.077043	2	0	0	2.02054	44	0.011661	1	0.437617	12	2.53774	63	0.256451	7	0.012607	1	0.938351	38	0.218032	7	0.443971	11	0	0	0.05611	2
GB50494	GB50494	0.403465	3	0.454938	4	0.044368	1	0.106935	1	0.054097	1	0.036087	1	1.33516	12	0.475127	4	1.17871	9	0.20888	2	1.0152	8	0.053083	1	0.066289	1	0.65586	5	0.810278	6	1.19412	9	1.70553	13	0.038113	1	0.346357	2	1.79249	13	0.123036	1	0.065224	1	0	0	1.21218	9
GB45674	GB45674	0.404561	23	0.50994	22	0.586172	36	0.349773	21	0.63775	36	0.739042	34	1.04472	73	0.610353	46	0.737359	46	0.315418	24	0.345075	23	0.762584	44	0.728008	23	0.314156	19	0.368043	13	0.980179	45	0.478589	30	0.197343	11	0.407249	21	0.671172	37	0.306136	23	0.360318	25	1.95799	59	0.370826	19
Apis_mellifera_newGene_6693	--	0.038556	11	0.061323	19	0	0	0	0	0.159167	40	0	0	0.078234	25	0.512547	132	0.097461	27	0	0	0	0	0.112879	28	0	0	0.04186	10	0	0	0	0	0.052388	14	0	0	0	0	0.251167	65	0	0	0	0	0	0	0.095766	25
GB43204	GB43204	0	0	0	0	0	0	0	0	0	0	0	0	0	0	0	0	0	0	0	0	0	0	0	0	0	0	0	0	0	0	0	0	0	0	0	0	0.087641	1	0	0	0	0	0	0	0	0	0	0
GB40288	GB40288	2.18307	159	2.17706	183	5.95739	507	1.38524	113	3.77174	267	14.445	1168	7.66261	658	8.70466	625	2.74873	210	9.8224	673	5.18269	394	5.59098	385	1.83246	109	1.67013	106	0.386776	27	5.63842	409	13.1551	981	5.13039	367	2.86534	160	5.40853	393	2.71637	193	5.39758	386	9.6861	672	10.23	701
GB47281	GB47281	35.1828	10612	20.2245	6719	33.2905	11583	25.972	9038	31.5292	8957	33.1754	11067	36.6492	13519	38.9216	11439	27.096	8633	31.8103	9224	35.811	11346	25.9157	7603	31.688	7920	32.3813	7898	27.6257	7403	30.8704	9381	32.7187	10153	33.3012	9585	32.7418	6720	42.0828	12460	32.5231	10084	30.8077	8652	37.5389	11167	23.3181	7148
Apis_mellifera_newGene_1136	--	0	0	0	0	0	0	0	0	0	0	0	0	0	0	0	0	0	0	0	0	0	0	0	0	0	0	0	0	0	0	0	0	0	0	0	0	0	0	0	0	0	0	0	0	0	0	0	0
GB53746	GB53746	28.767	12849	25.3239	12919	25.8904	13450	22.8928	11248	35.9588	15551	28.4065	14534	28.339	15411	28.9483	12688	26.0215	11867	31.279	13651	25.1688	12489	26.7459	11023	33.3238	11973	29.4295	11616	27.1273	11256	25.904	11763	20.7095	9241	24.3364	10485	27.3247	9186	28.6592	12670	30.804	13351	27.349	11659	27.0918	11651	30.6489	13138
GB51629	GB51629	11.861	1208	12.6338	1481	14.0555	1651	13.9611	1483	12.8933	1279	13.964	1625	14.3797	1899	12.5014	1323	16.6812	1652	15.7296	1507	13.7008	1507	13.9042	1363	13.7411	1199	15.643	1443	15.2557	1372	15.0399	1552	13.6996	1395	15.3932	1484	17.3944	1327	16.2446	1696	17.7785	1801	16.0119	1699	15.2009	1588	17.9424	1741
GB51831	GB51831	1.31732	9	0.60735	5	1.10712	8	1.38259	10	2.53068	15	0.974191	7	0.669016	5	1.38966	9	1.11647	7	1.01051	6	0.527055	4	0.983545	6	0.315201	2	0.774245	5	1.49964	9	0.978339	7	0.709575	5	0.28443	2	1.32992	7	0.687817	5	1.20689	8	1.70613	10	0.790957	5	0.459974	3
GB49001	GB49001	5.2539	177	0.433935	18	0.314338	18	0.255028	14	0.876553	33	2.56958	105	0.20446	14	0.307524	15	0.372439	18	0.710677	28	0.653085	24	4.22813	134	0.158311	7	1.65596	69	2.46099	91	0.544154	24	0.911506	36	6.50887	211	2.6378	68	1.43976	54	5.34913	175	3.26231	104	0.989397	46	0.222827	12
GB49631	GB49631	0	0	0	0	0	0	0	0	0	0	0	0	0	0	0	0	0	0	0	0	0	0	0	0	0	0	0	0	0	0	0	0	0	0	0	0	0	0	0	0	0	0	0	0	0	0	0	0
GB55929	GB55929	10.0791	3671	14.462	5125	13.3941	5327	11.9975	4507	11.4478	3844	5.79577	2277	12.6692	5185	12.0005	4325	7.68983	2602	10.8737	3671	11.0974	4072	11.8266	4041	5.50941	1677	10.9638	3334	11.9004	3514	13.831	4478	9.91022	3674	11.1952	4155	14.7439	3622	13.9648	4891	10.7793	3684	11.7755	4139	7.96679	2884	11.0143	3943
GB44040	GB44040	2.09086	192	0.067446	8	0.081983	5	0.119424	14	1.6086	139	2.3213	283	2.08339	227	1.82339	187	1.37628	111	0.98243	83	0.146977	13	2.85703	264	2.76909	195	0.180269	13	0.100711	10	2.24565	203	0.675541	18	2.18536	178	1.77956	92	1.86796	195	1.67281	134	2.03482	187	3.66941	234	1.91904	199
Apis_mellifera_newGene_2651	--	0.229284	32	0.059704	10	0.210223	33	0.120836	18	0.140633	19	0.384069	39	0.335636	32	0.213874	29	0.22033	31	0.227724	30	0.739498	59	0.467777	29	0.08993	11	0.225829	28	0.161772	21	0.13476	19	0.137937	20	0.114499	16	0.067871	7	0.359141	49	0.149411	20	0.450134	42	0.3273	44	0.420594	56
GB49398	GB49398	8.18664	1122	5.33234	823	6.43381	1012	5.92069	882	6.4182	837	7.55418	1184	9.29963	1542	8.52507	1148	9.09955	1277	7.35891	968	7.80747	1110	9.81481	1246	9.91903	1097	8.50533	1018	9.47573	1178	7.21802	1005	7.34572	1016	6.99469	923	7.6986	790	8.41949	1130	10.3434	1378	11.3043	1483	11.0936	1464	11.5215	1525
GB43347	GB43347	0	0	0	0	0	0	0	0	0	0	0	0	0	0	0	0	0	0	0	0	0	0	0	0	0	0	0	0	0	0	0	0	0	0	0	0	0	0	0	0	0	0	0	0	0	0	0	0
GB45096	GB45096	0.835895	50	0.585215	39	2.08862	142	2.83069	182	2.50807	141	2.60061	176	2.63563	189	3.31553	192	3.02393	182	3.43037	195	3.41727	209	3.37413	185	3.00559	145	0.624944	33	2.58613	139	4.62183	277	0.525981	32	3.64631	208	1.41279	63	2.09517	122	2.88353	165	3.37391	191	4.0195	229	3.84271	220
GB52078	GB52078	0.305025	52	0.285002	54	0.225375	44	0.266398	49	0.730705	118	0.321285	62	0.315675	65	0.279583	47	0.221523	39	0.301304	49	0.486444	86	0.574548	91	0.277612	39	0.225231	34	0.404042	62	0.423857	73	0.30128	52	0.180944	30	0.311244	40	0.374956	63	0.335092	55	0.289094	47	1.72478	281	0.358357	59
Apis_mellifera_newGene_3077	--	0.042693	2	0.041818	2	0.024993	2	0.034258	2	0.085983	4	0.349932	16	0.00846	1	0.003093	1	0.273857	11	0.017653	1	0.094569	4	0.039661	2	0.033734	2	0.048244	2	0.006536	1	0.006372	1	0.011952	1	0.016701	1	0.024791	1	0.041469	2	0.025962	1	0.029661	2	0.024361	1	0	0
GB47372	GB47372	6.3982	1485	4.62678	1221	3.16866	819	4.89963	1258	4.78486	1067	8.77248	2409	7.62704	2237	4.6634	1089	4.20726	1008	6.54065	1484	4.93689	1181	5.01288	1068	4.4549	866	3.45809	723	4.13726	868	6.49438	1528	3.64291	865	5.70657	1296	4.82538	845	4.53593	1053	5.71204	1311	4.56148	1027	8.92151	2027	4.81586	1107
GB45432	GB45432	1.30791	72	1.26899	78	1.54426	97	1.20631	72	1.94941	102	1.26842	80	2.89724	184	1.47731	80	1.61431	91	2.82492	150	2.3673	135	1.44306	74	3.58961	161	1.18872	58	1.98039	99	1.70817	95	2.00701	111	1.74085	92	1.7152	71	1.36481	74	2.17773	117	2.05494	108	1.80663	96	3.21408	171
GB52137	GB52137	0	0	0	0	0	0	0	0	0	0	0	0	0	0	0	0	0	0	0	0	0	0	0	0	0	0	0	0	0	0	0	0	0	0	0	0	0	0	0	0	0	0	0	0	0	0	0	0
GB50813	GB50813	38.7259	9434	31.5605	8944	30.2406	9266	30.6094	8693	28.551	6971	31.4873	9418	30.9641	10091	32.3799	8288	29.8367	8172	29.1478	7572	31.2493	8757	28.7109	7263	33.4534	7336	31.9949	7450	27.8349	7516	28.218	7659	29.4686	7641	27.8286	7070	41.8756	7866	37.3219	9476	31.4579	8462	26.3746	7261	30.7363	7600	23.6298	6614
GB51986	GB51986	0	0	0	0	0	0	0	0	0	0	0	0	0	0	0	0	0	0	0	0	0	0	0	0	0	0	0	0	0	0	0	0	0	0	0	0	0	0	0	0	0	0	0	0	0	0	0	0
GB42116	GB42116	0	0	0	0	0	0	0	0	0	0	0	0	0	0	0	0	0	0	0	0	0	0	0	0	0	0	0	0	0	0	0	0	0	0	0	0	0	0	0	0	0	0	0	0	0	0	0	0
GB52865	GB52865	0	0	0	0	0	0	0	0	0	0	0	0	0	0	0	0	0	0	0	0	0	0	0	0	0	0	0	0	0	0	0	0	0	0	0	0	0	0	0	0	0	0	0	0	0	0	0	0
GB55201	GB55201	0.149203	22	0.278892	45	0.236639	39	0.091426	15	0.232017	32	0.160588	26	0.244709	42	0.348901	49	0.177321	26	0.131917	18	0.186561	28	0.174719	23	0.274466	32	1.16305	144	0.210563	27	0.214839	31	0.208887	30	0.114771	16	0.139193	15	0.124472	18	1.35306	186	0.395275	54	0.257056	36	0.323304	45
GB41841	GB41841	4.75673	187	4.63807	204	5.36272	245	3.59422	157	4.25945	158	3.98912	179	7.28921	351	5.47608	214	6.98118	275	5.76542	221	7.70231	322	5.30192	192	7.37076	244	4.48143	158	4.35756	157	7.30566	295	6.59087	264	4.33679	166	7.5221	222	7.22298	282	5.87052	227	5.30555	202	5.33653	205	6.46929	250
GB40631	GB40631	0	0	0	0	0	0	0	0	0	0	0	0	0	0	0	0	0.152483	2	0	0	0	0	0	0	0.570519	4	0	0	0	0	0	0	0	0	0	0	0	0	0	0	0	0	0	0	0	0	0	0
GB55347	GB55347	0.002487	1	0.002094	1	0.011306	1	0.187	2	0.125021	1	0.00166	1	0.002073	1	0.002961	1	0.16844	2	0.13102	1	0.003849	1	0.003008	1	0.212747	2	0.003942	1	0.230235	2	0.117623	1	0.002844	1	0.00399	1	0.003558	1	0.003626	1	0.097226	1	0.004183	1	0.229957	2	0.001812	1
GB51026	GB51026	0	0	0	0	0	0	0.005373	1	0	0	0	0	0	0	0	0	0	0	0.017225	1	0.018966	1	0	0	0	0	0	0	0.022331	1	0	0	0	0	0	0	0	0	0.02251	1	0.023731	1	0	0	0.020365	1	0	0
GB45777	GB45777	3.66377	214	3.46485	227	2.76886	186	2.39588	151	3.45509	193	4.50267	301	5.18769	365	3.70028	209	4.11341	243	3.42424	192	3.96098	241	4.37916	233	5.16739	246	4.57328	235	4.68591	251	4.89111	289	3.54361	209	4.64767	253	5.18225	223	4.72964	270	4.61282	261	5.55892	312	4.45403	250	5.43703	307
GB51387	GB51387	0	0	0	0	0	0	0	0	0	0	0	0	0	0	0	0	0	0	0	0	0	0	0	0	0	0	0	0	0	0	0	0	0	0	0	0	0	0	0	0	0	0	0	0	0	0	0	0
GB42031	GB42031	16.6741	3370	19.0169	4115	24.5067	5568	21.2897	4695	20.5399	3773	19.5956	4418	20.1754	4796	23.9169	4747	17.1396	3536	25.4209	4934	23.7259	4752	21.9426	4054	18.932	3157	19.5341	3468	19.238	3535	19.4699	3851	25.1191	5067	18.1097	3522	25.5193	3851	22.4776	4467	23.9031	4710	21.9819	4082	18.4367	3650	25.5981	5016
GB42457	GB42457	38.6811	1963	37.7575	2113	25.8863	1496	40.4797	2212	46.9865	2257	55.822	3279	63.9815	3984	52.9599	2628	32.6176	1669	44.1687	2141	46.7367	2424	50.2265	2389	38.7606	1625	56.3246	2489	53.694	2491	52.6903	2698	28.6119	1455	38.1683	1864	48.7035	1823	48.0007	2368	72.365	3494	68.4546	3369	43.0198	2124	34.6968	1731
GB54144	GB54144	2.30891	576	2.79111	714	1.76036	513	4.25632	1033	2.41867	532	3.92407	1080	1.7336	526	1.48251	376	1.37659	381	1.7226	421	3.15983	759	3.79035	835	2.94317	557	1.15976	251	2.02431	430	7.86907	1942	7.14487	1629	0.946391	270	1.45061	311	7.91977	1782	1.33868	372	7.14009	1605	6.08174	1375	6.99439	1539
GB51429	GB51429	9.40854	591	10.9871	809	11.2437	834	9.31487	676	8.66236	526	9.62189	709	18.3637	956	8.97691	556	10.8207	700	12.6793	798	13.1714	884	12.3812	753	14.0089	682	18.5916	686	14.5627	805	10.0224	647	11.8908	748	11.052	649	11.9437	515	12.49	768	14.4771	914	15.2062	704	11.8141	773	8.96037	562
GB48639	GB48639	0.882338	241	1.12662	315	1.18016	331	0.779282	221	0.844982	196	1.48643	465	0.543552	161	1.14123	307	0.734613	206	1.35278	356	0.965486	231	1.09484	278	0.743811	167	0.656751	158	0.772224	167	1.31752	328	1.016	270	0.800308	211	1.023	193	0.865932	215	0.905745	192	1.13518	279	0.880616	233	0.787171	209
GB40912	GB40912	0.124569	1	0.013138	1	0	0	0.094069	1	0	0	0	0	0.13684	1	0	0	0.106597	1	0.076529	1	0	0	0.08765	1	0.092033	1	0.15978	1	0.123894	1	0.097077	1	0	0	0.059726	1	0.007565	1	0.054836	1	0	0	0.071147	1	0.150786	1	0.072069	1
GB50304	GB50304	6.22225	63	8.03701	147	7.45083	167	9.17371	202	4.53601	78	9.2792	186	9.99237	224	11.932	243	9.42876	218	9.1326	220	6.03219	61	8.01808	151	6.06372	85	6.17887	55	11.6698	200	7.06014	136	11.8996	220	11.1339	214	6.03155	45	8.42758	189	7.82336	150	7.28664	127	14.6434	232	7.36155	141
GB45776	GB45776	24.7138	3164	27.8746	4125	24.6461	3512	6.18608	834	4.13043	483	5.79796	1004	23.8207	3498	4.50201	559	23.6904	2921	13.8437	1607	12.2391	1570	20.7418	2391	10.3119	1283	4.51582	480	4.26344	535	10.9321	1341	12.7342	1554	3.88059	448	4.88808	466	25.8156	3144	23.9437	3218	4.55049	546	4.97434	583	4.35941	573
Apis_mellifera_newGene_4780	--	1.41765	44	0.616403	22	0.141298	6	3.14315	106	0.37225	11	1.98835	69	0.107611	5	3.54963	108	0.063469	3	5.29651	153	0.447413	14	0.99827	30	3.49836	89	1.37466	38	3.6717	103	1.57951	50	0.297482	10	1.52994	35	5.79438	133	0.29797	10	4.32842	127	2.65883	74	1.7558	52	0.468397	15
GB47573	GB47573	40.6756	3028	43.806	3669	43.9407	3759	39.6514	3211	38.0164	2696	46.4326	3960	51.6982	4670	49.5524	3625	47.9656	3661	48.7723	3501	49.384	3816	53.0304	3678	45.7396	2789	48.7677	3184	50.4464	3414	42.5764	3221	50.6314	3811	42.6975	3069	46.2007	2580	48.7706	3572	50.0439	3622	51.7089	3691	57.668	4150	51.158	3702
GB44549	GB44549	377.091	31290	848.932	76508	1528.6	139400	902.333	80332	953.948	75396	1277.98	117873	1272.87	122751	1088.58	88766	398.917	33941	781.139	60087	805.015	67665	701.826	51727	739.741	50279	1348.28	93607	872.013	65786	531.612	42774	811.458	66114	1316.84	100533	858.929	53462	952.111	74097	694.199	54590	1433.72	110637	722.888	57990	946.882	76380
GB51885	GB51885	10.8918	2450	7.90686	1998	8.15934	2130	8.05466	1987	11.3438	2431	10.5806	2816	11.9831	3162	11.7363	2686	12.294	2867	10.1928	2224	9.57901	2071	12.7743	2704	12.8102	2384	10.8119	2147	13.6043	2769	12.9893	2966	12.2294	2591	10.3826	2277	9.79694	1641	8.57033	1865	11.929	2688	12.8337	2826	15.0896	3390	17.0963	3709
GB55290	GB55290	0	0	0	0	0	0	0	0	0	0	0.04422	1	0	0	0	0	0	0	0	0	0	0	0	0	0	0	0	0	0	0	0	0	0	0	0	0	0	0	0	0	0	0	0	0	0	0	0	0
GB53644	GB53644	26.3081	7406	131.652	10846	19.9635	6774	29.3716	9377	37.3823	10553	82.4859	8946	18.1075	6545	31.2269	8652	12.018	3787	137.715	10078	26.7841	8082	36.6193	9296	14.8661	3619	21.7524	5584	16.5368	4386	124.138	8305	25.2747	7655	22.7568	5763	19.9508	4332	36.7743	10678	22.2153	5782	23.6311	6623	18.259	5086	23.1978	6686
Apis_mellifera_newGene_4308	--	1.11993	25	0.952722	24	0.485104	13	1.1748	28	0.537552	12	0.169485	5	0.373685	10	0.233114	5	0.285037	7	0.698921	15	0.805355	19	0.67556	14	1.0769	20	0.370549	8	1.45909	29	0.618959	14	1.36193	30	1.65368	35	0.435281	8	0.897441	20	0.2622	6	0.678777	15	0.241468	6	1.09854	24
GB47933	GB47933	104.219	6317	129.089	9093	127.323	8755	142.759	9176	87.0523	5218	90.2615	6133	69.8415	5379	128.832	7676	104.516	6812	105.438	6506	150.007	9706	89.6937	5098	150.745	7737	185.074	9715	177.664	9452	146.209	8100	97.4702	6096	173.351	10032	148.817	6781	207.868	12834	172.897	9991	97.3111	5890	109.009	6594	116.66	6752
GB48893	GB48893	0.100996	1	0.208114	2	0.061001	1	0.056242	1	0.061547	1	0.296844	2	0.062595	1	0.091139	1	0.079189	1	0.074963	1	0.093992	1	0.0774	1	0.105551	1	0.115075	1	0.072596	1	0.076881	1	0.081748	1	0.063347	1	0.071808	1	0.057393	1	0.075899	1	0.08275	1	0.036854	1	0.052801	1
GB53430	GB53430	6.20806	508	7.51421	693	8.5286	801	7.81245	668	8.13631	635	8.4108	754	10.2366	937	9.01597	702	9.58812	804	10.4282	779	10.1279	858	8.76784	650	10.7747	720	10.4464	693	8.55978	639	9.74448	788	10.8241	863	11.8049	933	10.2228	626	12.0453	967	11.0908	821	12.041	908	12.7461	1006	12.5072	923
GB44517	GB44517	6.23043	618	5.91491	623	7.0921	843	5.85947	634	5.15865	469	6.03178	695	7.23722	879	6.3656	601	9.4824	793	5.82013	582	7.8663	787	5.05168	424	7.27052	609	7.40287	619	7.83556	653	2.66291	240	7.23082	740	6.75629	671	8.94213	633	9.24294	929	8.73231	875	5.97431	568	7.68081	743	3.66365	355
GB40227	GB40227	3.7674	585	2.28629	458	9.86102	2020	5.26954	1014	9.87045	1675	5.26452	1068	3.52358	758	1.03043	180	2.3545	426	4.81709	828	5.03915	933	5.81433	851	3.65483	485	1.16837	181	4.00467	639	8.03232	1429	4.58803	827	5.65973	974	8.68913	1160	1.60483	277	8.59253	1458	8.32404	1424	4.74564	810	8.1512	1407
GB43609	GB43609	0	0	0	0	0	0	0	0	0	0	0	0	0	0	0	0	0	0	0	0	0	0	0	0	0	0	0	0	0	0	0	0	0	0	0	0	0	0	0	0	0	0	0	0	0	0	0	0
GB43862	GB43862	0	0	0.122894	5	0.094911	4	0.042751	2	0.169149	6	0.247519	10	0.112995	5	0.331909	11	0.007492	1	0.064587	3	0.060001	3	0.003789	1	0.374841	10	0.461434	14	0.137016	5	0	0	0.062426	3	0	0	0	0	0.126605	5	1.2228	39	0.263305	9	0.387425	13	0	0
GB51340	GB51340	3.32314	40	1.05227	15	3.44057	48	1.32957	18	0.994656	12	1.04874	15	1.12852	17	3.53102	42	2.48805	31	1.76272	21	2.92804	37	1.38813	16	2.44008	24	3.93708	42	1.72812	19	3.24924	40	0.649046	8	3.52157	41	0.588512	6	4.14959	49	2.45367	29	1.94077	23	1.19111	14	1.98613	24
GB54004	GB54004	0	0	0	0	0	0	0	0	0	0	0	0	0	0	0	0	0	0	0	0	0	0	0	0	0.135547	2	0	0	0	0	0	0	0	0	0	0	0	0	0	0	0	0	0	0	0	0	0	0
GB51221	GB51221	13.4312	2986	11.3282	2757	11.5625	2972	13.7964	3360	12.4483	2550	10.0201	2601	14.3772	3864	10.9063	2390	11.1471	2426	13.7478	2834	11.6575	2634	13.0495	2676	9.58629	1700	11.7141	2290	10.4949	2144	12.7311	2826	14.5537	3168	10.4693	2345	13.7317	2248	13.9033	3028	11.3392	2512	14.822	3147	16.4342	3503	11.7443	2544
GB42209	GB42209	0.421163	4	0.015623	1	0.028682	1	0.09224	1	0.011535	1	0.129981	2	0	0	0.034285	1	0.096432	1	0	0	0	0	0.009434	1	0.295976	3	0.112754	1	0	0	1.2922	13	0	0	0.345147	4	0.130844	1	0.127291	2	0.068556	1	0.343748	4	0	0	0	0
GB41808	GB41808	58.6309	8345	51.1379	8244	52.0156	8634	50.3938	7916	44.6983	6173	58.8572	9606	53.1313	9431	64.536	8752	60.7506	8348	47.8919	6272	61.3102	9287	56.9835	7449	45.9271	5316	69.599	7650	56.926	7222	42.5801	6136	52.2262	7425	52.5115	6912	67.1954	6641	72.4619	10129	58.0513	8148	56.5708	8023	58.5881	7728	53.9954	7594
GB48133	GB48133	0	0	0.406742	18	0	0	0	0	0	0	0.361295	15	0	0	0	0	0	0	0.536395	19	0.065074	3	0	0	0	0	0.453051	14	0	0	0	0	0.523046	19	0	0	0.733928	21	0.09009	5	0.024908	1	0	0	1.07184	37	0.030532	2
GB45151	GB45151	116.632	8638	168.168	15321	142.095	13217	138.856	11165	126.507	9725	124.509	10540	110.887	9992	83.5453	6682	105.843	8045	145.267	10368	104.024	7995	100.906	7676	60.3737	3743	50.4419	3341	46.0411	3134	101.717	7677	120.263	9811	75.9313	5460	126.307	6989	88.6543	6460	68.9933	4987	86.3191	6128	69.6623	4982	51.2687	4106
GB44139	GB44139	29.9322	2195	12.7156	782	15.1557	952	15.0909	897	28.9283	1975	26.9849	1914	18.187	1461	8.14715	1031	13.9997	784	9.94586	524	3.80503	216	13.8139	703	12.2028	546	10.2097	548	7.70222	447	31.0042	2200	12.5186	921	10.8557	573	6.15066	253	29.993	1616	6.87108	618	9.13776	1135	13.7529	868	4.87095	568
GB47259	GB47259	43.4651	1516	35.7144	1374	31.8124	1278	35.1738	1318	29.4415	987	36.1478	1475	37.2707	1638	34.6444	1176	36.0138	1284	31.3744	1055	32.9832	1202	32.8492	1177	32.0831	1027	28.9018	987	35.3624	1164	30.0985	1156	37.5687	1335	37.6303	1241	33.0934	882	33.5157	1249	31.1958	1119	35.1347	1239	35.4355	1334	39.306	1416
GB53688	GB53688	1.04796	162	1.16083	201	0.974196	173	0.947402	156	1.08495	126	0.987276	167	0.765789	143	0.738039	90	0.608357	101	0.773699	88	0.833321	137	0.914978	129	0.695655	91	0.72792	71	0.737745	57	1.33272	113	0.555967	82	0.62588	92	0.803145	91	0.849015	104	1.07342	156	0.888878	134	1.06718	156	0.749203	105
GB41002	GB41002	0.809389	59	0.013578	2	0.019208	2	0.452317	36	0	0	0	0	0.006546	1	1.02162	73	0.809483	60	1.10776	77	0.007951	1	0	0	1.16309	69	0.011806	1	0	0	0.308632	23	0.135245	10	0.26582	19	0.004448	1	0	0	0.00387	1	0.729	51	1.24001	87	0.833094	59
GB45997	GB45997	0	0	0	0	0	0	0	0	0	0	0	0	0	0	0	0	0	0	0	0	0	0	0	0	0.249235	1	0	0	0.039987	1	0	0	0	0	0	0	0	0	0	0	0	0	0	0	0	0	0	0
GB41010	GB41010	0.000238	1	0.138651	3	0.000185	1	0.560799	10	0.078716	2	2.99169	52	0.127554	3	1.27687	20	1.71605	27	0.905109	14	4e-05	1	0.981536	14	0.062722	1	0.31553	5	3.71109	52	2.95714	46	0.012163	1	0.005083	1	0.083699	1	0.540968	9	0.076575	2	0.149602	3	4.09051	60	2.05782	31
Apis_mellifera_newGene_7746	--	0.06963	4	0.007842	1	0.033354	2	0	0	0	0	0	0	0	0	0.262431	12	0	0	0	0	0.030291	2	0	0	0	0	0	0	0.032474	2	0	0	0	0	0	0	0	0	0	0	0	0	0	0	0	0	0.201321	10
Apis_mellifera_newGene_4856	--	0	0	0	0	0	0	0	0	0	0	0	0	0	0	0	0	0	0	0.007865	1	0	0	0	0	0	0	0	0	0	0	0	0	0	0	0	0	0	0	0	0	0	0	0	0	0	0	0	0
GB46419	GB46419	1.19944	446	0.880033	363	0.99089	423	1.33961	496	1.96549	540	1.01395	272	1.8941	901	0.728761	290	1.42417	508	1.3726	586	1.70513	644	1.16733	487	1.28794	350	1.4475	419	1.37311	487	1.48685	503	0.981166	431	1.27808	435	1.59361	383	1.15236	457	1.18038	461	0.605574	251	1.66218	506	1.0625	423
GB41226	GB41226	0.257706	27	0.437715	46	0.284731	32	0.352595	36	0.509497	48	0.590684	61	0.397264	45	0.312018	30	0.716364	66	0.553801	50	0.401057	39	0.475101	42	0.63545	47	0.747873	60	0.367286	30	0.218638	24	0.886092	79	0.387133	36	0.196452	14	0.179629	18	0.696965	63	0.295956	28	0.586772	48	0.216451	20
GB50963	GB50963	14.4595	830	12.1396	784	14.6417	966	16.7182	1044	15.0637	824	13.7076	902	17.1368	1194	15.8373	894	19.1264	1126	17.5112	969	17.0579	1017	17.7022	947	12.7674	601	15.6785	789	15.7587	823	12.7569	744	17.3434	1007	12.6717	703	14.9904	646	21.4807	1213	17.96	1002	16.768	923	16.5482	918	15.8855	887
GB51264	GB51264	7.9289	1402	11.5727	2164	13.2033	2294	11.8054	1940	10.0289	1759	11.8607	2179	11.3699	2258	10.7448	1846	10.077	1935	13.4789	2120	12.8467	2221	11.471	1759	9.67855	1561	8.43879	1676	13.0379	1836	12.3576	1997	11.1085	1973	10.5502	1776	10.9419	1460	7.87408	1798	11.969	1944	10.4972	1780	11.9135	2003	12.0167	1931
GB49728	GB49728	7.26393	311	9.43102	446	7.39137	355	8.26045	379	6.09854	251	8.38068	397	7.54173	392	7.66909	333	5.37624	232	6.51753	268	8.24502	359	5.18373	202	5.82534	203	8.95171	331	5.61437	220	8.19799	344	7.40667	312	6.99462	291	8.10664	261	7.95739	346	9.14402	393	8.48576	358	6.40536	262	6.2788	266
GB42039	GB42039	9.12772	2218	9.11958	2319	14.7449	6564	72.1109	30369	10.46	2269	12.022	3148	14.5781	6022	14.6288	5541	71.4198	28384	7.57019	1976	23.2786	9338	54.2083	19578	14.6811	2975	11.554	2543	11.5057	2332	13.7992	4956	67.8231	26561	11.5831	2600	12.173	2191	10.8763	2565	12.5732	2862	9.70599	2417	65.936	24440	15.1024	3239
GB42608	GB42608	0	0	0	0	0	0	0	0	0	0	0	0	0.355617	15	0	0	0	0	0	0	0.818397	29	0	0	0	0	0	0	0.862911	26	0	0	0	0	0	0	0	0	0	0	0	0	0	0	0	0	0	0
GB44973	GB44973	0.343489	24	0.407039	31	0.351922	28	0.231866	17	0.157105	11	0.197329	16	0.400433	33	0.143718	10	0.745897	52	0.247129	16	0.396486	28	0.554937	35	0.256985	15	0.476421	29	0.323785	20	0.174249	12	0.458396	32	0.262036	17	0.252289	13	0.163578	11	0.509314	34	0.2163	14	0	0	0.199274	13
GB55098	GB55098	4.14011	306	3.14536	268	2.65006	236	3.16596	276	3.29694	246	2.26367	208	4.3788	396	3.52029	262	3.89537	319	4.48678	307	3.37043	276	3.055	228	4.83544	318	3.3416	236	3.8019	273	1.6631	135	2.15552	171	2.34352	180	3.20846	183	3.58368	283	2.64318	198	3.3893	262	2.3932	184	2.17481	168
GB49613	GB49613	10.3533	806	8.66069	758	11.606	1038	11.1397	943	11.0723	821	11.4083	1018	11.36	1073	10.82	827	12.1013	966	10.3584	777	11.4675	926	11.1693	810	9.68721	618	12.0882	825	10.153	718	8.72479	690	10.311	811	9.5607	719	8.44213	493	12.5031	957	10.9137	826	11.3145	844	12.2282	920	11.5788	876
GB49164	GB49164	10.1368	2781	10.2473	3200	11.1742	3397	11.1237	3349	9.79909	2455	9.39631	2973	11.4723	3733	11.1509	2918	13.7467	3761	11.6953	3121	12.4528	3394	15.075	3632	11.5207	2582	11.6321	2780	11.5671	2880	12.7915	3599	13.3032	3663	12.6643	3385	15.8996	3092	19.9875	5161	13.4496	3569	14.9122	3746	13.9294	3602	13.6166	3655
GB43584	GB43584	22.5496	2151	32.8905	3305	28.5524	3012	25.9954	2721	22.1357	2068	16.9539	1856	24.9542	2183	34.8568	3181	14.3913	1385	27.5363	2604	19.0184	1868	32.7311	2798	26.8344	2103	17.5493	1500	33.1173	2799	24.1692	2383	25.5625	2366	15.9536	1129	27.9312	2029	17.3016	1625	14.8908	1378	29.1756	2543	13.901	1298	18.0555	1685
GB42986	GB42986	7.28711	392	8.24227	499	6.80012	420	5.076	297	5.76979	296	8.79695	542	10.0318	655	7.97368	422	9.11796	503	7.91902	411	7.97162	445	7.10042	356	8.20904	362	5.44009	257	7.31329	358	7.45199	408	8.39431	457	9.01954	469	8.64621	349	9.53957	505	6.89933	361	9.77971	504	9.9376	517	9.82852	514
GB54856	GB54856	44.043	1543	31.8028	1253	45.7277	1841	36.0673	1374	43.777	1461	51.5471	2069	44.7902	1904	43.0728	1483	37.6051	1351	41.7915	1412	37.2613	1355	40.6497	1327	52.874	1517	41.6409	1279	47.578	1515	39.2797	1398	32.7162	1159	40.8074	1380	42.8547	1126	43.9619	1515	45.6627	1555	51.6059	1733	45.6963	1547	38.3306	1305
GB49803	GB49803	5.56437	521	5.54901	562	7.05543	763	4.85013	517	6.02165	539	5.52056	608	7.24608	775	6.29409	560	6.96913	671	7.57692	672	6.90726	654	7.03711	597	7.14349	516	8.3906	651	6.62023	560	5.87154	550	6.53426	610	5.65663	507	8.11187	561	7.72367	674	6.12284	558	7.03264	662	8.71567	742	7.32097	644
GB55419	GB55419	16.2395	525	6.70488	239	2.56606	95	16.7843	572	14.8012	449	4.81571	175	6.42831	252	11.7138	370	5.43981	181	19.5345	595	2.54152	84	10.0786	302	5.91183	158	4.38205	125	9.59615	281	8.40738	272	6.53464	213	3.968	124	14.5663	343	2.68152	85	7.30805	227	5.07383	156	16.0995	502	4.54137	142
GB44839	GB44839	0	0	0	0	0	0	0	0	0	0	0	0	0	0	0	0	0	0	0	0	0	0	0	0	0	0	0	0	0	0	0	0	0	0	0	0	0	0	0	0	0	0	0	0	0	0	0	0
Apis_mellifera_newGene_6533	--	0.316552	21	0.28877	22	0.713878	55	0.216043	16	0.105529	7	0.482992	37	0.124415	10	0.187273	13	0.007414	1	0.072436	5	0.101003	7	0.077683	5	1.16409	64	0.271125	16	1.34372	81	0.228107	16	0.238685	16	0	0	0.21901	11	0	0	0.282037	19	0.123095	8	0	0	0.071519	5
GB52917	GB52917	9.25217	749	8.01423	730	7.86139	732	6.5761	580	8.06773	622	9.6592	896	12.4731	1226	9.76461	777	9.1768	762	8.77585	686	9.97167	838	9.21277	695	10.9363	726	10.1833	723	8.93301	658	8.58483	707	8.15775	668	8.53403	668	10.3016	626	10.2584	817	10.6624	840	10.7304	833	10.7683	843	12.4008	976
GB51416	GB51416	0	0	0.039597	1	0.071555	1	0.036079	1	0	0	0	0	0	0	0	0	0.04345	1	0	0	0	0	0	0	0.054391	1	0	0	0.042003	1	0	0	0	0	0	0	0	0	0	0	0.039279	1	0	0	0.046084	1	0	0
GB53448	GB53448	1.29062	13	0.998247	11	1.38953	15	0.481382	5	1.2468	12	0.688053	8	0.752198	9	1.86438	18	1.19168	12	1.16097	11	0.494123	5	0.512205	5	2.0088	16	1.147	10	1.1748	11	1.99213	19	0.854755	9	1.25351	12	2.00953	15	1.43598	14	0.68139	7	0.900566	9	0	0	0.505574	5
GB42536	GB42536	3.60359	116	4.93004	148	4.21041	120	8.82272	217	7.54139	183	2.59752	91	3.84565	100	5.92136	158	3.08143	84	5.84977	150	3.96346	102	5.44173	120	2.31702	56	3.34361	86	3.16887	78	4.14049	114	3.53254	94	3.01774	81	3.44625	51	0.847156	25	1.63413	51	1.62271	39	2.0421	63	1.32611	35
GB40612	GB40612	0	0	0	0	0	0	0	0	0	0	0	0	0	0	0	0	0	0	0	0	0	0	0	0	0	0	0	0	0	0	0	0	0	0	0	0	0	0	0	0	0	0	0	0	0	0	0	0
GB47172	GB47172	0	0	0	0	0	0	0	0	0	0	0	0	0	0	0	0	0	0	0	0	0	0	0	0	0	0	0	0	0	0	0	0	0	0	0	0	0	0	0	0	0	0	0	0	0	0	0	0
GB50666	GB50666	0.062347	1	0.062701	1	0	0	0	0	0.372058	3	0	0	0	0	0	0	0	0	0	0	0	0	0.119755	1	0	0	0	0	0	0	0	0	0	0	0	0	0	0	0	0	0	0	0	0	0	0	0	0
GB44663	GB44663	5.34326	982	2.64982	739	4.71197	972	3.7166	992	2.2232	493	3.94732	1089	4.00669	1187	5.11782	898	3.60828	897	3.79591	835	2.88022	715	3.69561	601	3.21233	620	5.18303	798	5.70183	873	3.35528	801	2.93052	683	3.19231	740	3.81523	681	3.8655	915	3.37948	784	5.40162	917	4.73263	843	3.22661	766
GB42119	GB42119	0	0	0.096387	1	0	0	0	0	0.137945	1	0	0	0	0	0	0	0	0	0	0	0	0	0	0	0	0	0	0	0	0	0	0	0	0	0.25269	2	0	0	0	0	0	0	0	0	0	0	0	0
GB52119	GB52119	0	0	0.092525	5	0.045221	3	0	0	0	0	0.04505	2	0.085927	5	0.106114	5	0	0	0	0	0	0	0	0	0	0	0	0	0	0	0	0	0	0	0	0	0	0	0	0	0	0	0	0	0	0	0	0
GB49729	GB49729	0	0	0	0	0	0	0	0	0	0	0	0	0	0	0	0	0	0	0	0	0	0	0	0	0	0	0	0	0	0	0	0	0	0	0	0	0	0	0	0	0	0	0	0	0	0	0	0
GB51791	GB51791	11.8224	3061	10.8794	3118	12.7723	3687	12.4784	3521	11.158	2725	12.2466	3577	12.3626	3827	12.8315	3255	12.7679	3358	12.7221	3124	13.3037	3512	13.3848	3191	14.8167	3071	14.8597	3293	13.9495	3209	12.5131	3212	12.2776	3142	12.2374	3010	14.5678	2809	16.9315	4185	14.2527	3493	12.444	3018	11.0391	2722	13.6068	3317
GB40681	GB40681	0.314087	23	0.160247	14	0.26948	23	0.075933	7	0.286575	20	0.383612	33	0.113444	11	0.623239	45	0.52194	40	0.525639	38	0.223733	17	0.624914	43	0.20571	13	0.471082	31	0.097115	7	0.17466	13	0.670943	50	0.111679	8	0.168106	10	0.855658	62	0.269611	20	0.112423	8	0.28339	21	0.28277	21
GB53657	GB53657	14.846	3584	16.9425	4293	19.4101	4990	18.3084	4386	16.2151	3464	18.5929	4756	19.6143	5312	15.2049	3731	19.1766	4424	18.2431	4004	19.612	4778	20.2532	4381	16.7108	3344	17.8185	3822	18.4223	3800	18.4648	4127	18.1643	4530	17.3344	4080	23.8829	4012	25.1101	5583	18.4024	4344	18.4859	4157	16.4809	3708	17.3975	4241
GB51273	GB51273	19.081	2946	19.4238	3382	20.4799	3675	18.2924	3047	17.9269	2632	19.0976	3391	22.5777	4244	20.4605	3096	22.5675	3573	20.6068	3037	22.3443	3553	18.9801	2972	18.0079	2500	21.5859	2975	20.7273	2898	15.7297	2686	16.8503	2639	17.3415	2721	29.9793	3463	30.4305	4637	25.3685	3789	21.0215	3385	14.9743	2410	18.9207	2962
GB44056	GB44056	11.2795	2043	15.993	5684	12.2441	2395	11.6984	2181	9.95333	1590	11.8497	2331	12.5701	2592	13.4302	2267	16.932	2971	12.3505	2073	11.3801	2007	14.1838	2377	17.6805	2487	18.7615	3047	15.9534	2452	13.2828	2287	14.5363	2497	12.7628	2142	13.9567	1792	21.0477	3518	14.3884	2357	16.1397	2623	31.9535	7297	15.4336	2544
GB41958	GB41958	0	0	0	0	0	0	0	0	0	0	0	0	0	0	0	0	0	0	0	0	0	0	0	0	0	0	0	0	0	0	0	0	0	0	0	0	0	0	0	0	0	0	0	0	0	0	0	0
GB47734	GB47734	18.8189	1114	18.2551	1089	20.7012	1912	19.5522	1178	20.0028	1408	22.5283	2194	25.8521	2673	20.5965	1316	22.6595	1812	21.5556	1684	21.684	1547	20.429	1330	14.917	993	19.6168	1402	20.7399	1607	21.7085	1850	20.4091	1801	19.3693	1117	19.3186	938	21.0974	1122	29.8667	2291	24.9261	2046	15.3522	1085	19.6159	1230
GB54854	GB54854	67.6095	1608	55.7462	1492	54.508	1490	50.3523	1303	53.7672	1218	71.7413	1955	69.16	1996	68.4229	1599	67.5218	1647	60.3492	1385	55.6996	1376	62.4744	1385	67.2945	1311	63.3932	1323	84.4387	1826	56.495	1366	70.9492	1706	63.2156	1452	61.9634	1106	61.3654	1436	68.6788	1588	78.4565	1789	64.7238	1489	68.7437	1590
GB40438	GB40438	0	0	0.875923	29	0.683511	22	0.531953	18	0.515395	14	0.844212	27	0.465997	17	0.136867	5	0.563511	17	1.90032	51	0.926603	27	1.17564	30	1.08414	26	0.737911	19	0.410227	11	0.66395	20	0.613182	19	1.02039	29	0.730886	16	0.388924	11	0.283651	9	0.701379	21	0.418074	13	0.985445	27
GB44379	GB44379	0	0	0	0	0	0	0	0	0	0	0	0	0	0	0	0	0	0	0	0	0	0	0.074121	1	0	0	0	0	0.140547	1	0	0	0	0	0.065885	1	0	0	0	0	0	0	0	0	0	0	0	0
GB48843	GB48843	14.056	1762	30.452	4054	74.2412	6795	37.7338	4467	26.9753	2820	28.4124	3908	8.0652	1247	8.77428	1113	5.34783	711	11.5213	731	5.63227	793	8.10567	957	1.20905	67	2.18452	160	2.60512	119	5.2821	685	6.30205	805	6.9175	836	5.46495	537	2.75984	344	4.00017	524	1.62995	215	2.01006	262	0.039052	6
Apis_mellifera_newGene_8147	--	1.08894	82	0.463426	28	0.716441	50	1.00987	78	0.009887	2	0.373662	13	0.016329	3	0.566225	22	0.381495	26	0.169345	13	0.190162	7	0.185665	12	1.11638	38	0.463005	25	0.046055	5	0.250902	14	0.283066	18	0.3537	15	0.167388	10	0.785181	56	0.707089	29	0.673866	30	0.855894	41	0.54758	23
GB41481	GB41481	0	0	0.046869	1	0	0	0	0	0	0	0	0	0	0	0	0	0	0	0	0	0	0	0	0	0	0	0.132298	1	0	0	0	0	0	0	0	0	0	0	0	0	0	0	0	0	0	0	0.189866	1
GB51757	GB51757	14.827	1828	16.3492	2593	13.8009	2037	19.581	2723	14.7755	1711	12.8852	2132	13.4037	1999	14.5278	1943	16.6101	1917	20.9061	2034	17.7033	2268	14.1844	1606	14.5781	1634	13.1777	1712	14.2012	1730	16.3625	2172	16.175	2085	14.514	2072	17.9018	1589	20.1159	2442	19.2021	2038	16.914	2093	13.4246	2015	16.9022	2024
GB41604	GB41604	44.0559	3364	65.3758	5751	43.7452	3819	49.3302	4195	36.8885	2700	80.7444	7600	74.815	6820	77.2059	5706	61.2251	4939	43.847	3261	51.0168	4072	77.7945	5954	98.0373	6597	101.225	7292	87.1331	6334	45.3385	3447	77.2599	6417	53.1233	3973	89.4382	5026	72.2509	5563	76.1426	5857	82.2318	6477	88.6195	7038	52.6233	4203
GB44446	GB44446	0.273516	23	0.35363	32	0.124335	10	0.414825	34	0.193852	16	0.379184	33	0.70103	70	0.874239	60	0.690188	60	0.429868	35	0.588177	49	0.681511	54	0.51958	35	0.831265	63	0.969454	74	0.50926	43	0.440792	32	0.824808	66	0.551311	30	1.63232	114	0.604828	43	0.816567	65	0.41271	34	0.788979	63
GB43393	GB43393	9.94078	333	9.11657	399	6.94269	328	8.69638	329	6.68436	222	7.91488	285	10.9599	438	10.1121	314	9.42472	355	6.52481	257	8.6651	380	9.17238	300	12.4162	332	10.6933	360	8.33189	312	10.5625	360	7.65	290	7.72606	263	9.17048	258	9.00594	331	10.9686	400	13.8805	433	11.6566	362	11.7002	365
GB40437	GB40437	6.46412	811	7.64707	933	5.77654	927	5.88241	893	7.45407	992	6.86775	1110	6.46154	931	7.15232	868	8.02719	896	7.39041	996	7.57672	874	9.33684	1038	6.93115	800	10.1863	893	6.8637	697	7.57994	919	8.74501	980	8.12059	797	10.2947	781	10.8762	1211	8.86217	1204	6.17919	757	7.64712	1040	7.29932	918
GB43823	GB43823	198.164	4280	163.902	3984	176.664	4387	135.698	3189	257.485	5298	319.82	7915	454.086	11903	546.722	11605	282.527	6258	269.878	5622	266.467	5975	321.36	7334	294.559	5213	156.773	2970	232.217	4561	225.893	4959	304.881	6658	247.33	5159	258.122	4182	267.426	5684	308.128	6471	509.651	10555	484.258	10112	380.637	7993
Apis_mellifera_newGene_2631	--	0	0	0	0	0	0	0	0	0	0	0	0	0	0	0	0	0	0	0	0	0	0	0.576158	5	0	0	0	0	0	0	0	0	0	0	0	0	0	0	0	0	0	0	0	0	0	0	0	0
GB45628	GB45628	26.6885	2620	27.8681	3075	90.4876	10172	22.524	2411	45.122	4225	40.6299	4579	27.3567	3256	27.3313	2630	29.6741	2942	23.0446	2137	28.6762	2920	24.8176	2242	88.1012	7075	21.3995	1803	25.3864	2242	31.771	3148	25.2605	2461	91.2275	8478	20.552	1288	55.7853	5178	86.986	8301	27.9106	2611	25.2309	2340	29.1645	2780
GB41511	GB41511	0	0	0	0	0	0	0	0	0	0	0	0	0	0	0	0	0	0	0.090208	1	0.180658	2	0	0	0.127241	1	0.185363	2	0.005362	1	0	0	0.00183	1	0	0	0	0	0	0	0	0	0	0	0	0	0.173153	2
GB43533	GB43533	1.31492	74	1.62037	86	0.800913	54	0.360672	27	0.831858	54	0.514854	44	0.749567	64	0.356654	31	0.186645	15	1.44098	95	0.168283	16	1.16279	62	0.442059	26	0.514177	31	0.181425	15	1.1831	62	0.787188	37	0.496123	41	0.755356	34	0.832207	54	0.676832	57	0.3676	31	0.217572	19	0.843172	65
GB50755	GB50755	0.096982	1	0.172384	2	0	0	0.323518	4	0.202812	2	0	0	0	0	0.072423	1	0	0	0	0	0.185633	2	0.068	1	0	0	0	0	1.28689	11	0	0	0	0	0	0	0	0	0.100152	1	0	0	0	0	0	0	0.197912	2
GB41495	GB41495	82.2166	19887	98.3271	28653	97.0757	26976	93.9606	26438	99.1395	24208	90.6693	26849	90.1957	28173	79.5693	20037	89.5719	23652	105.51	26149	85.2113	19528	91.4434	21943	113.443	22496	124.538	21958	81.9065	19196	99.2988	24535	171.301	32214	111.745	27642	89.0044	17189	89.4494	21577	104.667	18462	84.946	19456	162.897	26714	107.309	26719
GB55737	GB55737	0	0	0	0	0	0	0	0	0	0	0	0	0	0	0	0	0	0	0	0	0	0	0	0	0	0	0	0	0	0	0	0	0	0	0	0	0	0	0	0	0	0	0	0	0	0	0	0
GB40149	GB40149	1.56047	33	0.574151	14	0.956354	23	0.503327	12	1.05317	21	1.87519	45	2.54885	64	1.0727	22	1.25086	27	1.8745	38	0.493337	11	2.24773	44	1.61067	28	0.750742	14	1.56048	30	1.64476	35	1.91972	41	1.70105	34	0.759855	12	0.098417	3	2.2287	45	1.43391	29	1.44804	29	2.04441	42
GB44747	GB44747	58.8153	4223	55.734	4479	60.8708	4975	87.2961	6718	60.1824	4085	56.5726	4624	61.6255	5372	74.929	5206	54.3176	4029	63.9094	4428	57.067	4292	61.7518	4147	57.9016	3428	52.5256	3342	57.3334	3796	67.9069	4934	90.2751	6467	61.4681	4246	58.8905	3200	54.4635	3951	62.8985	4459	66.0209	4567	66.9224	4642	67.4552	4722
GB55374	GB55374	13.344	797	14.6628	987	15.6945	1081	15.691	1028	12.4689	713	16.1995	1116	14.6463	1064	12.9089	766	13.1493	811	13.4569	771	16.8336	1054	14.8365	828	9.19232	457	12.0898	632	14.2529	774	14.4057	873	12.7587	779	11.8744	682	13.7108	613	12.159	721	13.3213	775	10.0992	581	11.6677	670	12.1578	707
GB55535	GB55535	14.2543	2053	10.202	1990	6.06485	1366	7.5267	1712	7.97571	1262	18.8207	4969	6.21358	1396	9.70036	928	11.0733	1723	7.72667	1248	20.0601	4751	5.40836	1163	11.5332	2292	9.89817	789	13.4748	2241	18.7662	4339	20.0995	5077	8.16529	1311	11.6975	1469	11.0325	1847	17.4166	4420	5.96336	1152	14.7052	1912	5.45657	949
Apis_mellifera_newGene_7538	--	0.09798	4	0.068028	4	0.074031	4	0	0	0.041025	2	0.383787	18	0.161468	8	0.078052	4	0	0	0.091914	4	0.190943	9	0.072807	3	0.181235	7	0.056428	3	0.053151	2	0.376213	16	0.059308	3	0.093378	4	0.065969	3	0	0	0	0	0.25288	10	0.299604	12	0	0
GB54708	GB54708	0	0	0	0	0	0	0	0	0	0	0	0	0	0	0	0	0	0	0	0	0	0	0	0	0	0	0	0	0	0	0	0	0	0	0	0	0	0	0	0	0	0	0	0	0	0	0	0
GB48578	GB48578	5.95763	284	5.0766	273	7.04207	386	7.33552	381	6.72444	306	7.21924	395	7.61831	441	6.20056	291	7.11886	348	9.31032	429	6.23083	309	8.23966	366	9.38305	367	9.64987	404	9.56983	415	7.71729	374	8.58581	414	7.77072	358	8.53944	306	7.06961	332	8.77143	407	9.29217	425	6.67305	308	7.18338	333
GB40228	GB40228	0.931119	60	0.74004	37	0.710278	53	1.80055	149	1.69423	125	0.737462	38	1.70477	143	0.561282	25	1.05801	66	0.787194	34	2.56303	179	0.674883	28	2.01915	87	2.31835	116	1.11294	45	1.21978	60	2.78775	202	1.21443	53	1.02713	35	0.733601	57	0.577168	34	1.10136	47	0.117586	6	1.4651	89
GB52494	GB52494	0.176349	7	0.57537	23	0.10094	4	0.170228	7	0.136499	5	0.219742	9	0	0	0.278555	10	0.426514	15	0	0	0.054548	2	0.219156	7	0	0	0.060375	2	0.556839	18	0	0	0.254458	9	0.046289	2	0.212275	6	0.208695	8	0.041584	2	0.087258	3	0	0	0.05072	2
GB51222	GB51222	0	0	0	0	0.242439	9	0	0	0	0	0	0	0.001671	1	0	0	0	0	0	0	0	0	0	0	0	0	0	0	0	0	0	0	0	0	0	0	0	0	0	0	0.338083	11	0	0	0	0	0	0
GB51104	GB51104	28.1729	8337	43.2615	12006	39.122	13588	42.8205	11640	41.2368	9844	36.8629	12405	46.8912	13755	41.8559	10389	33.6837	10382	37.2873	10740	42.5349	13054	42.8324	11611	38.6592	9273	30.7653	7853	37.7308	10132	35.5461	10349	36.4901	10998	33.1621	9740	48.7465	8977	34.008	10205	38.0086	10675	39.2038	11196	41.5637	10673	37.2945	10718
GB51211	GB51211	0.717393	43	2.16867	142	1.78435	120	2.54284	202	1.50117	118	2.40012	161	4.60025	342	1.96918	127	1.60548	115	2.54842	152	2.70974	178	1.75416	84	2.29065	120	2.46864	145	2.41597	142	0.905431	88	1.0715	96	2.1034	131	2.56595	124	1.35719	80	1.30706	82	2.12223	126	1.49097	99	1.81551	131
GB41254	GB41254	0	0	0	0	0	0	0	0	0.021531	1	0	0	0	0	0.062122	1	0	0	0	0	0	0	0	0	0	0	0.207514	3	0	0	0	0	0	0	0	0	0	0	0.072708	2	0	0	0.083039	2	0	0	0	0
GB45462	GB45462	0	0	0.145746	16	0.247443	27	0	0	0	0	0.019253	3	0.008815	2	0	0	0.04611	5	0.02189	2	0	0	0	0	0.535556	42	0.671177	56	0.670273	58	0.001375	1	0	0	0.178326	17	0	0	0.20759	21	0.290257	27	0	0	0.934893	86	0.03404	4
GB48386	GB48386	9.75557	1900	14.9998	3059	13.3907	2771	12.2903	2561	11.0849	1835	17.1615	3587	17.0963	3623	13.3324	2411	14.7523	2812	12.8103	2142	8.37506	1624	18.3388	2537	9.06415	1141	5.98538	903	10.0827	1568	5.73374	1036	12.9341	2416	11.5745	1849	12.3163	1470	6.40792	1359	16.0479	2876	11.5296	2000	13.1631	2570	18.0286	3199
GB51537	GB51537	52.2888	1391	54.4925	1463	47.0378	1286	58.5602	1508	57.2537	1228	50.0046	1523	47.0954	1456	23.4969	1068	57.3389	1358	55.2599	1234	57.2459	1318	61.0389	1316	49.1073	975	50.6396	1079	58.2024	1318	59.8167	1397	58.7254	1400	51.4338	1188	42.6774	780	28.9341	1234	50.3069	1223	26.4175	1177	24.7931	1116	52.5414	1240
GB41758	GB41758	15.8805	975	13.9821	1110	10.4942	970	17.1037	1243	13.1592	895	14.6262	1158	29.5388	2677	16.8468	1150	22.7892	1531	17.3871	1160	15.8006	1303	18.6887	1257	22.6808	1346	23.6349	1369	21.9638	1427	20.2789	1150	13.5604	985	27.3568	1472	25.7977	1314	20.839	1439	15.1151	1183	20.5507	1421	19.9173	1377	25.0729	1705
Apis_mellifera_newGene_341	--	0.05978	4	1.29255	54	0.049718	4	0.280324	20	0.165447	11	0.026893	3	0.200756	16	0.16305	11	0.043374	3	0.109715	7	0.10342	8	0.032965	3	0.166274	9	0.280953	17	0.393824	24	0.12047	9	0.121907	9	0.031909	3	0.205396	11	0.252947	17	0.04428	3	0.046812	3	0	0	0.031486	3
GB41867	GB41867	72.6965	8435	84.155	10987	60.6266	8084	59.1518	7467	46.9354	5188	54.4952	7246	71.8704	10121	70.842	8078	70.9393	8440	60.0091	6715	51.4611	6199	59.82	6467	34.2494	3256	56.1612	5715	67.6563	7138	43.1039	5083	53.903	6324	47.7474	5350	39.2131	3413	55.3371	6318	76.481	8628	49.9451	5557	64.1376	7195	51.931	5858
GB48162	GB48162	12.6856	2591	12.1677	2773	13.3373	3168	13.7806	3092	12.3991	2413	13.7875	3240	22.8663	5560	15.9277	3320	17.3612	3575	18.9815	3779	17.9735	3822	16.1077	3079	22.5731	3756	17.9763	3162	17.0358	3147	13.4024	2807	14.8585	3069	16.1078	3189	19.7111	3022	16.8993	3456	19.1639	3865	16.2213	3360	19.576	3848	16.0019	3205
GB45918	GB45918	0	0	0.033645	2	0.041898	2	0	0	0	0	0.090249	4	0	0	0	0	0.02003	1	0	0	0	0	0.044151	2	0.054724	2	0	0	0	0	0.010162	1	0	0	0	0	0.003222	1	0.032097	1	0	0	0	0	0	0	0	0
Apis_mellifera_newGene_732	--	5.45775	730	3.43226	250	5.42872	739	5.38698	802	2.10853	297	5.21074	807	2.51029	377	5.5135	350	3.9803	487	3.96873	509	8.99975	583	9.47685	555	6.18532	590	6.93193	412	5.76749	625	6.39491	416	2.39662	342	7.67706	416	3.63553	409	6.96854	781	5.48377	739	2.45122	353	7.26253	730	3.50215	482
GB46816	GB46816	4.28841	152	7.26033	298	3.76163	164	4.53553	185	4.61403	156	5.26498	214	4.16195	180	4.37231	153	3.1613	115	4.21824	145	2.29603	85	5.83409	193	3.23529	94	4.06638	134	4.87549	157	2.76605	106	2.928	105	3.7189	128	5.62535	150	5.38967	188	5.11046	176	3.15013	107	2.81448	97	2.80882	98
GB45388	GB45388	0	0	0	0	0	0	0	0	0	0	0	0	0	0	0	0	0	0	0	0	0	0	0	0	0	0	0	0	0	0	0	0	0	0	0	0	0	0	0	0	0	0	0	0	0	0	0	0
GB42447	GB42447	9.13393	682	8.02687	615	9.76418	750	9.42398	753	8.22244	524	7.61004	611	10.4115	869	8.87567	593	9.32429	708	10.8656	706	10.9524	762	11.0381	704	10.3932	570	10.8525	640	10.9889	695	10.3222	781	11.6006	808	9.40096	616	13.3729	688	12.1479	891	10.0674	666	10.7174	705	11.3753	801	9.99798	678
GB42328	GB42328	0.357803	8	0.200457	5	0.225576	6	0.199248	5	0.184699	4	0.288949	8	0.216445	6	0.089355	2	0.214349	5	0.541819	12	0.220423	6	0.236704	5	0.227086	5	0.251915	5	0.355129	8	0.345575	8	0.194087	5	0.217304	5	0.260663	5	0.224857	5	0.303082	7	0.434586	10	0.49258	11	0.273189	6
GB43803	GB43803	0	0	0.050307	1	0.031053	1	0	0	0	0	0	0	0.090823	1	0	0	0	0	0	0	0	0	0.035662	1	0	0	0	0	0.069747	1	0	0	0.055984	1	0	0	0	0	0	0	0	0	0	0	0	0	0.136592	1
GB48444	GB48444	6.70913	459	8.02106	602	8.56004	682	6.84387	501	7.21985	463	9.14987	700	8.6184	738	6.21535	411	7.50989	521	8.59296	554	8.34085	593	8.02979	532	8.01332	459	10.5289	652	8.35558	510	7.71772	539	7.50252	517	8.23721	549	9.32041	468	11.2488	776	11.5878	748	8.66836	563	8.85978	566	7.95787	521
GB40111	GB40111	0	0	0	0	0	0	0	0	0	0	0	0	0	0	0	0	0	0	0	0	0	0	0	0	0	0	0	0	0	0	0	0	0	0	0	0	0	0	0.170499	4	0	0	0	0	0	0	0	0
GB53002	GB53002	2.99108	772	3.51607	1023	3.84752	1177	3.74765	1052	3.28636	780	3.94501	1184	5.53381	1750	4.43503	1144	4.65876	1200	4.21667	1074	5.21799	1366	4.27492	1058	6.64574	1452	5.63149	1258	4.58788	1084	4.2319	1094	3.7178	1015	5.28763	1324	6.11069	1177	5.66942	1430	4.45003	1092	5.41249	1411	7.34271	1952	4.70498	1144
GB46427	GB46427	13.2139	1930	15.1049	1814	20.5882	2012	16.2056	2237	13.792	1919	11.5576	1934	44.7115	7849	40.1763	4777	41.1463	5660	38.1551	3161	42.1577	6391	39.8004	4422	55.9567	6631	47.5922	6077	65.0658	7263	33.3932	3937	53.2666	4658	70.999	5881	91.6321	7727	66.0451	7532	88.4492	7482	63.4544	8198	56.4509	7501	116.724	9862
Apis_mellifera_newGene_7263	--	0.21328	9	0.245306	11	0.505225	23	0.384129	17	0.350598	13	0.757043	34	0.557627	27	1.27846	49	0.859223	34	0.804077	30	0.635469	26	0.177834	7	0.625437	20	0.622447	22	0.476116	17	0.455406	18	1.07107	42	0.442875	17	0.863861	25	0.930847	36	0.534835	21	0.653631	25	0.820836	31	0.964687	37
GB52398	GB52398	0	0	0.060458	4	0.204452	11	0.174077	9	0.121766	5	0.253798	13	0.342265	19	0.134158	6	0.104969	5	0.047025	3	0.187493	8	0.763627	28	0.047495	2	0.031699	2	0.151077	6	0.129725	6	0.089259	5	0.182214	8	0.391829	12	0.229428	11	0.30729	14	0.806374	35	0.234546	11	0.272323	11
GB46932	GB46932	0	0	0	0	0.167257	6	0.503256	23	0	0	0	0	0	0	0	0	0	0	0	0	0.140491	2	0.845993	33	0	0	0.226854	7	0.275909	8	0.34486	10	0.222856	10	0	0	0	0	0	0	0	0	0	0	0	0	0	0
GB40908	GB40908	1.37273	440	1.703	599	1.67876	601	2.03807	709	1.26652	387	1.4622	536	2.57595	999	1.78359	551	1.81561	595	2.31104	694	1.98177	646	1.83697	568	1.83995	472	1.29418	385	2.32922	677	1.88898	551	1.96903	553	1.35099	407	1.96528	471	1.81004	571	1.59449	486	2.53971	766	2.85797	586	2.11756	646
GB52703	GB52703	0.793483	8	0.599452	7	0.583141	7	1.36348	14	0.619016	6	1.23025	13	0.847106	10	0.652234	6	1.13862	11	0.790502	7	0.751694	8	0.525354	5	1.15745	9	0.969377	8	0.801595	7	1.36947	13	0.923017	9	1.04958	10	1.03359	8	0.483087	5	1.04232	10	1.72273	15	1.32922	12	1.35857	12
GB53426	GB53426	23.882	1437	30.1199	2008	27.881	1893	26.9764	1717	26.8208	1490	26.4603	1780	27.1763	1943	25.5285	1479	30.8251	1792	25.5355	1470	30.372	1852	26.8292	1434	30.1313	1479	31.0161	1616	31.1929	1616	25.8285	1549	29.3509	1731	27.3561	1575	34.9244	1536	33.394	1904	28.7732	1629	27.6221	1560	33.9905	1918	30.2274	1734
GB55717	GB55717	10.4914	243	13.3862	349	10.823	288	8.60717	217	12.2995	271	10.6302	282	8.87906	250	9.52931	217	8.81636	210	11.5041	257	10.6289	256	10.7571	232	10.7699	205	9.83217	200	12.3725	261	8.64659	204	11.0487	259	10.8297	242	14.3425	249	10.9607	250	11.3339	255	11.6014	258	15.4633	346	10.6053	239
GB48723	GB48723	0.164928	7	0.165119	12	0.267669	23	0.246883	15	0.161565	12	0.101066	8	0	0	0.277865	19	0.397161	27	0.135889	7	0	0	0.043357	3	0.436858	20	0.188672	12	0.16916	12	0.22757	13	0.055163	5	0.254007	13	0.233393	13	0.559736	34	0.379347	26	0.087544	7	0.055473	1	0.380116	27
GB42885	GB42885	0.697945	216	0.601958	191	0.412191	128	0.432896	146	0.325118	96	0.984688	280	0.973951	363	0.748281	228	0.515527	164	0.534255	160	0.517616	159	0.531959	154	0.584322	143	0.751457	148	0.313306	89	0.516313	157	0.397824	125	0.605298	181	0.453057	106	0.717912	219	0.65659	198	0.32748	98	0.908026	265	0.258561	75
GB41570	GB41570	3.81352	108	4.26406	136	3.56447	116	3.05336	94	3.44704	93	3.53691	115	2.93426	101	3.25791	91	2.84934	83	3.73956	102	3.64406	107	3.28771	87	1.06576	25	1.57869	40	2.18407	56	4.35054	125	2.38217	68	3.10654	85	4.73508	101	4.15086	116	1.57953	44	2.29161	62	3.85684	106	3.51873	97
GB40092	GB40092	26.0701	2763	33.554	3994	35.7699	4343	38.3857	4411	38.1095	3847	49.2749	5983	39.3355	5059	36.118	3761	39.7023	4314	62.7224	6410	50.4147	5539	43.6868	4303	35.5019	3082	42.1944	3921	50.877	4902	49.0002	5272	41.4664	4433	47.2352	4828	52.8141	4190	60.1421	6271	52.0987	5367	44.7406	4546	51.9604	5323	40.324	4149
GB44353	GB44353	13.0012	2041	13.9021	1896	11.1647	1844	11.1623	1654	10.0824	1295	11.8269	1449	16.0279	2090	8.68059	1585	13.8329	1750	11.2086	1442	17.2893	2184	13.0747	1555	12.0353	1352	12.1798	1767	11.8102	1554	13.4587	1636	11.084	1584	13.4455	1624	13.688	1609	16.9986	1982	12.687	1701	14.233	1485	12.1146	1808	10.8793	1239
GB54602	GB54602	16.1219	2026	14.6273	2050	17.128	2456	14.8261	2000	17.8558	2181	23.5624	3400	27.5305	4204	21.4152	2659	19.3823	2472	21.1784	2551	21.2875	2776	21.6219	2534	25.9596	2683	21.5218	2364	19.6429	2238	19.1083	2418	17.0405	2174	18.7649	2259	19.2075	1779	17.8947	2166	23.7339	2961	20.3661	2484	26.7833	3309	23.6959	2957
GB44272	GB44272	0	0	0	0	0	0	0	0	0	0	0	0	0	0	0	0	0	0	0	0	0	0	0	0	0	0	0	0	0	0	0	0	0	0	0	0	0	0	0	0	0	0	0	0	0	0	0	0
GB55557	GB55557	15.9982	1913	11.8703	1552	17.2061	2390	14.9591	1923	14.4896	1676	17.5115	2446	20.2066	2879	16.1207	1882	16.7413	1998	16.6023	2008	18.1584	2210	18.0768	2025	18.0656	1724	18.1899	1858	17.6907	1899	17.4637	2122	19.5827	2312	16.5921	1955	18.0748	1581	19.9989	2296	21.262	2442	20.5488	2293	19.01	2153	20.418	2383
GB47684	GB47684	1.7421	198	1.35004	173	1.67452	219	2.14774	225	2.33419	212	2.5554	276	1.73197	238	1.37797	141	1.59745	189	1.78293	142	2.8858	223	2.69767	263	1.60441	151	1.16895	118	1.86215	169	1.94608	227	1.43675	130	1.5826	152	1.70347	146	1.54674	154	1.67666	184	1.83614	178	1.27059	141	2.42581	205
GB47661	GB47661	7.99583	918	6.96443	908	6.50241	861	6.64531	820	7.63424	857	8.91475	1176	6.49719	865	5.8193	657	7.67061	914	8.70793	1014	9.22299	1142	7.42756	816	10.2518	1026	9.0106	931	9.04748	926	5.13672	542	7.82553	934	7.11382	817	7.74015	689	6.76409	771	7.64793	873	8.30019	898	7.57478	849	7.41695	829
GB45201	GB45201	0.062205	4	0.071065	4	0.227812	13	0.465622	23	0.369773	16	0.019773	2	0.048164	3	0.132017	7	0.183085	14	0.783454	27	0.375532	19	0.075633	4	0.760444	31	0.017358	3	1.4101	101	0.242259	12	0.512156	26	0.383105	17	0	0	0.13154	7	0	0	0.430072	20	1.07031	53	0.10308	5
GB40760	GB40760	30.4426	1745	32.1229	2072	32.3462	2131	29.668	1850	25.8409	1411	32.5823	2140	34.8238	2422	31.4999	1774	32.8016	1928	31.5715	1745	30.7837	1832	28.6618	1531	30.6147	1438	31.8098	1599	28.6802	1495	30.6837	1788	30.0653	1742	27.15	1503	37.7721	1624	35.6831	2013	36.4984	2034	38.6554	2124	38.7373	2147	30.5555	1703
GB50739	GB50739	83.2475	1372	78.6806	1459	65.5686	1242	59.8259	1073	70.0128	1099	72.3782	1367	66.9219	1338	74.5917	1208	83.51	1411	73.4686	1168	60.887	1042	63.9014	981	80.8037	1091	71.2859	1030	80.9817	1213	71.7475	1202	87.517	1458	65.7699	1047	82.7628	1023	70.1498	1137	66.5417	1066	85.4714	1350	90.2998	1438	100.059	1603
GB49823	GB49823	0	0	0	0	0	0	0	0	0.059079	2	0	0	0	0	0	0	0.10976	3	0	0	0.053847	2	0	0	0	0	0	0	0	0	0.069734	2	0.109777	2	0.029137	1	0	0	0	0	0	0	0	0	0	0	0	0
Apis_mellifera_newGene_1953	--	0.070787	8	0.151738	20	0.162226	21	0.152033	19	0.249493	27	0.015604	3	0.207804	29	0.280307	32	0.163442	19	0.358807	39	0.120678	15	0.227104	24	0.196086	19	0.172281	18	0.1117	12	0.059432	7	0.053169	7	0.136086	15	0.221217	19	0.124188	14	0.225463	25	0.158375	18	0.387698	43	0.090749	10
GB54143	GB54143	10.491	2751	12.2291	3589	11.2562	3338	11.5402	3370	10.8116	2725	14.1391	4116	8.13272	2775	13.7765	3542	11.3581	3116	9.93415	2523	13.3388	3611	12.0377	3107	11.3343	2427	14.6254	3486	11.2944	2725	13.2513	3468	10.0532	2738	15.9152	3842	15.0987	2882	16.6964	4284	11.702	2991	10.251	2649	15.1352	4076	14.6374	3724
GB40120	GB40120	0.346716	9	1.6946	43	0.706614	20	0.407439	12	0.32363	7	0.659252	19	2.08096	56	0.62365	16	1.70449	43	2.93705	64	2.23837	55	2.27191	48	0.779289	17	1.1675	26	0	0	0.267664	8	0.809553	19	1.93395	44	0.798197	13	1.9563	45	2.08738	50	1.98202	44	0	0	0.657709	17
GB44674	GB44674	0.0098	1	0.011407	1	0.087717	2	0.153693	4	0.208152	4	0	0	0.014113	1	0.038178	1	0.025919	1	0.015243	1	0.030154	1	0.0416	1	0	0	0.028007	1	0.031142	1	0.041456	1	0.015433	1	0.025624	1	0.036274	1	0.030739	1	0.041582	1	0.022073	1	0.039044	1	0.024756	1
GB41269	GB41269	0.134921	6	0.113071	9	0.566207	32	0.313172	23	0	0	0.383162	22	0.132714	11	0.172912	7	0.36707	26	0	0	0.358597	21	0.401605	18	0	0	0.658555	28	0	0	0.644117	31	0	0	0.701951	40	0	0	0.347324	17	0.182893	12	1.13921	50	0	0	0	0
GB51335	GB51335	346.849	24644	479.37	38323	476.031	38867	470.375	36357	557.309	37716	359.247	29247	332.34	28657	454.382	31726	410.206	29885	459.256	31468	379.726	28008	459.569	30420	239.142	13918	369.575	23028	347.096	22422	461.357	33314	540.209	38807	451.008	30945	190.213	10138	223.963	15658	309.576	21385	263.44	17948	336.498	23114	338.491	23380
GB46668	GB46668	1.58583	20	1.62713	23	2.83806	40	2.3942	32	2.53253	30	2.7109	38	2.31652	35	0.463631	6	0	0	1.8622	22	0.625243	8	1.88902	22	0.377589	4	0.843794	9	0.407854	5	0.759726	10	2.4412	30	4.23774	50	1.06997	10	1.51196	19	1.6385	20	0.466145	6	1.39837	17	1.71963	21
GB47223	GB47223	0.201148	7	0.619786	22	0.27229	10	0.746305	25	0.443472	13	0.37716	14	0.368289	14	0.40937	13	0.064906	3	0.434692	13	0.336369	11	0.407999	12	0.535572	14	0.690389	19	0.292807	9	0.158694	5	0.265618	9	0	0	0.331934	8	0.619979	19	0.348256	11	0	0	0	0	0.774297	23
GB55683	GB55683	102.575	2484	129.469	3322	69.227	2121	76.5192	2118	76.6656	1950	117.894	3455	104.156	3223	87.6514	2322	72.2183	2053	76.1785	1925	63.2521	1642	78.4585	1912	79.6664	1703	85.1781	2084	107.453	2464	120.153	3035	116.651	2894	184.986	4056	52.5919	1116	69.3942	1739	96.6863	2473	84.9444	2089	74.7386	1964	90.2055	2240
GB45032	GB45032	1.70086	202	1.78871	238	0.580962	83	1.12261	140	1.01282	115	1.22664	170	1.22932	177	1.12146	131	1.34919	167	0.809039	93	1.80546	209	2.31828	241	3.11153	297	3.04698	319	2.28549	237	1.76733	215	1.45855	177	1.9358	216	2.09584	190	1.86285	230	0.91417	107	2.52239	261	0.881329	87	2.59212	309
Apis_mellifera_newGene_590	--	0	0	0.363128	27	0	0	0.037225	6	0.415226	24	1.31081	135	0	0	0	0	0	0	0.12629	12	0	0	0.18241	14	0.2778	19	0	0	0.429734	41	1.31208	87	0.099015	6	0	0	0.441613	21	0.067661	9	0.31991	28	0	0	0	0	0.211519	23
GB41182	GB41182	8.06609	833	8.53167	977	7.9423	911	6.81707	788	8.77818	861	9.75222	1139	19.8735	2375	9.36828	957	8.27511	873	9.88681	931	13.2831	1387	10.696	1037	10.3631	886	6.72994	626	7.44218	669	7.5059	764	7.06562	759	9.37442	959	13.1157	968	9.32405	930	9.84551	929	8.70323	828	11.1748	1047	9.73259	940
GB52282	GB52282	7.08049	557	4.89404	434	5.36726	473	5.3596	460	5.1367	385	5.73553	525	6.25422	597	6.35941	491	6.74168	543	5.69667	432	6.60509	539	7.06505	517	6.47983	420	5.74313	396	5.82073	416	6.93111	554	6.19142	492	6.34814	483	7.22456	426	7.6986	595	6.29052	483	7.38964	557	6.54587	506	7.01073	536
Apis_mellifera_newGene_3465	--	1.73643	256	1.42827	162	1.35594	85	1.54365	248	2.51331	226	3.01392	337	1.75533	314	1.65904	241	0.821976	125	1.42518	203	1.0671	164	2.07658	192	1.97894	239	2.00176	259	2.37515	319	1.64876	247	1.02329	153	1.28214	183	1.71966	191	1.46281	213	1.94208	279	2.03814	274	1.90141	271	1.79127	257
GB41735	GB41735	16.3593	1577	19.5528	2114	17.3636	1923	15.9183	1669	9.87642	907	12.0872	1335	14.3806	1675	14.56	1379	18.3081	1809	24.459	2265	20.9154	2093	19.0466	1710	16.9098	1335	15.6079	1319	19.857	1740	14.0094	1372	16.8488	1460	16.9905	1581	24.145	1746	19.1015	1812	19.1779	1797	16.2149	1499	11.9505	1114	15.4843	1451
GB54836	GB54836	1.5e-05	1	0.0003	1	9e-06	1	4e-06	1	2e-06	1	1.2e-05	1	5e-06	1	2e-06	1	6.6e-05	1	0.000471	1	8e-06	1	4e-06	1	2.3e-05	1	6e-06	1	1.1e-05	1	2.4e-05	1	1e-05	1	0.000589	1	2.9e-05	1	2.5e-05	1	1.1e-05	1	3e-06	1	0.003836	1	5e-06	1
GB53772	GB53772	0	0	0	0	0	0	0	0	0	0	0	0	0	0	0	0	0	0	0	0	0	0	0	0	0	0	0.028273	1	0	0	0	0	0.03088	1	0	0	0	0	0	0	0	0	0	0	0	0	0.114298	1
GB45394	GB45394	18.7343	903	19.0016	1100	21.7621	1308	18.102	943	22.1029	1057	22.2545	1342	26.1294	1517	20.9593	976	18.3957	942	24.3045	1119	8.41652	425	26.0212	1162	25.6997	1008	24.3307	1025	23.0872	1027	21.8524	1116	22.5371	1107	22.2951	1043	22.6387	828	28.8775	1380	25.2287	1161	23.1569	1108	25.0061	1158	24.1824	1190
Apis_mellifera_newGene_7622	--	0.105775	2	0	0	0.111112	3	0.258053	5	0	0	0	0	0	0	0	0	0.290559	5	0	0	0	0	0	0	0.304563	4	0.083925	2	0.092145	2	0.511257	9	0	0	0	0	0	0	0	0	0	0	0	0	0	0	0	0
GB40187	GB40187	0.112346	5	0	0	0	0	0	0	0.028096	2	0	0	0.061266	4	0.092069	5	0.452959	21	0.083531	4	0.0403	2	0.071403	3	0	0	0	0	0	0	0.222566	11	0	0	0	0	0.057792	2	0	0	0	0	0.188724	9	0	0	0.207751	9
GB40043	GB40043	0	0	0	0	0	0	0	0	0	0	0	0	0	0	0	0	0	0	0	0	0	0	0	0	0	0	0	0	0	0	0	0	0	0	0	0	0	0	0	0	0	0	0	0	0	0	0	0
Apis_mellifera_newGene_6322	--	2.45212	461	2.67886	434	0.849102	185	1.47012	299	2.16879	321	1.87821	325	1.36921	312	3.40347	455	4.74619	596	1.38818	256	1.99497	400	1.20365	213	2.03553	321	4.14548	661	3.02555	479	1.04931	199	1.71649	336	0.996902	186	0.420883	57	0.65678	115	2.24851	362	0.568761	97	1.00112	183	1.15902	214
GB54960	GB54960	12.2341	464	12.7343	570	11.0202	506	16.8346	716	13.4324	518	17.7872	799	14.6484	733	12.05	458	11.7989	480	17.0017	662	12.487	516	12.2641	466	20.1321	667	12.6568	502	16.6108	612	10.8974	429	10.5173	423	16.3947	632	11.3011	338	15.7028	623	16.5231	639	12.8978	492	23.2559	853	13.8916	567
GB43955	GB43955	1.88059	171	1.28677	130	1.69966	177	1.39067	138	1.68216	145	1.81986	188	2.91867	321	2.48273	221	2.30915	214	2.51984	221	2.26905	212	2.21536	186	2.38837	176	2.0199	160	1.95849	161	1.4361	133	1.97982	181	1.61463	143	2.0266	138	1.8244	162	1.83702	160	2.29215	199	1.36941	120	2.49475	219
GB50653	GB50653	0	0	0.010522	3	0	0	0	0	0	0	0	0	0	0	0	0	0	0	0	0	0	0	0.012708	3	0.014454	3	0.011925	2	0	0	0	0	0	0	0.04287	8	0	0	0	0	0.010924	2	0	0	0	0	0	0
GB42162	GB42162	0	0	0	0	0	0	0	0	0	0	0	0	0	0	0	0	0	0	0	0	0	0	0	0	0	0	0	0	0	0	0	0	0	0	0	0	0	0	0.096049	2	0.166646	2	0	0	0	0	0	0
GB43941	GB43941	14.9395	949	16.128	1233	17.909	1249	18.9049	1279	15.4714	914	20.8029	1452	17.6953	1414	15.2538	936	17.882	1253	16.9673	1014	14.421	872	15.0446	829	10.9462	686	7.78302	493	9.77314	599	14.4863	831	16.2666	976	12.2331	718	12.9164	663	9.62979	679	13.9802	865	16.0356	1006	11.646	624	13.0562	821
GB54202	GB54202	0	0	0	0	0	0	0	0	0	0	0.413433	5	0.141317	2	0	0	0	0	0.141119	2	0.187571	2	0	0	0.359876	3	0	0	0.583828	6	0.199576	3	0	0	0.05251	1	0.12799	1	0.152886	2	0.022253	1	0.105769	2	0	0	0.156483	2
GB50701	GB50701	28.4369	3240	25.3864	3255	30.592	4005	27.7958	3445	27.0334	2934	34.9638	4564	31.0579	4294	30.5566	3421	34.1889	3994	28.2997	3110	34.0466	4027	32.0838	3406	26.847	2506	30.7958	3022	30.0717	3115	28.5629	3220	29.0436	3346	29.3973	3234	36.52	3121	33.2155	3724	32.8024	3611	29.3375	3205	28.2511	3112	30.3912	3366
GB46577	GB46577	0.93674	41	0.282352	20	0.301964	21	0.377387	25	0.442626	25	0.51662	33	0.840545	51	0.527396	31	1.25486	60	0.581156	20	0.683593	30	0.885897	26	1.67784	65	0.379021	18	0.323918	18	0.889878	44	0.666717	24	0.584417	26	0.492338	24	0.709027	35	1.08715	29	1.31721	69	0.225866	14	1.17773	44
GB51792	GB51792	0	0	0	0	0	0	0	0	0	0	0	0	0	0	0	0	0	0	0	0	0	0	0	0	0	0	0	0	0	0	0	0	0	0	0	0	0	0	0	0	0	0	0	0	0	0	0	0
GB41305	GB41305	19.0671	2534	17.553	2617	17.7895	2701	16.1169	2330	15.9017	2013	20.8741	3178	22.7251	3513	18.2792	2289	21.2685	2891	18.7794	2396	17.7432	2421	17.3851	2065	16.9274	1771	19.5099	2180	21.4302	2577	20.3897	2708	16.2585	2092	16.8838	2161	18.8106	1874	15.667	2038	17.8378	2304	19.3598	2460	23.605	3022	22.0342	2737
GB50350	GB50350	22.9683	1087	14.5052	791	16.4197	874	7.05658	370	18.2215	842	20.0701	1055	21.3592	1224	18.4813	858	20.6148	991	18.7281	874	19.6238	962	17.4964	756	24.6724	974	18.6666	768	17.4092	764	21.4973	1030	19.3242	944	18.5946	869	18.3441	668	19.245	915	20.5164	963	22.1094	1022	22.4857	1035	24.3071	1117
GB50598	GB50598	188.981	9559	337.363	19200	222.93	12958	194.415	10698	186.838	9002	222.823	12914	184.825	11345	160.787	7992	222.194	11524	212.771	10379	302.718	15895	182.148	8583	222.627	9224	224.213	9945	215.159	9895	210.864	10840	218.87	11193	181.816	8881	286.536	10872	290.398	14453	194.046	9543	208.746	10124	172.103	8416	169.259	8323
GB48731	GB48731	0	0	0	0	0	0	0	0	0	0	0	0	0	0	0	0	0	0	0	0	0	0	0	0	0	0	0	0	0	0	0	0	0	0	0	0	0	0	0	0	0	0	0	0	0	0	0	0
GB48072	GB48072	18.2658	1706	18.5441	1949	18.4296	1978	18.5274	1883	17.3111	1540	20.3958	2183	20.9751	2377	18.0856	1660	19.0307	1823	19.6664	1771	19.5153	1892	18.1065	1576	18.2243	1394	17.0143	1394	21.4801	1824	18.8796	1792	17.3153	1635	16.764	1512	18.9305	1326	16.5655	1522	20.4966	1861	20.7926	1862	20.8813	1886	17.621	1600
Apis_mellifera_newGene_8250	--	0.0059	1	0.004377	1	0.042891	5	0.400313	42	0.049764	5	0.01468	2	0.005704	1	0.028909	3	0.013369	2	0.00204	1	0.00853	1	0.007092	1	0.039085	4	0.099415	9	0.011276	1	0.00445	1	0.014122	2	0.035204	4	0.007558	1	0.001624	1	0.000926	1	0.003817	1	0.00375	1	0.003354	1
GB55744	GB55744	1.60805	270	1.85063	329	1.20696	251	1.07221	224	2.00771	280	1.55811	274	1.05133	237	1.22013	208	1.56329	283	1.20747	220	2.1151	344	2.02441	305	2.45566	288	1.14057	170	1.38267	202	0.883492	168	1.37491	234	0.943908	182	1.84366	195	1.25798	237	1.1553	213	1.17512	161	1.12119	192	2.05071	321
GB40481	GB40481	0.063905	5	0.226818	17	0.185601	14	0.088114	7	0.065269	4	0.301399	22	0.026328	3	0.078659	5	0.099508	7	0.314423	20	0.153589	11	0.180407	11	0.424795	22	0.09908	6	0.137973	8	0.343468	22	0.124513	8	0.063639	4	0.126541	6	0.30106	19	0.065619	5	0.066647	5	0.172963	11	0.37257	23
GB52208	GB52208	39.7697	813	35.4776	782	30.2285	792	31.4663	703	32.3909	660	35.1081	829	33.932	900	37.4836	760	39.4421	817	37.16	711	44.9099	742	34.5489	657	27.3529	446	33.6088	658	34.4901	645	33.7587	720	31.7905	683	42.3087	668	52.1284	626	37.2255	784	42.6047	901	32.0161	655	32.331	664	38.138	770
GB42773	GB42773	8.71487	1336	7.88419	1348	9.05876	1581	10.8267	1787	8.8789	1273	11.4258	1990	10.3736	1919	11.4026	1702	13.2154	2093	11.6841	1735	9.94173	1571	11.6189	1641	10.7239	1330	12.8534	1724	12.8375	1772	9.72025	1480	8.83607	1370	10.3149	1517	9.27082	1056	12.7581	1914	14.7378	2205	14.6124	2129	16.5598	2432	13.0389	1950
GB52894	GB52894	1.17132	55	1.37507	72	1.12268	60	1.55241	79	1.13573	50	1.05671	56	1.38276	78	1.28933	59	1.12042	54	1.12329	51	1.51967	73	1.40247	61	0.919655	35	1.36685	56	1.23914	53	0.919669	44	1.52317	72	1.09105	49	1.0037	35	1.4873	68	1.01213	46	1.27414	57	1.30812	59	1.49433	68
GB53997	GB53997	0	0	0	0	0	0	0	0	0	0	0	0	0	0	0	0	0	0	0	0	0	0	0	0	0	0	0	0	0	0	0	0	0	0	0	0	0	0	0	0	0	0	0	0	0	0	0	0
Apis_mellifera_newGene_6296	--	0.236378	29	1.46214	197	0	0	0	0	0.074255	9	2.48252	320	0	0	0.698442	82	0.847927	104	0	0	1.08975	134	0	0	0	0	0.963489	101	0.726271	79	0.296334	37	0.710419	87	0.325829	39	0.486922	44	0	0	1.89669	220	0.715506	82	0	0	1.89748	217
GB49002	GB49002	0.168182	5	0.456751	35	0.147487	5	0.479373	26	0.414217	10	0.701965	21	0	0	1.61257	108	1.34827	83	0.248044	17	0.439218	20	1.23171	68	3.09341	173	0.878415	49	0	0	0.263506	7	0.693578	36	0.255661	16	0	0	0.018244	1	0.15054	4	0	0	1.22703	54	1.71054	105
GB47789	GB47789	0	0	0	0	0	0	0	0	0	0	0	0	0	0	0	0	0	0	0	0	0	0	0	0	0	0	0	0	0	0	0	0	0	0	0	0	0	0	0	0	0	0	0	0	0	0	0	0
GB41597	GB41597	1.25758	33	0.612126	19	1.1952	29	0.681181	21	0.309057	8	0.60001	19	1.21621	40	1.57954	39	0	0	1.53913	41	1.31223	36	1.93338	49	0.578654	13	1.27475	31	0	0	0.5116	15	0.330959	10	0.481831	13	0.894179	19	0.937805	25	2.13203	55	1.55995	30	0.423597	12	1.71005	42
GB44140	GB44140	13.0149	1213	12.6419	1688	12.9542	1929	13.2627	1597	12.1094	1012	10.6212	1656	10.2953	1374	10.1149	1151	10.3278	1420	12.1043	1891	16.9071	2336	10.634	1126	8.79964	684	7.85064	692	9.5981	894	12.2779	1132	12.8514	1297	14.5351	2180	17.665	1923	13.4147	1565	11.7041	1203	8.40975	864	9.08928	777	9.20143	1372
GB50257	GB50257	4.85137	948	4.15413	907	5.00039	1115	4.37941	932	4.40393	850	4.80565	1061	4.72594	1109	5.01112	958	2.92613	590	4.63819	871	5.07641	1023	5.37786	976	5.76694	919	5.08569	870	5.40558	954	3.67836	732	4.51606	884	4.34128	815	4.73686	690	5.59806	1072	4.1145	777	5.09189	950	5.72059	1069	4.48387	845
[truncated: 15,660 more rows]
[truncated: 40 more columns]

## Sheet: Table S8
Table S8.The differentially expressed genes in blue and brown model
[truncated: 389 more rows]
